# Supplementary material for: Prostate Cancer: Dissecting Novel Immunosuppressive Mechanisms Through Context-Specific Transcriptomic Programs and MDSC Cells
Source: Int J Mol Sci. 2026 Feb 3;27(3):1511. doi: 10.3390/ijms27031511 (PMC12898330; doi:10.3390/ijms27031511)
Supplement: Supplementary file 1 [file ijms-27-01511-s001.zip]

Archive with 3 entries (3 files):
- Table_S1_DE_PBMC_full_results.csv
- Table_S2_DE_ProstateTissue_full_results.csv
- Table_S3_DE_Relapse_full_results.csv
