# Supplementary material for: Prostate Cancer: Dissecting Novel Immunosuppressive Mechanisms Through Context-Specific Transcriptomic Programs and MDSC Cells
Source: Int J Mol Sci. 2026 Feb 3;27(3):1511. doi: 10.3390/ijms27031511 (PMC12898330; doi:10.3390/ijms27031511)
Supplement: Supplementary file 1 [file ijms-27-01511-s001.zip › Table_S1_DE_PBMC_full_results.csv]

	Ensembl	baseMean	log2FoldChange	lfcSE	stat	pvalue	padj	external_gene_name	description
1	ENSG00000000003.16	11.8936509707961	0.0251502378054716	0.895796307426306	0.0280758444715297	0.977601659796618	0.992351689397888	TSPAN6	tetraspanin 6 [Source:HGNC Symbol;Acc:HGNC:11858]
2	ENSG00000000419.14	483.520173673504	0.325917320747946	0.196672561969841	1.65715704053281	0.0974877293712356	0.353230433675243	DPM1	dolichyl-phosphate mannosyltransferase subunit 1, catalytic [Source:HGNC Symbol;Acc:HGNC:3005]
3	ENSG00000000457.14	208.5695068352	0.177314762074829	0.304693695216062	0.581944309510878	0.560604193301109	0.810708148621494	SCYL3	SCY1 like pseudokinase 3 [Source:HGNC Symbol;Acc:HGNC:19285]
4	ENSG00000000460.17	54.0388885700818	0.127032921797292	0.362200624826671	0.350725297224661	0.725794445215342	0.893583397404259	FIRRM	FIGNL1 interacting regulator of recombination and mitosis [Source:HGNC Symbol;Acc:HGNC:25565]
5	ENSG00000000938.13	11318.7797233498	-0.188504406231634	0.148383682457391	-1.27038501208355	0.203947519416618	0.515224879170581	FGR	FGR proto-oncogene, Src family tyrosine kinase [Source:HGNC Symbol;Acc:HGNC:3697]
6	ENSG00000000971.17	36.0711368807452	0.212030571729214	0.475565981151325	0.445848904532442	0.655706392993138	0.862218097474008	CFH	complement factor H [Source:HGNC Symbol;Acc:HGNC:4883]
7	ENSG00000001036.14	646.445408522013	0.168596788490873	0.201572545108888	0.836407499839814	0.402925694840528	0.702582842500141	FUCA2	alpha-L-fucosidase 2 [Source:HGNC Symbol;Acc:HGNC:4008]
8	ENSG00000001084.13	446.942445546762	0.0664410622768408	0.179180274849331	0.37080567229127	0.710782276213723	0.887057433945732	GCLC	glutamate-cysteine ligase catalytic subunit [Source:HGNC Symbol;Acc:HGNC:4311]
9	ENSG00000001167.15	550.842272322609	0.464589462995954	0.282079417481875	1.64701652869021	0.0995546485093622	0.357661824368602	NFYA	nuclear transcription factor Y subunit alpha [Source:HGNC Symbol;Acc:HGNC:7804]
10	ENSG00000001460.18	45.7828175183632	-0.719369765621096	0.456251264338868	-1.57669648688755	0.114865379141474	0.387499980375271	STPG1	sperm tail PG-rich repeat containing 1 [Source:HGNC Symbol;Acc:HGNC:28070]
11	ENSG00000001461.19	652.701357767542	-0.128389868492902	0.200637938693206	-0.639908231360084	0.522232262181404	0.78796600355835	NIPAL3	NIPA like domain containing 3 [Source:HGNC Symbol;Acc:HGNC:25233]
12	ENSG00000001497.18	790.019655140694	-0.268659717626791	0.100307120815925	-2.67837134035392	0.00739811482503714	0.0874817777924665	LAS1L	LAS1 like ribosome biogenesis factor [Source:HGNC Symbol;Acc:HGNC:25726]
13	ENSG00000001561.7	386.953681959717	0.570056627568874	0.307842107767811	1.85178249883488	0.0640570617505907	0.283640886476829	ENPP4	ectonucleotide pyrophosphatase/phosphodiesterase 4 [Source:HGNC Symbol;Acc:HGNC:3359]
14	ENSG00000001629.10	506.353331698294	0.282986578170505	0.217185816765118	1.30296988258929	0.192585043898525	0.500003739312745	ANKIB1	ankyrin repeat and IBR domain containing 1 [Source:HGNC Symbol;Acc:HGNC:22215]
15	ENSG00000001630.18	15.6026879277122	1.11406615462677	0.549432681581205	2.02766634016129	0.0425943132273756	0.231236655597374	CYP51A1	cytochrome P450 family 51 subfamily A member 1 [Source:HGNC Symbol;Acc:HGNC:2649]
16	ENSG00000001631.17	188.410503326442	0.347074888213871	0.231753124540548	1.49760607932233	0.134235626348532	0.41896190093279	KRIT1	KRIT1 ankyrin repeat containing [Source:HGNC Symbol;Acc:HGNC:1573]
17	ENSG00000002016.18	166.840207418864	0.0887691353621168	0.323232561447489	0.274629310130743	0.783601045625612	0.919967390858248	RAD52	RAD52 homolog, DNA repair protein [Source:HGNC Symbol;Acc:HGNC:9824]
18	ENSG00000002330.14	390.079328382482	-0.371100539046514	0.266782816474928	-1.3910211457768	0.164219014608383	0.463203703143011	BAD	BCL2 associated agonist of cell death [Source:HGNC Symbol;Acc:HGNC:936]
19	ENSG00000002549.13	1556.9301488659	-0.021181418527579	0.340473490545251	-0.0622116526419076	0.950394282999727	0.984186226536716	LAP3	leucine aminopeptidase 3 [Source:HGNC Symbol;Acc:HGNC:18449]
20	ENSG00000002586.20	2357.52177781618	-0.251055345141773	0.18293818117607	-1.37235072267468	0.169954282489936	0.470676771143936	CD99	CD99 molecule (Xg blood group) [Source:HGNC Symbol;Acc:HGNC:7082]
21	ENSG00000002587.10	14.9747730890217	0.203372204419282	0.654600170053655	0.310681563682778	0.756042714197078	0.907750569750213	HS3ST1	heparan sulfate-glucosamine 3-sulfotransferase 1 [Source:HGNC Symbol;Acc:HGNC:5194]
22	ENSG00000002726.21	7.70491158084404	1.62082966798927	1.02524344472363	1.58092175700396	0.113895928941609	0.385847180432576	AOC1	amine oxidase copper containing 1 [Source:HGNC Symbol;Acc:HGNC:80]
23	ENSG00000002745.13	10.6551227753236	-0.065914844722835	0.604167383457669	-0.109100303206708	0.913122934401968	0.971956164844681	WNT16	Wnt family member 16 [Source:HGNC Symbol;Acc:HGNC:16267]
24	ENSG00000002822.16	178.365999949136	-1.25317565691114	0.281214523878533	-4.45629777447921	8.33871865035089e-06	0.00134995548363638	MAD1L1	mitotic arrest deficient 1 like 1 [Source:HGNC Symbol;Acc:HGNC:6762]
25	ENSG00000002834.19	4336.15091496069	0.119832020788992	0.156318096369683	0.766590839908874	0.443324823382055	0.733634580709481	LASP1	LIM and SH3 protein 1 [Source:HGNC Symbol;Acc:HGNC:6513]
26	ENSG00000002919.15	703.092671741796	-0.419758802798634	0.149716031847103	-2.80369976160811	0.00505199255679759	0.0701389166130459	SNX11	sorting nexin 11 [Source:HGNC Symbol;Acc:HGNC:14975]
27	ENSG00000002933.9	1362.75265867768	0.290449768950582	0.818513356426654	0.354850371921339	0.722701689451613	0.892227989107713	TMEM176A	transmembrane protein 176A [Source:HGNC Symbol;Acc:HGNC:24930]
28	ENSG00000003056.8	1599.54203866536	0.0913103496001889	0.232557066505684	0.392636314914805	0.694588113794416	0.881030252103481	M6PR	mannose-6-phosphate receptor, cation dependent [Source:HGNC Symbol;Acc:HGNC:6752]
29	ENSG00000003096.15	3.20400302940665	-0.829564187869998	0.951206341875626	-0.872118016196392	0.383143998578628	NA	KLHL13	kelch like family member 13 [Source:HGNC Symbol;Acc:HGNC:22931]
30	ENSG00000003147.19	73.877574029981	0.287643752275032	0.312784539485186	0.919622666607714	0.357769977546746	0.666207845972781	ICA1	islet cell autoantigen 1 [Source:HGNC Symbol;Acc:HGNC:5343]
31	ENSG00000003249.15	53.7195153405186	-0.0903039384044655	0.469652438586205	-0.192278227440504	0.847524272172405	0.947941638222365	DBNDD1	dysbindin domain containing 1 [Source:HGNC Symbol;Acc:HGNC:28455]
32	ENSG00000003393.16	242.580126290102	0.22403901266994	0.245954657484381	0.910895589298474	0.362350389881164	0.669363818520418	ALS2	alsin Rho guanine nucleotide exchange factor ALS2 [Source:HGNC Symbol;Acc:HGNC:443]
33	ENSG00000003400.16	769.175968346288	-0.146930278265495	0.181422036521637	-0.809881098694269	0.41800851610808	0.713824138879304	CASP10	caspase 10 [Source:HGNC Symbol;Acc:HGNC:1500]
34	ENSG00000003402.21	4774.98943665314	0.296474353769665	0.147812429886371	2.00574710799069	0.0448832363896375	0.23741206440875	CFLAR	CASP8 and FADD like apoptosis regulator [Source:HGNC Symbol;Acc:HGNC:1876]
35	ENSG00000003436.16	19.093014122469	0.466588780234719	0.693241138196544	0.673054085406043	0.500912882879196	0.775233093949323	TFPI	tissue factor pathway inhibitor [Source:HGNC Symbol;Acc:HGNC:11760]
36	ENSG00000003509.16	177.024424189851	-0.0718456906176881	0.264604894727147	-0.271520640960831	0.785990626582088	0.920973230559661	NDUFAF7	NADH:ubiquinone oxidoreductase complex assembly factor 7 [Source:HGNC Symbol;Acc:HGNC:28816]
37	ENSG00000003756.17	2475.19205268486	0.0352198980356818	0.111673708016817	0.315382184948833	0.752471491519087	0.90627919129439	RBM5	RNA binding motif protein 5 [Source:HGNC Symbol;Acc:HGNC:9902]
38	ENSG00000003987.14	36.5183680143839	0.387317710045477	0.282393732593943	1.37155207549314	0.170202921633647	0.471088075577793	MTMR7	myotubularin related protein 7 [Source:HGNC Symbol;Acc:HGNC:7454]
39	ENSG00000004059.11	3247.36980897679	-0.305042586030204	0.189166837201591	-1.61255847241938	0.106840466760025	0.372861675956589	ARF5	ADP ribosylation factor 5 [Source:HGNC Symbol;Acc:HGNC:658]
40	ENSG00000004139.14	211.276709787097	0.0118726317514721	0.196177077116371	0.060519974739094	0.951741507466189	0.984677233160351	SARM1	sterile alpha and TIR motif containing 1 [Source:HGNC Symbol;Acc:HGNC:17074]
41	ENSG00000004142.12	1141.26802754277	-0.263295521313329	0.108321005171447	-2.43069680618816	0.0150698192496574	0.13098743359509	POLDIP2	DNA polymerase delta interacting protein 2 [Source:HGNC Symbol;Acc:HGNC:23781]
42	ENSG00000004399.13	2918.98496880442	0.141459364632556	0.192173178946977	0.73610357807312	0.461667665432605	0.74775454516828	PLXND1	plexin D1 [Source:HGNC Symbol;Acc:HGNC:9107]
43	ENSG00000004455.18	1278.4050489229	-0.344028381489137	0.187237183075671	-1.83739349117477	0.066151827002404	0.288115594663903	AK2	adenylate kinase 2 [Source:HGNC Symbol;Acc:HGNC:362]
44	ENSG00000004468.13	307.665072091534	0.12380054477149	0.307646962071009	0.402411075143058	0.687381520604506	0.877318508589577	CD38	CD38 molecule [Source:HGNC Symbol;Acc:HGNC:1667]
45	ENSG00000004478.8	532.226022229792	-0.253240203866903	0.200578315083319	-1.26255026004037	0.206750853024883	0.518366893268534	FKBP4	FKBP prolyl isomerase 4 [Source:HGNC Symbol;Acc:HGNC:3720]
46	ENSG00000004487.18	1050.8033352774	-0.164282785567074	0.119918423234534	-1.3699545168783	0.170701100069866	0.471279791402906	KDM1A	lysine demethylase 1A [Source:HGNC Symbol;Acc:HGNC:29079]
47	ENSG00000004534.15	2396.26945025929	-0.325393909910126	0.247075919900108	-1.31697945328579	0.187845511860071	0.494226335492902	RBM6	RNA binding motif protein 6 [Source:HGNC Symbol;Acc:HGNC:9903]
48	ENSG00000004660.15	328.211465025761	0.0105128354501593	0.333187783397648	0.0315522836490454	0.974829096555539	0.991672858681951	CAMKK1	calcium/calmodulin dependent protein kinase kinase 1 [Source:HGNC Symbol;Acc:HGNC:1469]
49	ENSG00000004700.16	368.606039564821	0.585921218904006	0.334813116561381	1.7499948177705	0.0801192079494233	0.318148117301303	RECQL	RecQ like helicase [Source:HGNC Symbol;Acc:HGNC:9948]
50	ENSG00000004766.17	274.17931618954	0.134771427812386	0.222561940135882	0.605545708893909	0.544816463266282	0.802505468478641	VPS50	VPS50 subunit of EARP/GARPII complex [Source:HGNC Symbol;Acc:HGNC:25956]
51	ENSG00000004777.19	468.552306780799	-0.0502965194894941	0.23563441391366	-0.213451501646629	0.830974813447533	0.940089264857703	ARHGAP33	Rho GTPase activating protein 33 [Source:HGNC Symbol;Acc:HGNC:23085]
52	ENSG00000004779.10	542.716332502624	-0.133751481987796	0.200722782189368	-0.666349282970833	0.505187871721705	0.778672418919329	NDUFAB1	NADH:ubiquinone oxidoreductase subunit AB1 [Source:HGNC Symbol;Acc:HGNC:7694]
53	ENSG00000004799.8	358.314823433713	-1.15517728852175	0.879871222641035	-1.31289359033059	0.189218807025352	0.495725645397389	PDK4	pyruvate dehydrogenase kinase 4 [Source:HGNC Symbol;Acc:HGNC:8812]
54	ENSG00000004809.14	47.5407294280915	0.0244017075195581	0.517379946995073	0.047163999419155	0.96238251987688	0.987936031675575	SLC22A16	solute carrier family 22 member 16 [Source:HGNC Symbol;Acc:HGNC:20302]
55	ENSG00000004838.14	70.304437273901	-0.107930036179741	0.410367917852	-0.26300797768179	0.792544430228691	0.922961752810328	ZMYND10	zinc finger MYND-type containing 10 [Source:HGNC Symbol;Acc:HGNC:19412]
56	ENSG00000004864.14	203.265522736276	0.210804857462592	0.173988636799005	1.21160129385988	0.225665039058084	0.540636297740385	SLC25A13	solute carrier family 25 member 13 [Source:HGNC Symbol;Acc:HGNC:10983]
57	ENSG00000004866.22	138.516153377568	-0.175444140431267	0.199051142182797	-0.88140232960909	0.378100097216322	0.681277697621998	ST7	suppression of tumorigenicity 7 [Source:HGNC Symbol;Acc:HGNC:11351]
58	ENSG00000004897.12	521.465143192368	0.178374116538457	0.161706408322596	1.10307388797239	0.269995079355942	0.58750443836012	CDC27	cell division cycle 27 [Source:HGNC Symbol;Acc:HGNC:1728]
59	ENSG00000004939.16	219.939618598407	2.42122307125136	0.919981970384903	2.63181578464888	0.00849298991513693	0.094837677085785	SLC4A1	solute carrier family 4 member 1 (Diego blood group) [Source:HGNC Symbol;Acc:HGNC:11027]
60	ENSG00000004961.15	199.080215283644	-0.323635087640303	0.177414327417558	-1.82417672998079	0.0681253583797698	0.292308979915047	HCCS	holocytochrome c synthase [Source:HGNC Symbol;Acc:HGNC:4837]
61	ENSG00000004975.12	655.767650925885	-0.149257333112342	0.14574159993876	-1.02412305872215	0.305777154358591	0.620628390768707	DVL2	dishevelled segment polarity protein 2 [Source:HGNC Symbol;Acc:HGNC:3086]
62	ENSG00000005001.10	10.5093882116079	0.343498887238843	0.582187834972178	0.590013852239386	0.555181362637911	0.807902618086887	PRSS22	serine protease 22 [Source:HGNC Symbol;Acc:HGNC:14368]
63	ENSG00000005007.14	2634.76817268722	-0.170404399668271	0.149716984469223	-1.13817680921366	0.25504666029743	0.573063674519571	UPF1	UPF1 RNA helicase and ATPase [Source:HGNC Symbol;Acc:HGNC:9962]
64	ENSG00000005020.13	1049.98024853343	0.413413939779206	0.174974809709681	2.36270546866228	0.018142081548967	0.144955369854544	SKAP2	src kinase associated phosphoprotein 2 [Source:HGNC Symbol;Acc:HGNC:15687]
65	ENSG00000005022.6	3527.69768580029	-0.180546638976418	0.177171799590982	-1.01904840044085	0.308179989097724	0.62282059871288	SLC25A5	solute carrier family 25 member 5 [Source:HGNC Symbol;Acc:HGNC:10991]
66	ENSG00000005059.16	1374.96251562356	-0.0648082320815432	0.161799851895029	-0.40054568235074	0.688754643628173	0.878156255522489	MCUB	mitochondrial calcium uniporter dominant negative subunit beta [Source:HGNC Symbol;Acc:HGNC:26076]
67	ENSG00000005075.16	982.014539586497	-0.144524489496206	0.251530222394843	-0.574581011061711	0.565574697496554	0.813649818438667	POLR2J	RNA polymerase II subunit J [Source:HGNC Symbol;Acc:HGNC:9197]
68	ENSG00000005100.13	224.671595399352	-0.0681986513799028	0.366547879680382	-0.186056597679326	0.85240037758055	0.950279597619603	DHX33	DEAH-box helicase 33 [Source:HGNC Symbol;Acc:HGNC:16718]
69	ENSG00000005102.14	29.1394437739051	-0.408863042869153	0.408797144103704	-1.00016120162873	0.317232502000963	0.630416793419547	MEOX1	mesenchyme homeobox 1 [Source:HGNC Symbol;Acc:HGNC:7013]
70	ENSG00000005108.17	2.09491881185357	1.01478345225042	1.26823254543868	0.80015566222471	0.423620614719309	NA	THSD7A	thrombospondin type 1 domain containing 7A [Source:HGNC Symbol;Acc:HGNC:22207]
71	ENSG00000005156.12	341.562543034146	-0.0484275694008487	0.167501064755417	-0.289117979468143	0.772491095230739	0.914399840519499	LIG3	DNA ligase 3 [Source:HGNC Symbol;Acc:HGNC:6600]
72	ENSG00000005175.10	342.809515112651	-0.0796759403946289	0.211965335248608	-0.375891370639352	0.706997656099815	0.885048670733981	RPAP3	RNA polymerase II associated protein 3 [Source:HGNC Symbol;Acc:HGNC:26151]
73	ENSG00000005187.12	60.3515256112194	0.0224482627738289	0.302096008711867	0.0743083725917065	0.940765015087608	0.98121381298234	ACSM3	acyl-CoA synthetase medium chain family member 3 [Source:HGNC Symbol;Acc:HGNC:10522]
74	ENSG00000005189.20	31.6645920893442	0.870904211614056	0.312938509392791	2.78298830432826	0.00538607476856679	0.0730830009726186	REXO5	RNA exonuclease 5 [Source:HGNC Symbol;Acc:HGNC:24661]
75	ENSG00000005194.15	553.940356413697	-0.362556931196178	0.137123735566943	-2.64401293982528	0.00819295240135589	0.092802063593995	CIAPIN1	cytokine induced apoptosis inhibitor 1 [Source:HGNC Symbol;Acc:HGNC:28050]
76	ENSG00000005206.17	1886.15351732743	-0.283028902386194	0.172045225576137	-1.64508431686146	0.0999524243241264	0.358281486748631	SPPL2B	signal peptide peptidase like 2B [Source:HGNC Symbol;Acc:HGNC:30627]
77	ENSG00000005238.20	1090.51923861521	0.169570821962845	0.173719385527687	0.976119167401843	0.329005413909009	0.64142448812006	ATOSB	atos homolog B [Source:HGNC Symbol;Acc:HGNC:25666]
78	ENSG00000005243.10	67.7289754377101	-0.441904542247012	0.274974738291278	-1.60707323513809	0.108038303788188	0.374759767266846	COPZ2	COPI coat complex subunit zeta 2 [Source:HGNC Symbol;Acc:HGNC:19356]
79	ENSG00000005249.14	906.377565492002	0.429284412646857	0.409183286537592	1.04912499305472	0.294120594503046	0.61083288885376	PRKAR2B	protein kinase cAMP-dependent type II regulatory subunit beta [Source:HGNC Symbol;Acc:HGNC:9392]
80	ENSG00000005302.19	1724.31807116085	0.172641343355915	0.15338709130054	1.12552719979317	0.260365697873236	0.578766592727	MSL3	MSL complex subunit 3 [Source:HGNC Symbol;Acc:HGNC:7370]
81	ENSG00000005339.15	3155.48052080878	0.236554051978748	0.214855440329369	1.10099167894523	0.270900278709505	0.588578569910516	CREBBP	CREB binding protein [Source:HGNC Symbol;Acc:HGNC:2348]
82	ENSG00000005379.17	2083.54810017868	0.3573441479912	0.371219947160632	0.962621084142799	0.335737712730555	0.646496675025137	TSPOAP1	TSPO associated protein 1 [Source:HGNC Symbol;Acc:HGNC:16831]
83	ENSG00000005381.9	1412.08775067234	2.28896157240261	0.918067443776533	2.49323901846122	0.0126583602731516	0.118043980285935	MPO	myeloperoxidase [Source:HGNC Symbol;Acc:HGNC:7218]
84	ENSG00000005436.14	182.28932432694	0.267065467100609	0.203828281014127	1.31024736004176	0.190112168848139	0.49672743025686	GCFC2	GC-rich sequence DNA-binding factor 2 [Source:HGNC Symbol;Acc:HGNC:1317]
85	ENSG00000005448.17	415.209026936016	-0.436262852179401	0.207006436120962	-2.10748448383738	0.0350756052595601	0.208348533882407	WDR54	WD repeat domain 54 [Source:HGNC Symbol;Acc:HGNC:25770]
86	ENSG00000005469.12	160.038341240856	0.186390648244955	0.315123077845612	0.591485236559771	0.554195344226055	0.807390024649216	CROT	carnitine O-octanoyltransferase [Source:HGNC Symbol;Acc:HGNC:2366]
87	ENSG00000005471.19	29.7482726671125	-0.175246307144166	0.47613624123643	-0.368059164513684	0.712829118844363	0.887772422506969	ABCB4	ATP binding cassette subfamily B member 4 [Source:HGNC Symbol;Acc:HGNC:45]
88	ENSG00000005483.23	1972.78400253079	0.557958748617812	0.193217024298795	2.88773078170882	0.00388031833684245	0.0602165916676965	KMT2E	lysine methyltransferase 2E (inactive) [Source:HGNC Symbol;Acc:HGNC:18541]
89	ENSG00000005486.17	1550.00189119983	-0.0834684862759408	0.293715556785459	-0.284181359644186	0.776271399684349	0.91624464936507	RHBDD2	rhomboid domain containing 2 [Source:HGNC Symbol;Acc:HGNC:23082]
90	ENSG00000005513.11	26.2088591364403	-0.169328565380626	0.381603526895208	-0.443729036674038	0.657238499574182	0.862669111577122	SOX8	SRY-box transcription factor 8 [Source:HGNC Symbol;Acc:HGNC:11203]
91	ENSG00000005700.15	519.780881678403	0.159959024821151	0.222846705431728	0.717798472771932	0.472881555184393	0.755961977191463	IBTK	inhibitor of Bruton tyrosine kinase [Source:HGNC Symbol;Acc:HGNC:17853]
92	ENSG00000005801.18	319.384978184497	0.248993552232522	0.193030773409642	1.2899163580727	0.197079700519292	0.505560171738752	ZNF195	zinc finger protein 195 [Source:HGNC Symbol;Acc:HGNC:12986]
93	ENSG00000005810.20	1701.5454382427	0.21139901834171	0.171733484630844	1.2309714602026	0.218333538649213	0.531315656450587	MYCBP2	MYC binding protein 2 [Source:HGNC Symbol;Acc:HGNC:23386]
94	ENSG00000005812.11	820.934283310678	0.478529077179234	0.269551888914238	1.77527628949944	0.0758522784108946	0.308231531580435	FBXL3	F-box and leucine rich repeat protein 3 [Source:HGNC Symbol;Acc:HGNC:13599]
95	ENSG00000005844.19	14986.5396442108	-0.252750679456069	0.237500023399906	-1.06421328233085	0.287232091311139	0.604972235071197	ITGAL	integrin subunit alpha L [Source:HGNC Symbol;Acc:HGNC:6148]
96	ENSG00000005882.12	243.882776642723	-0.633974587456122	0.226783250737928	-2.79550886316885	0.00518180809154649	0.0712383048251191	PDK2	pyruvate dehydrogenase kinase 2 [Source:HGNC Symbol;Acc:HGNC:8810]
97	ENSG00000005884.18	109.386790002079	-0.48803561429658	0.338503406470023	-1.44174506066544	0.149374306679269	0.440845361568252	ITGA3	integrin subunit alpha 3 [Source:HGNC Symbol;Acc:HGNC:6139]
98	ENSG00000005889.16	630.616707327927	0.426861944815424	0.179049000600842	2.3840509770118	0.0171232302254126	0.140539515766618	ZFX	zinc finger protein X-linked [Source:HGNC Symbol;Acc:HGNC:12869]
99	ENSG00000005893.17	1861.72313410471	0.332701281912648	0.125684004955137	2.64712508191798	0.00811793201335974	0.0925657324736226	LAMP2	lysosomal associated membrane protein 2 [Source:HGNC Symbol;Acc:HGNC:6501]
100	ENSG00000005961.19	2688.10463677953	-0.00629516516705009	0.630181885756093	-0.00998944163477048	0.992029711306578	0.997719701973001	ITGA2B	integrin subunit alpha 2b [Source:HGNC Symbol;Acc:HGNC:6138]
101	ENSG00000006007.12	777.389109038306	0.202638455074552	0.114583686630189	1.76847560969612	0.0769814261762557	0.311238086332432	GDE1	glycerophosphodiester phosphodiesterase 1 [Source:HGNC Symbol;Acc:HGNC:29644]
102	ENSG00000006015.18	2163.62124835998	-0.462640424617464	0.194161810478809	-2.38275705957098	0.0171835301762339	0.140635629699324	REX1BD	required for excision 1-B domain containing [Source:HGNC Symbol;Acc:HGNC:26098]
103	ENSG00000006016.12	9.09758046483685	0.320650650825349	0.509405641830631	0.629460344555744	0.529047722425379	0.791836671081105	CRLF1	cytokine receptor like factor 1 [Source:HGNC Symbol;Acc:HGNC:2364]
104	ENSG00000006025.13	1458.87945491944	-0.187926961013328	0.185482972822562	-1.01317634796108	0.310975935749754	0.625418013148312	OSBPL7	oxysterol binding protein like 7 [Source:HGNC Symbol;Acc:HGNC:16387]
105	ENSG00000006047.13	3.38611515214398	-1.7003800834712	1.29413520467713	-1.31391223832399	0.188875739737856	NA	YBX2	Y-box binding protein 2 [Source:HGNC Symbol;Acc:HGNC:17948]
106	ENSG00000006062.18	1090.31007283328	-0.175859824475737	0.116508648086847	-1.50941434274174	0.131192930028795	0.41499081801296	MAP3K14	mitogen-activated protein kinase kinase kinase 14 [Source:HGNC Symbol;Acc:HGNC:6853]
107	ENSG00000006118.15	23.4613135690813	1.91333023852736	0.512163351968776	3.7357812330235	0.000187133306075683	0.00977804259568505	TMEM132A	transmembrane protein 132A [Source:HGNC Symbol;Acc:HGNC:31092]
108	ENSG00000006125.18	2478.03765332105	-0.33706254521678	0.205569622503176	-1.6396515259037	0.101077643152243	0.360245325353968	AP2B1	adaptor related protein complex 2 subunit beta 1 [Source:HGNC Symbol;Acc:HGNC:563]
109	ENSG00000006194.12	582.960423981078	-0.0159187418367718	0.147613653323652	-0.107840578959651	0.91412215321644	0.971956164844681	ZNF263	zinc finger protein 263 [Source:HGNC Symbol;Acc:HGNC:13056]
110	ENSG00000006282.22	1115.88741724724	-0.0204836345624153	0.197744886971005	-0.103586165367799	0.917497767033013	0.97255948078676	SPATA20	spermatogenesis associated 20 [Source:HGNC Symbol;Acc:HGNC:26125]
111	ENSG00000006327.14	157.92704575331	1.76336614196299	0.711488149282005	2.47841955448237	0.0131965865978683	0.120877912344207	TNFRSF12A	TNF receptor superfamily member 12A [Source:HGNC Symbol;Acc:HGNC:18152]
112	ENSG00000006432.16	89.247942666756	0.154737223189996	0.305373622551706	0.506714436882302	0.612355199380601	0.840069974401348	MAP3K9	mitogen-activated protein kinase kinase kinase 9 [Source:HGNC Symbol;Acc:HGNC:6861]
113	ENSG00000006451.8	406.472130214108	-0.0787556314080709	0.175476041323921	-0.448811306739543	0.65356778159549	0.860946520458442	RALA	RAS like proto-oncogene A [Source:HGNC Symbol;Acc:HGNC:9839]
114	ENSG00000006453.14	23.2685627466266	-0.516165256155304	0.417018345987084	-1.23775191456754	0.215808063108378	0.527649292639488	BAIAP2L1	BAR/IMD domain containing adaptor protein 2 like 1 [Source:HGNC Symbol;Acc:HGNC:21649]
115	ENSG00000006459.11	1074.19952343857	0.547586249279984	0.154944489640569	3.53408017639248	0.000409196930698003	0.0158476633908067	KDM7A	lysine demethylase 7A [Source:HGNC Symbol;Acc:HGNC:22224]
116	ENSG00000006468.15	2.73688358727423	0.884651380679803	1.03778907246826	0.852438519684698	0.393970748435687	NA	ETV1	ETS variant transcription factor 1 [Source:HGNC Symbol;Acc:HGNC:3490]
117	ENSG00000006530.18	468.007560771925	-0.0963700213987128	0.2326141939804	-0.414291233693301	0.678660833123348	0.872983947136312	AGK	acylglycerol kinase [Source:HGNC Symbol;Acc:HGNC:21869]
118	ENSG00000006534.17	1650.61028177513	-0.366898744217744	0.172521344330948	-2.12668609580228	0.0334461735513542	0.203395512098498	ALDH3B1	aldehyde dehydrogenase 3 family member B1 [Source:HGNC Symbol;Acc:HGNC:410]
119	ENSG00000006555.11	263.791681597015	-0.170862322320539	0.380926417922832	-0.448544165700663	0.653760519169585	0.861098539148724	TTC22	tetratricopeptide repeat domain 22 [Source:HGNC Symbol;Acc:HGNC:26067]
120	ENSG00000006576.17	513.988958674729	0.228740356440352	0.14472986582539	1.58046409520145	0.114000623179931	0.385993595498537	PHTF2	putative homeodomain transcription factor 2 [Source:HGNC Symbol;Acc:HGNC:13411]
121	ENSG00000006607.14	213.84115462331	0.242278263413259	0.292453472520661	0.828433532777228	0.407425022579013	0.705641973612611	FARP2	FERM, ARH/RhoGEF and pleckstrin domain protein 2 [Source:HGNC Symbol;Acc:HGNC:16460]
122	ENSG00000006625.18	132.002884601663	0.00428893978832859	0.201751678860496	0.0212585085415534	0.983039441739699	0.994291017309413	GGCT	gamma-glutamylcyclotransferase [Source:HGNC Symbol;Acc:HGNC:21705]
123	ENSG00000006634.8	262.42453807173	0.774073515141055	0.339556818898194	2.27965828415049	0.022627963257155	0.164458914416966	DBF4	DBF4-CDC7 kinase regulatory subunit [Source:HGNC Symbol;Acc:HGNC:17364]
124	ENSG00000006638.13	75.4068639328023	-0.315663201723534	0.475936313687749	-0.663246725759687	0.507172550166551	0.779847713190244	TBXA2R	thromboxane A2 receptor [Source:HGNC Symbol;Acc:HGNC:11608]
125	ENSG00000006652.15	252.61289462837	0.918898058073216	0.26907576970979	3.41501599740581	0.000637782656311988	0.0204092034661937	IFRD1	interferon related developmental regulator 1 [Source:HGNC Symbol;Acc:HGNC:5456]
126	ENSG00000006659.13	2.92692182763097	1.2442543683883	1.2555836966477	0.99097684344768	0.321696887668111	NA	LGALS14	galectin 14 [Source:HGNC Symbol;Acc:HGNC:30054]
127	ENSG00000006695.12	242.897928041721	-0.202536779535706	0.241439615024888	-0.838871365475083	0.401541497858172	0.701069646640705	COX10	cytochrome c oxidase assembly factor heme A:farnesyltransferase COX10 [Source:HGNC Symbol;Acc:HGNC:2260]
128	ENSG00000006704.11	6.6930326182094	0.807212956780339	0.792053419615273	1.01913953881094	0.308136725512644	0.622802646465795	GTF2IRD1	GTF2I repeat domain containing 1 [Source:HGNC Symbol;Acc:HGNC:4661]
129	ENSG00000006712.15	978.043954638484	-0.42065713295127	0.159237911098494	-2.64168959545745	0.00824936212487414	0.0931861174428866	PAF1	PAF1 homolog, Paf1/RNA polymerase II complex component [Source:HGNC Symbol;Acc:HGNC:25459]
130	ENSG00000006715.16	539.219445326896	-0.353382629840274	0.252765661664985	-1.39806422879009	0.162093780533852	0.460064542277384	VPS41	VPS41 subunit of HOPS complex [Source:HGNC Symbol;Acc:HGNC:12713]
131	ENSG00000006740.18	9.18653248529391	0.329572250135106	0.643612735590761	0.512066079352201	0.608604763516545	0.837953203267857	ARHGAP44	Rho GTPase activating protein 44 [Source:HGNC Symbol;Acc:HGNC:29096]
132	ENSG00000006744.19	1158.49781257618	-0.284193319957873	0.142721928178766	-1.99123795189977	0.0464547333091623	0.241237270345481	ELAC2	elaC ribonuclease Z 2 [Source:HGNC Symbol;Acc:HGNC:14198]
133	ENSG00000006747.15	5.22773776517454	0.220477535891684	1.07756287170313	0.20460758409689	0.837878729511561	0.943394530278985	SCIN	scinderin [Source:HGNC Symbol;Acc:HGNC:21695]
134	ENSG00000006756.16	344.769871890581	-0.156636708376021	0.188636606938318	-0.830362202322899	0.406334029243462	0.704943323248882	ARSD	arylsulfatase D [Source:HGNC Symbol;Acc:HGNC:717]
135	ENSG00000006757.12	73.5838212930394	-0.314808472403915	0.414085640841047	-0.760249671455666	0.447105359217787	0.73626740086424	PNPLA4	patatin like phospholipase domain containing 4 [Source:HGNC Symbol;Acc:HGNC:24887]
136	ENSG00000006831.10	1021.78310006197	-0.14056831481243	0.164413347666641	-0.854968996175676	0.392568311848578	0.693077841347549	ADIPOR2	adiponectin receptor 2 [Source:HGNC Symbol;Acc:HGNC:24041]
137	ENSG00000006837.12	4.51620325036201	-0.493850233690132	0.807102266488281	-0.611880618101699	0.540616745943494	0.799614393956939	CDKL3	cyclin dependent kinase like 3 [Source:HGNC Symbol;Acc:HGNC:15483]
138	ENSG00000007001.14	2.86146587332668	0.666893704177526	1.63396110278513	0.408145397733635	0.683166932341383	NA	UPP2	uridine phosphorylase 2 [Source:HGNC Symbol;Acc:HGNC:23061]
139	ENSG00000007038.11	57.1042527328708	-0.510671233303819	0.496889575276442	-1.02773585664322	0.304074096169983	0.6193509842285	PRSS21	serine protease 21 [Source:HGNC Symbol;Acc:HGNC:9485]
140	ENSG00000007047.16	808.998310465588	-0.343015112730759	0.146454766502922	-2.34212324338324	0.0191743821178529	0.149980440949233	MARK4	microtubule affinity regulating kinase 4 [Source:HGNC Symbol;Acc:HGNC:13538]
141	ENSG00000007062.12	4.60271699660593	1.2829294825134	1.08489221312193	1.18254096305253	0.236991121875504	0.553090050129863	PROM1	prominin 1 [Source:HGNC Symbol;Acc:HGNC:9454]
142	ENSG00000007080.11	1056.18865649745	-0.376669069993705	0.205486495746159	-1.83305997129374	0.0667936530538654	0.289411485486067	CCDC124	coiled-coil domain containing 124 [Source:HGNC Symbol;Acc:HGNC:25171]
143	ENSG00000007129.18	360.634081744303	0.282588775209011	0.22173926575001	1.27441918892075	0.202514895327978	0.513645125747009	CEACAM21	CEA cell adhesion molecule 21 [Source:HGNC Symbol;Acc:HGNC:28834]
144	ENSG00000007168.15	1989.43365177191	-0.0433210694655412	0.15800591345341	-0.274173722481057	0.783951121063012	0.919967390858248	PAFAH1B1	platelet activating factor acetylhydrolase 1b regulatory subunit 1 [Source:HGNC Symbol;Acc:HGNC:8574]
145	ENSG00000007171.19	2.62704451675329	-1.8042968014969	1.22440665381366	-1.47360911170897	0.140586866646851	NA	NOS2	nitric oxide synthase 2 [Source:HGNC Symbol;Acc:HGNC:7873]
146	ENSG00000007202.16	1735.5211992042	0.119309661036548	0.157668760524739	0.756710845188815	0.449223115950992	0.737902896593099	BLTP2	bridge-like lipid transfer protein family member 2 [Source:HGNC Symbol;Acc:HGNC:28960]
147	ENSG00000007237.19	2787.5480595029	0.0771995693910052	0.202294302382615	0.38162008757415	0.702743182206849	0.883953201321053	GAS7	growth arrest specific 7 [Source:HGNC Symbol;Acc:HGNC:4169]
148	ENSG00000007255.10	769.846682192393	-0.594420260639813	0.175645071150897	-3.38421258703665	0.000713827103693237	0.0219659986787171	TRAPPC6A	trafficking protein particle complex subunit 6A [Source:HGNC Symbol;Acc:HGNC:23069]
149	ENSG00000007264.15	2736.71341948632	-0.358650774797283	0.267392074545915	-1.34129171706508	0.179825758004382	0.48445920699245	MATK	megakaryocyte-associated tyrosine kinase [Source:HGNC Symbol;Acc:HGNC:6906]
150	ENSG00000007312.14	1188.55103910929	-1.3909658979909	0.275651728943769	-5.04609894275197	4.50921958625562e-07	0.000189463794276088	CD79B	CD79b molecule [Source:HGNC Symbol;Acc:HGNC:1699]
151	ENSG00000007314.12	8.48654055756781	-0.628341202565829	0.69562674450923	-0.903273497641509	0.366380758585203	0.671959571152519	SCN4A	sodium voltage-gated channel alpha subunit 4 [Source:HGNC Symbol;Acc:HGNC:10591]
152	ENSG00000007341.19	123.639955124972	0.620799197991286	0.168700867249569	3.67988148556996	0.000233342374080712	0.0111870513604839	ST7L	suppression of tumorigenicity 7 like [Source:HGNC Symbol;Acc:HGNC:18441]
153	ENSG00000007350.18	86.3774609389975	-0.908898715700814	0.409671082409303	-2.21860598594248	0.0265135419598141	0.179571187926733	TKTL1	transketolase like 1 [Source:HGNC Symbol;Acc:HGNC:11835]
154	ENSG00000007376.8	1063.35154577281	-0.413188582916141	0.213303437807263	-1.9370929374776	0.0527339837901027	0.257811873769879	RPUSD1	RNA pseudouridine synthase domain containing 1 [Source:HGNC Symbol;Acc:HGNC:14173]
155	ENSG00000007384.15	4.28592100399439	0.432416170251937	0.763899008901719	0.566064578187678	0.571349881625221	0.816963561956597	RHBDF1	rhomboid 5 homolog 1 [Source:HGNC Symbol;Acc:HGNC:20561]
156	ENSG00000007392.17	1684.42756166449	-0.100497380765736	0.132352165413655	-0.759317994168362	0.44766235596063	0.736697679935507	LUC7L	LUC7 like [Source:HGNC Symbol;Acc:HGNC:6723]
157	ENSG00000007402.12	541.846124739502	0.166855287705587	0.345042088007238	0.48357952118029	0.628684311382511	0.84884359109526	CACNA2D2	calcium voltage-gated channel auxiliary subunit alpha2delta 2 [Source:HGNC Symbol;Acc:HGNC:1400]
158	ENSG00000007516.15	556.980516546193	-0.136510837224049	0.270207014040178	-0.505208340756658	0.613412512682135	0.840524004272477	BAIAP3	BAI1 associated protein 3 [Source:HGNC Symbol;Acc:HGNC:948]
159	ENSG00000007520.4	957.140344550843	-0.460705484816513	0.173093912048264	-2.66159265432776	0.00777719331271456	0.0899689963017354	TSR3	TSR3 ribosome maturation factor [Source:HGNC Symbol;Acc:HGNC:14175]
160	ENSG00000007541.17	878.198680723864	-0.387063270202973	0.185206685418787	-2.08989901918363	0.0366268717213476	0.213519321037353	PIGQ	phosphatidylinositol glycan anchor biosynthesis class Q [Source:HGNC Symbol;Acc:HGNC:14135]
161	ENSG00000007545.16	404.46226824786	0.250477931328867	0.139049705488407	1.8013553531025	0.0716468884491399	0.299829691691653	CRAMP1	cramped chromatin regulator homolog 1 [Source:HGNC Symbol;Acc:HGNC:14122]
162	ENSG00000007923.17	397.827641680488	0.0914569524322236	0.235326180116968	0.388639089738189	0.697543146121274	0.882524403807495	DNAJC11	DnaJ heat shock protein family (Hsp40) member C11 [Source:HGNC Symbol;Acc:HGNC:25570]
163	ENSG00000007944.16	1421.03078872122	0.930148023741292	0.268425594059941	3.46519871549054	0.000529839824379774	0.0182364807559709	MYLIP	myosin regulatory light chain interacting protein [Source:HGNC Symbol;Acc:HGNC:21155]
164	ENSG00000007952.18	3.6218225217381	-0.118773911273451	0.957457662563023	-0.124051345472033	0.901274621186037	NA	NOX1	NADPH oxidase 1 [Source:HGNC Symbol;Acc:HGNC:7889]
165	ENSG00000007968.7	248.808556815887	0.0952839345297918	0.356736418925414	0.267098982539581	0.789392950959979	0.922200798705686	E2F2	E2F transcription factor 2 [Source:HGNC Symbol;Acc:HGNC:3114]
166	ENSG00000008018.9	2194.78850020601	-0.1256138307714	0.190913929235612	-0.657960533704045	0.510563491497998	0.78221223637028	PSMB1	proteasome 20S subunit beta 1 [Source:HGNC Symbol;Acc:HGNC:9537]
167	ENSG00000008056.14	15.182742482491	-0.654850549460307	0.587124823919598	-1.11535149389286	0.264699826967441	0.583161896194889	SYN1	synapsin I [Source:HGNC Symbol;Acc:HGNC:11494]
168	ENSG00000008083.14	1318.20188434728	0.558092383573729	0.284309625280951	1.96297393386604	0.0496492028957952	0.249783055043336	JARID2	jumonji and AT-rich interaction domain containing 2 [Source:HGNC Symbol;Acc:HGNC:6196]
169	ENSG00000008086.13	70.2807400950099	-0.0095832236802405	0.314463070874466	-0.0304748778722768	0.975688328626795	0.992055551010006	CDKL5	cyclin dependent kinase like 5 [Source:HGNC Symbol;Acc:HGNC:11411]
170	ENSG00000008128.23	694.771095902419	0.116562562957122	0.235924937884843	0.494066307708504	0.621259351526896	0.845339392591497	CDK11A	cyclin dependent kinase 11A [Source:HGNC Symbol;Acc:HGNC:1730]
171	ENSG00000008130.15	3582.18105751294	-0.147162905675198	0.16748200615104	-0.87867890442202	0.379575399905759	0.682380064829125	NADK	NAD kinase [Source:HGNC Symbol;Acc:HGNC:29831]
172	ENSG00000008226.20	141.052099893826	0.105363125880632	0.221709674262438	0.475230168602897	0.63462292618437	0.851912172748857	DLEC1	DLEC1 cilia and flagella associated protein [Source:HGNC Symbol;Acc:HGNC:2899]
173	ENSG00000008256.17	334.14866659945	0.0257838824270234	0.184253334501487	0.139937127850543	0.888709666110965	0.964645913171431	CYTH3	cytohesin 3 [Source:HGNC Symbol;Acc:HGNC:9504]
174	ENSG00000008277.15	53.7120830265306	0.457429422049637	0.392537268754724	1.16531462987139	0.24389165931637	0.560382104964532	ADAM22	ADAM metallopeptidase domain 22 [Source:HGNC Symbol;Acc:HGNC:201]
175	ENSG00000008282.10	648.90301295662	0.172308987289061	0.240048901549829	0.717807855718487	0.472875768949506	0.755961977191463	SYPL1	synaptophysin like 1 [Source:HGNC Symbol;Acc:HGNC:11507]
176	ENSG00000008283.16	725.74206284467	-0.107700160486729	0.265959108456437	-0.40495007338457	0.685514210348535	0.876167940825276	CYB561	cytochrome b561 [Source:HGNC Symbol;Acc:HGNC:2571]
177	ENSG00000008294.22	758.604179411347	0.622549142863624	0.168568664411203	3.6931486942614	0.000221494422526029	0.0108644477868549	SPAG9	sperm associated antigen 9 [Source:HGNC Symbol;Acc:HGNC:14524]
178	ENSG00000008300.17	201.778136499132	0.433914852559237	0.364882990584408	1.18918903800987	0.234365287170276	0.549987085677534	CELSR3	cadherin EGF LAG seven-pass G-type receptor 3 [Source:HGNC Symbol;Acc:HGNC:3230]
179	ENSG00000008311.16	65.5459894611722	0.722360469882639	0.506437998782765	1.42635519376281	0.153765840207843	0.447960687544277	AASS	aminoadipate-semialdehyde synthase [Source:HGNC Symbol;Acc:HGNC:17366]
180	ENSG00000008323.16	9.04884408540012	1.79787957576383	0.850735133146853	2.11332470673159	0.0345729854593894	0.206686124347689	PLEKHG6	pleckstrin homology and RhoGEF domain containing G6 [Source:HGNC Symbol;Acc:HGNC:25562]
181	ENSG00000008324.12	396.969975039461	0.237722502957161	0.155933449118519	1.52451256802816	0.127380719738237	0.407897094508968	SS18L2	SS18 like 2 [Source:HGNC Symbol;Acc:HGNC:15593]
182	ENSG00000008382.16	357.368773819595	-0.379170895507251	0.228260798889437	-1.66113015179146	0.0966873099851034	0.351888308552092	MPND	MPN domain containing [Source:HGNC Symbol;Acc:HGNC:25934]
183	ENSG00000008394.13	330.219552445179	0.491002876277691	0.309673992456336	1.58554766702574	0.112841955737111	0.384242497621761	MGST1	microsomal glutathione S-transferase 1 [Source:HGNC Symbol;Acc:HGNC:7061]
184	ENSG00000008405.12	370.672323380194	0.418675437667124	0.240581454750168	1.7402648017982	0.0818125315536592	0.321601661342819	CRY1	cryptochrome circadian regulator 1 [Source:HGNC Symbol;Acc:HGNC:2384]
185	ENSG00000008438.5	291.21335473153	1.067980465159	0.648963970513017	1.64566988875322	0.0998317416311596	0.358168689283759	PGLYRP1	peptidoglycan recognition protein 1 [Source:HGNC Symbol;Acc:HGNC:8904]
186	ENSG00000008441.19	200.723420941094	0.20116355637414	0.259311575700162	0.775760032428102	0.437890686630931	0.728981373386843	NFIX	nuclear factor I X [Source:HGNC Symbol;Acc:HGNC:7788]
187	ENSG00000008513.17	2288.83608934097	-0.0604532073549263	0.205102567904407	-0.294746223670403	0.768187749517938	0.912780014665691	ST3GAL1	ST3 beta-galactoside alpha-2,3-sialyltransferase 1 [Source:HGNC Symbol;Acc:HGNC:10862]
188	ENSG00000008516.19	789.814016741712	1.66804810143124	0.344958523616342	4.8355033641274	1.32809128272544e-06	0.000399665740202876	MMP25	matrix metallopeptidase 25 [Source:HGNC Symbol;Acc:HGNC:14246]
189	ENSG00000008517.19	9634.92362956098	-0.806082187118707	0.31576218763131	-2.5528141705805	0.0106856490784534	0.107947553998045	IL32	interleukin 32 [Source:HGNC Symbol;Acc:HGNC:16830]
190	ENSG00000008710.20	1442.55916688361	0.104168493608341	0.209315076794677	0.497663595014335	0.618721171622717	0.843690023321675	PKD1	polycystin 1, transient receptor potential channel interacting [Source:HGNC Symbol;Acc:HGNC:9008]
191	ENSG00000008735.14	19.3093569173003	0.213274584903531	0.596682253758768	0.357434100913877	0.720766851727274	0.892160419398186	MAPK8IP2	mitogen-activated protein kinase 8 interacting protein 2 [Source:HGNC Symbol;Acc:HGNC:6883]
192	ENSG00000008838.21	1340.58458043427	-0.268214396922224	0.146775475336636	-1.82737883360325	0.0676428295620406	0.29112654664464	MED24	mediator complex subunit 24 [Source:HGNC Symbol;Acc:HGNC:22963]
193	ENSG00000008853.18	195.029006501276	-0.324293435025948	0.244872087416841	-1.32433810013597	0.185390782320465	0.490297526328867	RHOBTB2	Rho related BTB domain containing 2 [Source:HGNC Symbol;Acc:HGNC:18756]
194	ENSG00000008869.12	725.904029789884	0.242141866251628	0.282472333938299	0.857223299979954	0.391321487902866	0.692163480072194	HEATR5B	HEAT repeat containing 5B [Source:HGNC Symbol;Acc:HGNC:29273]
195	ENSG00000008952.17	1341.26291331454	0.280870290435166	0.225886265051917	1.24341464661701	0.213715075758267	0.5253003335608	SEC62	SEC62 homolog, preprotein translocation factor [Source:HGNC Symbol;Acc:HGNC:11846]
196	ENSG00000008988.11	21337.2286665388	-0.155817364911217	0.221741895262166	-0.702697001516082	0.482244596716317	0.763156971896133	RPS20	ribosomal protein S20 [Source:HGNC Symbol;Acc:HGNC:10405]
197	ENSG00000009307.17	7115.98253168972	0.256051372859205	0.159800651132381	1.6023174564357	0.109085427415753	0.377091490704969	CSDE1	cold shock domain containing E1 [Source:HGNC Symbol;Acc:HGNC:29905]
198	ENSG00000009335.19	1237.62246685143	0.363018245231249	0.158956928689159	2.2837522605959	0.0223860947734771	0.163629835622196	UBE3C	ubiquitin protein ligase E3C [Source:HGNC Symbol;Acc:HGNC:16803]
199	ENSG00000009413.17	296.721920990997	0.535622136888206	0.239005165407831	2.24104837221504	0.0250229418561448	0.173850001987307	REV3L	REV3 like, DNA directed polymerase zeta catalytic subunit [Source:HGNC Symbol;Acc:HGNC:9968]
200	ENSG00000009694.14	131.064323505049	0.570903098841793	0.423809452537292	1.34707495414241	0.177956093648788	0.482222468905434	TENM1	teneurin transmembrane protein 1 [Source:HGNC Symbol;Acc:HGNC:8117]
201	ENSG00000009724.18	123.443697882134	1.11434384950706	0.34616850334733	3.21907925975859	0.00128602933084872	0.030564127181078	MASP2	MBL associated serine protease 2 [Source:HGNC Symbol;Acc:HGNC:6902]
202	ENSG00000009780.16	291.631134488809	0.0709161168691473	0.228692430958276	0.310093852131405	0.756489587286663	0.90785420228285	FAM76A	family with sequence similarity 76 member A [Source:HGNC Symbol;Acc:HGNC:28530]
203	ENSG00000009790.15	3200.45377037711	0.0495445703503071	0.250800054711841	0.197546090678616	0.84340021684174	0.94599816806692	TRAF3IP3	TRAF3 interacting protein 3 [Source:HGNC Symbol;Acc:HGNC:30766]
204	ENSG00000009830.13	203.818105061432	-0.0361629999307927	0.152359074544527	-0.237353764709459	0.812382355313432	0.932042383847234	POMT2	protein O-mannosyltransferase 2 [Source:HGNC Symbol;Acc:HGNC:19743]
205	ENSG00000009844.16	413.217892999238	0.0372516880861706	0.212215146958584	0.175537366771659	0.860657412133313	0.953645439952765	VTA1	vesicle trafficking 1 [Source:HGNC Symbol;Acc:HGNC:20954]
206	ENSG00000009950.16	12.7936925330534	2.66075272926074	1.15375610884077	2.30616566956609	0.0211013770494259	0.158231353753867	MLXIPL	MLX interacting protein like [Source:HGNC Symbol;Acc:HGNC:12744]
207	ENSG00000009954.11	1063.91784506125	0.0951151974434228	0.184712796133719	0.514935615909176	0.606598011761104	0.836429171759011	BAZ1B	bromodomain adjacent to zinc finger domain 1B [Source:HGNC Symbol;Acc:HGNC:961]
208	ENSG00000010017.13	798.133617604251	0.541860049749343	0.190949042208953	2.83772070014571	0.00454369224703281	0.0660466596926721	RANBP9	RAN binding protein 9 [Source:HGNC Symbol;Acc:HGNC:13727]
209	ENSG00000010030.14	51.0518412569024	-1.02977793232274	0.493039826510392	-2.08863032345935	0.03674101335784	0.213792951780961	ETV7	ETS variant transcription factor 7 [Source:HGNC Symbol;Acc:HGNC:18160]
210	ENSG00000010072.16	174.270017478608	0.756162260564021	0.271188829075848	2.78832377845672	0.00529815629871271	0.0722086187295566	SPRTN	SprT-like N-terminal domain [Source:HGNC Symbol;Acc:HGNC:25356]
211	ENSG00000010165.20	326.325052145879	-0.674215530431572	0.375413189886618	-1.79592925500353	0.0725057690314086	0.301302027323991	METTL13	methyltransferase 13, eEF1A N-terminus and K55 [Source:HGNC Symbol;Acc:HGNC:24248]
212	ENSG00000010219.14	167.299396498223	-0.611158451959001	0.27274024231353	-2.24080776190131	0.0250385299596189	0.173850001987307	DYRK4	dual specificity tyrosine phosphorylation regulated kinase 4 [Source:HGNC Symbol;Acc:HGNC:3095]
213	ENSG00000010244.19	3794.36290683056	0.465231694588872	0.165857058793083	2.80501594550327	0.00503140906269372	0.0701001888303957	ZNF207	zinc finger protein 207 [Source:HGNC Symbol;Acc:HGNC:12998]
214	ENSG00000010256.12	3031.11776783471	-0.315200240703934	0.22087868058087	-1.42702881000111	0.153571590554978	0.447824877109087	UQCRC1	ubiquinol-cytochrome c reductase core protein 1 [Source:HGNC Symbol;Acc:HGNC:12585]
215	ENSG00000010270.14	619.578361559799	0.435624714263669	0.160679121125468	2.71114698171336	0.00670508966812183	0.083323849845138	STARD3NL	STARD3 N-terminal like [Source:HGNC Symbol;Acc:HGNC:19169]
216	ENSG00000010278.15	512.017953180064	0.724206502680286	0.40133827871385	1.80447901705543	0.0711562456777264	0.298977063207036	CD9	CD9 molecule [Source:HGNC Symbol;Acc:HGNC:1709]
217	ENSG00000010292.13	571.850508175474	-0.0967858006477954	0.311190958780795	-0.311017392751349	0.755787399408183	0.907750569750213	NCAPD2	non-SMC condensin I complex subunit D2 [Source:HGNC Symbol;Acc:HGNC:24305]
218	ENSG00000010295.20	2145.53781647877	-0.251667331819419	0.184099609626916	-1.3670171942756	0.171619916137882	0.472667777440523	IFFO1	intermediate filament family orphan 1 [Source:HGNC Symbol;Acc:HGNC:24970]
219	ENSG00000010310.9	203.997320249214	0.0507734430986993	0.316162657188282	0.160592789642651	0.872414134217996	0.957978834555487	GIPR	gastric inhibitory polypeptide receptor [Source:HGNC Symbol;Acc:HGNC:4271]
220	ENSG00000010318.22	127.438973417579	0.167663152082229	0.181012507134977	0.926251753185243	0.35431516274468	0.663039700342256	PHF7	PHD finger protein 7 [Source:HGNC Symbol;Acc:HGNC:18458]
221	ENSG00000010319.7	23.3754849742586	0.032038704198704	0.597328137228851	0.0536366901236886	0.957224624081236	0.986232772909459	SEMA3G	semaphorin 3G [Source:HGNC Symbol;Acc:HGNC:30400]
222	ENSG00000010322.16	3689.45825784801	-0.158051527967715	0.111069391253119	-1.42299805720127	0.15473671844703	0.449495342292906	NISCH	nischarin [Source:HGNC Symbol;Acc:HGNC:18006]
223	ENSG00000010327.10	5146.06116100607	0.420784368465815	0.377492867132439	1.11468164064193	0.264986871204274	0.583312953041932	STAB1	stabilin 1 [Source:HGNC Symbol;Acc:HGNC:18628]
224	ENSG00000010361.14	230.622815261031	-0.277756193408488	0.212657385021811	-1.30612060982505	0.191511545246513	0.498162668040486	FUZ	fuzzy planar cell polarity protein [Source:HGNC Symbol;Acc:HGNC:26219]
225	ENSG00000010379.16	2.67410857209621	0.985951106609263	1.07377172064546	0.91821295686256	0.358507386605016	NA	SLC6A13	solute carrier family 6 member 13 [Source:HGNC Symbol;Acc:HGNC:11046]
226	ENSG00000010404.18	451.544496612588	0.874173052074258	0.269427175017454	3.24456154809784	0.00117631593044547	0.028928111283858	IDS	iduronate 2-sulfatase [Source:HGNC Symbol;Acc:HGNC:5389]
227	ENSG00000010438.17	4.42792895805309	-0.253263164774098	0.754794536854018	-0.335539212869371	0.737218369788173	0.898730655182332	PRSS3	serine protease 3 [Source:HGNC Symbol;Acc:HGNC:9486]
228	ENSG00000010539.12	105.617601299553	-0.191336524469179	0.246906963263129	-0.774933691381037	0.438378842537786	0.729288692998203	ZNF200	zinc finger protein 200 [Source:HGNC Symbol;Acc:HGNC:12993]
229	ENSG00000010610.10	6739.04898252053	-0.590207319879997	0.216675789886852	-2.7239190875372	0.00645123092388577	0.0815337465630036	CD4	CD4 molecule [Source:HGNC Symbol;Acc:HGNC:1678]
230	ENSG00000010626.15	93.3116162173707	-0.263733133925545	0.324716762149658	-0.812194394214837	0.416680095667056	0.713224369747092	LRRC23	leucine rich repeat containing 23 [Source:HGNC Symbol;Acc:HGNC:19138]
231	ENSG00000010671.18	1319.35113052734	-0.353250599312251	0.207108652773617	-1.70562936208357	0.0880771089861378	0.334370281730217	BTK	Bruton tyrosine kinase [Source:HGNC Symbol;Acc:HGNC:1133]
232	ENSG00000010704.20	117.61276254755	0.156152690058128	0.284532063421704	0.548805249504322	0.583139107362529	0.8242675389374	HFE	homeostatic iron regulator [Source:HGNC Symbol;Acc:HGNC:4886]
233	ENSG00000010803.18	282.2912970115	-0.0984564632854765	0.230833892873257	-0.426525160841678	0.669725217976194	0.868517238275602	SCMH1	Scm polycomb group protein homolog 1 [Source:HGNC Symbol;Acc:HGNC:19003]
234	ENSG00000010810.18	4595.95056030323	-0.259154468647047	0.220261711639757	-1.17657520554866	0.239365098926906	0.555740502650089	FYN	FYN proto-oncogene, Src family tyrosine kinase [Source:HGNC Symbol;Acc:HGNC:4037]
235	ENSG00000010818.11	847.826010502578	0.295268199929778	0.272742864036001	1.08258817686538	0.278991257491214	0.596868988736122	HIVEP2	HIVEP zinc finger 2 [Source:HGNC Symbol;Acc:HGNC:4921]
236	ENSG00000011007.13	669.409125318566	0.121703768199665	0.192356061752632	0.632700457114658	0.526929271306025	0.790569647705735	ELOA	elongin A [Source:HGNC Symbol;Acc:HGNC:11620]
237	ENSG00000011009.12	1265.8151091162	-0.472709088464662	0.189292136124181	-2.49724631008734	0.0125161985855997	0.1173095884663	LYPLA2	lysophospholipase 2 [Source:HGNC Symbol;Acc:HGNC:6738]
238	ENSG00000011021.23	655.323875313312	0.269270940783361	0.143350452288621	1.87841012347287	0.0603250816905733	0.276529280396743	CLCN6	chloride voltage-gated channel 6 [Source:HGNC Symbol;Acc:HGNC:2024]
239	ENSG00000011028.14	60.7626501026164	-0.220176795294054	0.313935920075496	-0.701343112445067	0.483088914590326	0.763947382403918	MRC2	mannose receptor C-type 2 [Source:HGNC Symbol;Acc:HGNC:16875]
240	ENSG00000011052.21	5.15387552867155	-0.0228990391875004	0.850048922875571	-0.0269384956221541	0.978508789582643	0.992664625817628	NME1-NME2	NME1-NME2 readthrough [Source:HGNC Symbol;Acc:HGNC:33531]
241	ENSG00000011105.14	184.129332884366	0.0113136951069613	0.507266783250977	0.0223032445263891	0.982206060769331	0.994159708077278	TSPAN9	tetraspanin 9 [Source:HGNC Symbol;Acc:HGNC:21640]
242	ENSG00000011114.15	424.615311371938	0.267864558469861	0.149204617719279	1.79528329997021	0.07260857440538	0.301440815886167	BTBD7	BTB domain containing 7 [Source:HGNC Symbol;Acc:HGNC:18269]
243	ENSG00000011132.12	787.030870459647	-0.243053676567823	0.155875592709636	-1.55927988688121	0.11893015003148	0.393529793618279	APBA3	amyloid beta precursor protein binding family A member 3 [Source:HGNC Symbol;Acc:HGNC:580]
244	ENSG00000011143.19	151.354914888713	-0.570849606596546	0.313477941317202	-1.82102001881821	0.0686038138701368	0.293412072603042	MKS1	MKS transition zone complex subunit 1 [Source:HGNC Symbol;Acc:HGNC:7121]
245	ENSG00000011198.10	462.244417815049	0.518229422531134	0.225994073785796	2.29311067254944	0.0218416341015903	0.16127034144838	ABHD5	abhydrolase domain containing 5, lysophosphatidic acid acyltransferase [Source:HGNC Symbol;Acc:HGNC:21396]
246	ENSG00000011201.12	3.00423769917353	0.393240552741034	1.29882645452923	0.302766048050329	0.762068159423978	NA	ANOS1	anosmin 1 [Source:HGNC Symbol;Acc:HGNC:6211]
247	ENSG00000011243.19	1682.60991491197	-0.231087884193497	0.110014790317322	-2.10051651716062	0.035683429196729	0.210653888271101	AKAP8L	A-kinase anchoring protein 8 like [Source:HGNC Symbol;Acc:HGNC:29857]
248	ENSG00000011258.16	454.715263065492	0.329283317116025	0.200819223760079	1.63970017885053	0.101067521746357	0.360245325353968	MBTD1	mbt domain containing 1 [Source:HGNC Symbol;Acc:HGNC:19866]
249	ENSG00000011260.14	543.945157486048	0.0429117941155637	0.16476173789577	0.26044756909951	0.794518553778169	0.92392342945619	UTP18	UTP18 small subunit processome component [Source:HGNC Symbol;Acc:HGNC:24274]
250	ENSG00000011275.19	1814.1152617271	-0.262530205014989	0.0949163814586161	-2.76591038322982	0.00567641318605328	0.0754224613605134	RNF216	ring finger protein 216 [Source:HGNC Symbol;Acc:HGNC:21698]
251	ENSG00000011295.16	619.590011798073	-0.119191293373443	0.12724433152084	-0.936712008691105	0.348906717413875	0.658629436021138	TTC19	tetratricopeptide repeat domain 19 [Source:HGNC Symbol;Acc:HGNC:26006]
252	ENSG00000011304.22	5439.11087245486	-0.0336458041747969	0.122160358659916	-0.275423259589995	0.782991076281542	0.919666778907935	PTBP1	polypyrimidine tract binding protein 1 [Source:HGNC Symbol;Acc:HGNC:9583]
253	ENSG00000011332.22	3.40218395672245	-1.06740886416135	0.833759622254222	-1.28023573662084	0.200462241058743	NA	DPF1	double PHD fingers 1 [Source:HGNC Symbol;Acc:HGNC:20225]
254	ENSG00000011376.12	232.544855617237	-0.361339358756212	0.18449633294357	-1.95851783605223	0.0501692802302002	0.251170355017336	LARS2	leucyl-tRNA synthetase 2, mitochondrial [Source:HGNC Symbol;Acc:HGNC:17095]
255	ENSG00000011405.14	345.276180549915	0.521300335160894	0.198959629027515	2.62013121812165	0.00878959391662709	0.0963265093156341	PIK3C2A	phosphatidylinositol-4-phosphate 3-kinase catalytic subunit type 2 alpha [Source:HGNC Symbol;Acc:HGNC:8971]
256	ENSG00000011422.12	3397.86865315796	1.2435012769078	0.454549660992342	2.7356774927366	0.00622520039762366	0.0797176467249461	PLAUR	plasminogen activator, urokinase receptor [Source:HGNC Symbol;Acc:HGNC:9053]
257	ENSG00000011426.11	16.1975714919409	0.999559309753395	0.493579636332439	2.02512266750034	0.0428547698645582	0.231816087328853	ANLN	anillin, actin binding protein [Source:HGNC Symbol;Acc:HGNC:14082]
258	ENSG00000011451.21	862.246887464888	0.00820276231809895	0.206350657904565	0.039751568526099	0.968291188401543	0.98971942948861	WIZ	WIZ zinc finger [Source:HGNC Symbol;Acc:HGNC:30917]
259	ENSG00000011454.18	494.20599238894	0.100315724995319	0.140216344656112	0.715435317054857	0.474340096067997	0.75721000712102	RABGAP1	RAB GTPase activating protein 1 [Source:HGNC Symbol;Acc:HGNC:17155]
260	ENSG00000011478.13	191.04060406143	-0.503848891175589	0.168001527782951	-2.99907326930107	0.0027080217512343	0.0493090240214527	QPCTL	glutaminyl-peptide cyclotransferase like [Source:HGNC Symbol;Acc:HGNC:25952]
261	ENSG00000011485.15	807.526956796185	-0.239504551398958	0.176047353111475	-1.36045528186556	0.173685894738498	0.476038300299276	PPP5C	protein phosphatase 5 catalytic subunit [Source:HGNC Symbol;Acc:HGNC:9322]
262	ENSG00000011523.15	376.451365045858	0.121076990559742	0.224742747240958	0.538735919383995	0.590069085301856	0.82710658998739	CEP68	centrosomal protein 68 [Source:HGNC Symbol;Acc:HGNC:29076]
263	ENSG00000011566.15	138.506125644432	0.669177277508304	0.194963018928902	3.4323292754937	0.000598420518154218	0.0197637410754089	MAP4K3	mitogen-activated protein kinase kinase kinase kinase 3 [Source:HGNC Symbol;Acc:HGNC:6865]
264	ENSG00000011590.14	61.9734331441009	-0.645305946942135	0.32671879562812	-1.97511118300228	0.0482555320344626	0.246017042782841	ZBTB32	zinc finger and BTB domain containing 32 [Source:HGNC Symbol;Acc:HGNC:16763]
265	ENSG00000011600.12	14122.4921831005	-0.109669194150322	0.271971386365651	-0.403237986230203	0.686773157448968	0.876834734734037	TYROBP	transmembrane immune signaling adaptor TYROBP [Source:HGNC Symbol;Acc:HGNC:12449]
266	ENSG00000011638.11	143.506800825185	-0.637302830497226	0.234445796350326	-2.71833763035325	0.00656108493943795	0.0822766820706637	LDAF1	lipid droplet assembly factor 1 [Source:HGNC Symbol;Acc:HGNC:30136]
267	ENSG00000012048.26	59.4782024931829	0.398129104875329	0.287689214715262	1.38388609830012	0.16639333409926	0.466089705290116	BRCA1	BRCA1 DNA repair associated [Source:HGNC Symbol;Acc:HGNC:1100]
268	ENSG00000012061.17	906.481900573211	-0.421842298098847	0.164043088243084	-2.57153350754863	0.010124921698876	0.104324924694002	ERCC1	ERCC excision repair 1, endonuclease non-catalytic subunit [Source:HGNC Symbol;Acc:HGNC:3433]
269	ENSG00000012124.17	886.618085414469	-0.72782889416818	0.392061264042569	-1.85641623113564	0.0633942529685242	0.282288866097994	CD22	CD22 molecule [Source:HGNC Symbol;Acc:HGNC:1643]
270	ENSG00000012171.20	21.5378520027029	0.410802774219239	0.583803331447858	0.703666375456319	0.481640564928892	0.762740274527201	SEMA3B	semaphorin 3B [Source:HGNC Symbol;Acc:HGNC:10724]
271	ENSG00000012174.12	82.9137444761332	0.199178388868168	0.205833738163136	0.967666382807985	0.333211012451738	0.644121183705535	MBTPS2	membrane bound transcription factor peptidase, site 2 [Source:HGNC Symbol;Acc:HGNC:15455]
272	ENSG00000012211.13	169.396746937542	-0.287893816098826	0.28331730233798	-1.01615331546319	0.309556383558564	0.623903620731801	PRICKLE3	prickle planar cell polarity protein 3 [Source:HGNC Symbol;Acc:HGNC:6645]
273	ENSG00000012223.13	4463.12845928399	1.38305684644276	0.721176834688745	1.91777769323342	0.0551392053995348	0.263949906500911	LTF	lactotransferrin [Source:HGNC Symbol;Acc:HGNC:6720]
274	ENSG00000012232.10	932.933992311441	-0.164801716568886	0.161413144961138	-1.0209931577045	0.307257680468002	0.622210022834668	EXTL3	exostosin like glycosyltransferase 3 [Source:HGNC Symbol;Acc:HGNC:3518]
275	ENSG00000012660.14	1624.68741567791	0.28723501941433	0.134005817033953	2.14345187225382	0.0320768316867557	0.199252151975554	ELOVL5	ELOVL fatty acid elongase 5 [Source:HGNC Symbol;Acc:HGNC:21308]
276	ENSG00000012779.12	4025.65493037229	0.0865572802735329	0.176757895144329	0.489693997560086	0.624350449963252	0.846478679497628	ALOX5	arachidonate 5-lipoxygenase [Source:HGNC Symbol;Acc:HGNC:435]
277	ENSG00000012817.16	1840.33133856936	0.212121997637526	0.212923189881274	0.996237177152027	0.319134919820099	0.631654974451126	KDM5D	lysine demethylase 5D [Source:HGNC Symbol;Acc:HGNC:11115]
278	ENSG00000012822.16	2610.46740182769	0.0131705532236552	0.229947421504044	0.0572763683867773	0.954325044738488	0.985114004602113	CALCOCO1	calcium binding and coiled-coil domain 1 [Source:HGNC Symbol;Acc:HGNC:29306]
279	ENSG00000012963.15	380.067273680249	-0.211695051573367	0.23099996522502	-0.916428932650062	0.359441966065817	0.667477982460804	UBR7	ubiquitin protein ligase E3 component n-recognin 7 [Source:HGNC Symbol;Acc:HGNC:20344]
280	ENSG00000012983.12	444.895050027488	0.780055296406777	0.201808514088792	3.86532401731855	0.000110941818455842	0.00706664555740493	MAP4K5	mitogen-activated protein kinase kinase kinase kinase 5 [Source:HGNC Symbol;Acc:HGNC:6867]
281	ENSG00000013016.16	294.27069294245	-0.00748488313088334	0.270758437884299	-0.0276441361878509	0.977945979515452	0.992475004230488	EHD3	EH domain containing 3 [Source:HGNC Symbol;Acc:HGNC:3244]
282	ENSG00000013275.8	1368.90984465791	-0.356760230039884	0.130144167000843	-2.74126945725945	0.00612022935072602	0.0786679983452427	PSMC4	proteasome 26S subunit, ATPase 4 [Source:HGNC Symbol;Acc:HGNC:9551]
283	ENSG00000013288.9	1601.54220440021	-0.122734707363442	0.194698581298508	-0.630383162244349	0.528443924481014	0.791546226829064	MAN2B2	mannosidase alpha class 2B member 2 [Source:HGNC Symbol;Acc:HGNC:29623]
284	ENSG00000013306.16	2460.20905142497	0.240103255191286	0.267462317376187	0.897708722285465	0.369340858137803	0.674499882718611	SLC25A39	solute carrier family 25 member 39 [Source:HGNC Symbol;Acc:HGNC:24279]
285	ENSG00000013364.19	6777.91669375594	-0.387250250541089	0.189547084738847	-2.04302931419195	0.0410495363343864	0.226465605829825	MVP	major vault protein [Source:HGNC Symbol;Acc:HGNC:7531]
286	ENSG00000013374.17	1471.45407482849	-0.295643643033227	0.137750263230848	-2.14622924195633	0.0318546936656326	0.198496157017116	NUB1	negative regulator of ubiquitin like proteins 1 [Source:HGNC Symbol;Acc:HGNC:17623]
287	ENSG00000013375.17	186.292284318183	0.467171705394726	0.183307023085128	2.54857504929187	0.0108164010990807	0.108500196430373	PGM3	phosphoglucomutase 3 [Source:HGNC Symbol;Acc:HGNC:8907]
288	ENSG00000013392.8	57.104487880428	0.20399129552213	0.274144659414956	0.74410092816494	0.456815417844133	0.744116929264209	RWDD2A	RWD domain containing 2A [Source:HGNC Symbol;Acc:HGNC:21385]
289	ENSG00000013441.17	4222.83201880924	0.942009678746605	0.262438416418676	3.58945039983699	0.000331375872454528	0.0139761539842612	CLK1	CDC like kinase 1 [Source:HGNC Symbol;Acc:HGNC:2068]
290	ENSG00000013503.10	81.4818149329246	-0.407806410262631	0.210782248295142	-1.9347284392356	0.0530236285798812	0.258410416148569	POLR3B	RNA polymerase III subunit B [Source:HGNC Symbol;Acc:HGNC:30348]
291	ENSG00000013523.12	366.468023573196	-0.252529284046264	0.203728151323862	-1.23954044841267	0.21514541902446	0.526892590135513	ANGEL1	angel homolog 1 [Source:HGNC Symbol;Acc:HGNC:19961]
292	ENSG00000013561.18	317.242201595535	-0.0260278251326117	0.207409787761362	-0.125489859536225	0.900135752496815	0.968294665258289	RNF14	ring finger protein 14 [Source:HGNC Symbol;Acc:HGNC:10058]
293	ENSG00000013563.14	488.677082653402	0.0518167658368881	0.163214997576844	0.317475517606719	0.750882813488282	0.905671308756462	DNASE1L1	deoxyribonuclease 1 like 1 [Source:HGNC Symbol;Acc:HGNC:2957]
294	ENSG00000013573.17	620.668746385305	-0.795581052073949	0.437879656499467	-1.81689430021492	0.0692332996106	0.294721999209241	DDX11	DEAD/H-box helicase 11 [Source:HGNC Symbol;Acc:HGNC:2736]
295	ENSG00000013583.10	405.355888596033	-0.173366861788447	0.207113399725726	-0.83706250787265	0.402557433294698	0.702220858690243	HEBP1	heme binding protein 1 [Source:HGNC Symbol;Acc:HGNC:17176]
296	ENSG00000013588.10	2.79181113198886	4.88206704524471	1.83687177031783	2.65781592604038	0.00786488369111922	NA	GPRC5A	G protein-coupled receptor class C group 5 member A [Source:HGNC Symbol;Acc:HGNC:9836]
297	ENSG00000013619.15	33.390754572532	-0.501097181015058	0.461267957850155	-1.08634725756919	0.277325386557442	0.59510314735121	MAMLD1	mastermind like domain containing 1 [Source:HGNC Symbol;Acc:HGNC:2568]
298	ENSG00000013725.14	5261.10520170949	-0.473259527449476	0.202764926644955	-2.33403052135423	0.019594123810181	0.152024859441472	CD6	CD6 molecule [Source:HGNC Symbol;Acc:HGNC:1691]
299	ENSG00000013810.21	2133.85169269769	-0.206104683877299	0.184981493317885	-1.11419083163695	0.265197327844624	0.58335998873835	TACC3	transforming acidic coiled-coil containing protein 3 [Source:HGNC Symbol;Acc:HGNC:11524]
300	ENSG00000014123.10	397.211600437455	0.497890664997947	0.226407681863561	2.19908909847851	0.0278715875389594	0.184999219941903	UFL1	UFM1 specific ligase 1 [Source:HGNC Symbol;Acc:HGNC:23039]
301	ENSG00000014138.10	145.679960484612	-0.67665051961564	0.251361344063542	-2.69194343361161	0.00710369927351136	0.0858341178089119	POLA2	DNA polymerase alpha 2, accessory subunit [Source:HGNC Symbol;Acc:HGNC:30073]
302	ENSG00000014164.7	908.137334171848	-0.576837130513961	0.172231545042216	-3.34919558651449	0.000810465613900942	0.0231691636437323	ZC3H3	zinc finger CCCH-type containing 3 [Source:HGNC Symbol;Acc:HGNC:28972]
303	ENSG00000014216.16	4303.55873127654	-0.35119701005323	0.152628697049056	-2.30098937384201	0.0213922317187158	0.159485640490151	CAPN1	calpain 1 [Source:HGNC Symbol;Acc:HGNC:1476]
304	ENSG00000014257.17	244.992073766511	0.321609060427999	0.249846756206989	1.28722527884876	0.198015778756896	0.507016138481618	ACP3	acid phosphatase 3 [Source:HGNC Symbol;Acc:HGNC:125]
305	ENSG00000014641.21	1085.29171819443	-0.173286549564453	0.151109482676371	-1.14676158302771	0.251480170721466	0.569036071956381	MDH1	malate dehydrogenase 1 [Source:HGNC Symbol;Acc:HGNC:6970]
306	ENSG00000014824.14	468.248837639168	0.211993138850239	0.158345141030484	1.33880419361543	0.180634425226079	0.48521384460938	SLC30A9	solute carrier family 30 member 9 [Source:HGNC Symbol;Acc:HGNC:1329]
307	ENSG00000014914.21	402.318892537246	-0.321870241592283	0.276165086295464	-1.16549939715377	0.24381690409997	0.560334171237575	MTMR11	myotubularin related protein 11 [Source:HGNC Symbol;Acc:HGNC:24307]
308	ENSG00000014919.13	349.729993024888	-0.651873501985697	0.224245849847071	-2.90695904709165	0.00364960974368849	0.0584278644012933	COX15	cytochrome c oxidase assembly homolog COX15 [Source:HGNC Symbol;Acc:HGNC:2263]
309	ENSG00000015133.20	4006.99933262871	-0.116085555337509	0.207712592446487	-0.558875867708482	0.576246440098388	0.820237038579294	CCDC88C	coiled-coil domain containing 88C [Source:HGNC Symbol;Acc:HGNC:19967]
310	ENSG00000015153.15	322.223648540562	0.190929633495387	0.138665663328929	1.37690635815503	0.168541201191282	0.468791543020356	YAF2	YY1 associated factor 2 [Source:HGNC Symbol;Acc:HGNC:17363]
311	ENSG00000015171.21	804.568885002432	0.34380118362867	0.297957194178271	1.15386099193487	0.248557163884526	0.565752174758937	ZMYND11	zinc finger MYND-type containing 11 [Source:HGNC Symbol;Acc:HGNC:16966]
312	ENSG00000015285.12	5528.07296816247	-0.412376344079242	0.142553908928971	-2.8927747206477	0.00381855076180638	0.0596738995892395	WAS	WASP actin nucleation promoting factor [Source:HGNC Symbol;Acc:HGNC:12731]
313	ENSG00000015475.19	1753.73683654946	-0.112737732897258	0.213352335841769	-0.52841105513309	0.597214066130183	0.830717235179646	BID	BH3 interacting domain death agonist [Source:HGNC Symbol;Acc:HGNC:1050]
314	ENSG00000015479.20	83.0639534912036	1.00717824701148	0.371971352799006	2.70767692036679	0.00677559461109258	0.0836859214611318	MATR3	matrin 3 [Source:HGNC Symbol;Acc:HGNC:6912]
315	ENSG00000015520.15	2.57285851020432	-0.836891839315503	1.11874413832904	-0.748063664105972	0.454421757684861	NA	NPC1L1	NPC1 like intracellular cholesterol transporter 1 [Source:HGNC Symbol;Acc:HGNC:7898]
316	ENSG00000015532.10	541.273534860119	-0.296744297122863	0.157797878164469	-1.88053414009517	0.0600353180423403	0.275654947935026	XYLT2	xylosyltransferase 2 [Source:HGNC Symbol;Acc:HGNC:15517]
317	ENSG00000015568.13	279.748160590724	0.878669605966897	0.294206722084259	2.98657216171714	0.0028212424592139	0.0503819152560018	RGPD5	RANBP2 like and GRIP domain containing 5 [Source:HGNC Symbol;Acc:HGNC:32418]
318	ENSG00000015676.18	1145.11703498074	-0.371033631372397	0.105865861612686	-3.50475238873356	0.000457032137189776	0.0168070506033043	NUDCD3	NudC domain containing 3 [Source:HGNC Symbol;Acc:HGNC:22208]
319	ENSG00000016391.11	11.8776575053292	0.695070609483072	0.680104263389053	1.02200595835033	0.306778080352135	0.621696847353668	CHDH	choline dehydrogenase [Source:HGNC Symbol;Acc:HGNC:24288]
320	ENSG00000016864.19	548.596220757763	-0.241092735432289	0.230398472176751	-1.04641638095297	0.295368832975153	0.611753026555403	GLT8D1	glycosyltransferase 8 domain containing 1 [Source:HGNC Symbol;Acc:HGNC:24870]
321	ENSG00000017260.20	666.981231352697	0.265184839442683	0.161035616089112	1.64674651411237	0.0996101591779634	0.357661824368602	ATP2C1	ATPase secretory pathway Ca2+ transporting 1 [Source:HGNC Symbol;Acc:HGNC:13211]
322	ENSG00000017483.16	383.405617945477	-0.31850794994543	0.159590502395535	-1.99578261340407	0.0459575901105345	0.240072618853271	SLC38A5	solute carrier family 38 member 5 [Source:HGNC Symbol;Acc:HGNC:18070]
323	ENSG00000017797.13	1086.58798848268	-0.175036666919822	0.205555084863487	-0.851531680843934	0.394474072428136	0.694645160970731	RALBP1	ralA binding protein 1 [Source:HGNC Symbol;Acc:HGNC:9841]
324	ENSG00000018189.13	572.599278623244	0.271503635507417	0.19817352912521	1.37002977494474	0.170677607304881	0.471279791402906	RUFY3	RUN and FYVE domain containing 3 [Source:HGNC Symbol;Acc:HGNC:30285]
325	ENSG00000018280.18	6739.97415161515	-0.181768788498831	0.297841691616558	-0.610286583830045	0.541671982618093	0.799953138863473	SLC11A1	solute carrier family 11 member 1 [Source:HGNC Symbol;Acc:HGNC:10907]
326	ENSG00000018408.15	13.7313998661599	-0.212599163474551	0.470607906348504	-0.451754338604572	0.651445967674347	0.859931659473312	WWTR1	WW domain containing transcription regulator 1 [Source:HGNC Symbol;Acc:HGNC:24042]
327	ENSG00000018510.18	576.788288676069	0.128561255244244	0.148425522535967	0.866166768677474	0.386398714189348	0.688760598365761	AGPS	alkylglycerone phosphate synthase [Source:HGNC Symbol;Acc:HGNC:327]
328	ENSG00000018610.15	347.953753004157	-0.00947726580642803	0.153043347817026	-0.0619253691297891	0.950622264620452	0.984186226536716	STEEP1	STING1 ER exit protein 1 [Source:HGNC Symbol;Acc:HGNC:26239]
329	ENSG00000018699.13	214.571647997121	-0.365179049762671	0.166916046561855	-2.18780073746442	0.0286841201528731	0.187541594739968	TTC27	tetratricopeptide repeat domain 27 [Source:HGNC Symbol;Acc:HGNC:25986]
330	ENSG00000018869.18	17.8823200352974	0.380485452556473	0.570509890289796	0.666921746725902	0.504822119319253	0.778516533742506	ZNF582	zinc finger protein 582 [Source:HGNC Symbol;Acc:HGNC:26421]
331	ENSG00000019102.12	323.083267677271	-0.0757823146836243	0.419820969561499	-0.180511027743037	0.856751397710996	0.952108529719534	VSIG2	V-set and immunoglobulin domain containing 2 [Source:HGNC Symbol;Acc:HGNC:17149]
332	ENSG00000019144.20	18.3444211836589	0.546770997087277	0.575242877525633	0.950504592841157	0.341855921308398	0.652618046430924	PHLDB1	pleckstrin homology like domain family B member 1 [Source:HGNC Symbol;Acc:HGNC:23697]
333	ENSG00000019169.11	485.532900184533	-0.701902924050996	0.466287486833927	-1.50530079375899	0.132246761223379	0.416235296624654	MARCO	macrophage receptor with collagenous structure [Source:HGNC Symbol;Acc:HGNC:6895]
334	ENSG00000019186.10	3.14278993916938	-0.0652851404435841	1.09254149623701	-0.059755295948431	0.952350530579361	NA	CYP24A1	cytochrome P450 family 24 subfamily A member 1 [Source:HGNC Symbol;Acc:HGNC:2602]
335	ENSG00000019485.14	142.96894435424	-0.0755461428185812	0.300661316638666	-0.25126658681327	0.80160800648123	0.927300180126545	PRDM11	PR/SET domain 11 [Source:HGNC Symbol;Acc:HGNC:13996]
336	ENSG00000019582.17	75042.7518015485	-0.60371394433476	0.23338403453099	-2.58678339136602	0.00968764707657662	0.101603882329149	CD74	CD74 molecule [Source:HGNC Symbol;Acc:HGNC:1697]
337	ENSG00000019991.18	94.4556394361495	-0.0121526219098571	0.360825256887072	-0.0336800755432165	0.973132267370903	0.991360783300106	HGF	hepatocyte growth factor [Source:HGNC Symbol;Acc:HGNC:4893]
338	ENSG00000019995.6	178.20352224176	0.682601047554317	0.302479037614765	2.25668877068986	0.0240275290140173	0.169814204633486	ZRANB1	zinc finger RANBP2-type containing 1 [Source:HGNC Symbol;Acc:HGNC:18224]
339	ENSG00000020129.16	446.428411983947	-0.469183370452007	0.210081355027573	-2.23334131860691	0.0255264447264837	0.175176701884149	NCDN	neurochondrin [Source:HGNC Symbol;Acc:HGNC:17597]
340	ENSG00000020181.18	95.5924197422259	0.138081868460184	0.279840845596514	0.493430000062521	0.621708789197901	0.845640912939656	ADGRA2	adhesion G protein-coupled receptor A2 [Source:HGNC Symbol;Acc:HGNC:17849]
341	ENSG00000020256.20	160.283612108177	-0.34723793686718	0.294277892965304	-1.17996609724306	0.238013699196122	0.554253588559912	ZFP64	ZFP64 zinc finger protein [Source:HGNC Symbol;Acc:HGNC:15940]
342	ENSG00000020426.11	100.604756327386	-0.0230287788925084	0.172487045218915	-0.13351019413244	0.893789902694295	0.96653568711486	MNAT1	MNAT1 component of CDK activating kinase [Source:HGNC Symbol;Acc:HGNC:7181]
343	ENSG00000020577.14	120.026523637913	-0.122458940399701	0.35513884058461	-0.344819902543229	0.730229769645607	0.895422237055241	SAMD4A	sterile alpha motif domain containing 4A [Source:HGNC Symbol;Acc:HGNC:23023]
344	ENSG00000020633.19	11181.9366682035	0.026651909395102	0.243912008991841	0.109268541164751	0.912989497673516	0.971956164844681	RUNX3	RUNX family transcription factor 3 [Source:HGNC Symbol;Acc:HGNC:10473]
345	ENSG00000020922.13	514.82401435081	0.0598942169581273	0.182771673245819	0.327699669727116	0.743138753134638	0.901703094510721	MRE11	MRE11 homolog, double strand break repair nuclease [Source:HGNC Symbol;Acc:HGNC:7230]
346	ENSG00000021300.14	313.220198149857	-0.481891079954381	0.308511516211738	-1.56198733153173	0.118290973300543	0.392823641464201	PLEKHB1	pleckstrin homology domain containing B1 [Source:HGNC Symbol;Acc:HGNC:19079]
347	ENSG00000021355.13	4134.9544628974	0.318743993116996	0.200246548656144	1.59175773693024	0.111439149697286	0.381271515484073	SERPINB1	serpin family B member 1 [Source:HGNC Symbol;Acc:HGNC:3311]
348	ENSG00000021488.13	5.97624646351891	0.365589470513169	0.822175422791119	0.444661151840402	0.656564647674386	0.862507707286551	SLC7A9	solute carrier family 7 member 9 [Source:HGNC Symbol;Acc:HGNC:11067]
349	ENSG00000021574.15	446.431616246277	0.0659056482779816	0.147249585365776	0.447577819076831	0.654457914112936	0.86145663136192	SPAST	spastin [Source:HGNC Symbol;Acc:HGNC:11233]
350	ENSG00000021762.20	1996.07925997508	-0.335370403623258	0.342269438867667	-0.979843262468209	0.327163493218138	0.639162536036699	OSBPL5	oxysterol binding protein like 5 [Source:HGNC Symbol;Acc:HGNC:16392]
351	ENSG00000021776.11	677.182096116568	0.038999995659335	0.151427317591232	0.257549273669451	0.796754782881159	0.925135842900824	AQR	aquarius intron-binding spliceosomal factor [Source:HGNC Symbol;Acc:HGNC:29513]
352	ENSG00000022267.19	283.645198832276	0.224361786520346	0.345120038489435	0.650097825389568	0.515629033826988	0.784872490153889	FHL1	four and a half LIM domains 1 [Source:HGNC Symbol;Acc:HGNC:3702]
353	ENSG00000022277.13	1262.93416406257	-0.140950039703196	0.133781551498971	-1.05358353318454	0.292073631508501	0.608778332091241	RTF2	replication termination factor 2 [Source:HGNC Symbol;Acc:HGNC:15890]
354	ENSG00000022556.16	186.302305943322	-0.0848337608326682	0.336141496186765	-0.252375150926125	0.800751105312765	0.927008024756184	NLRP2	NLR family pyrin domain containing 2 [Source:HGNC Symbol;Acc:HGNC:22948]
355	ENSG00000022567.10	363.231450034866	0.0950209053596291	0.16411966942603	0.578973292427058	0.562607194269854	0.81181232483609	SLC45A4	solute carrier family 45 member 4 [Source:HGNC Symbol;Acc:HGNC:29196]
356	ENSG00000022840.17	3095.42659424358	0.180004805024794	0.213994035258299	0.84116739425714	0.400254163981327	0.699954894143623	RNF10	ring finger protein 10 [Source:HGNC Symbol;Acc:HGNC:10055]
357	ENSG00000022976.16	229.37210606257	0.342794372318225	0.181076991011734	1.89308630766905	0.0583463927435144	0.271297099635349	ZNF839	zinc finger protein 839 [Source:HGNC Symbol;Acc:HGNC:20345]
358	ENSG00000023041.12	794.274688178616	0.197170155532834	0.149875965558283	1.3155555315249	0.188323267219313	0.494665114143299	ZDHHC6	zinc finger DHHC-type palmitoyltransferase 6 [Source:HGNC Symbol;Acc:HGNC:19160]
359	ENSG00000023171.20	287.607811454909	-0.0670550853015278	0.236469250860473	-0.283567884862514	0.776741551375609	0.916415349088604	GRAMD1B	GRAM domain containing 1B [Source:HGNC Symbol;Acc:HGNC:29214]
360	ENSG00000023191.17	5904.24130824866	-0.415875327942343	0.208687370918934	-1.99281502331012	0.0462817060655496	0.240859720683121	RNH1	ribonuclease/angiogenin inhibitor 1 [Source:HGNC Symbol;Acc:HGNC:10074]
361	ENSG00000023228.15	678.51066023771	-0.0836336469997933	0.141196231287943	-0.592322091297452	0.553634925539474	0.807181887969003	NDUFS1	NADH:ubiquinone oxidoreductase core subunit S1 [Source:HGNC Symbol;Acc:HGNC:7707]
362	ENSG00000023287.13	603.048554172682	0.698010384060392	0.196981171858777	3.54353859038274	0.000394795527186875	0.0157163727452487	RB1CC1	RB1 inducible coiled-coil 1 [Source:HGNC Symbol;Acc:HGNC:15574]
363	ENSG00000023318.9	1293.00195578109	0.0251185705559902	0.131643174988069	0.190807997135186	0.848676022993178	0.948400105497576	ERP44	endoplasmic reticulum protein 44 [Source:HGNC Symbol;Acc:HGNC:18311]
364	ENSG00000023330.15	366.961659918269	0.415982657108396	0.215085808971322	1.93403116225051	0.0531092965339427	0.258546482436684	ALAS1	5'-aminolevulinate synthase 1 [Source:HGNC Symbol;Acc:HGNC:396]
365	ENSG00000023445.17	1477.47147939909	0.051361602653856	0.268086336804915	0.19158605121764	0.848066469623271	0.948167095694378	BIRC3	baculoviral IAP repeat containing 3 [Source:HGNC Symbol;Acc:HGNC:591]
366	ENSG00000023516.9	653.53938552612	0.0403363314871888	0.280203741228864	0.143953579314428	0.885537126077552	0.963249595804136	AKAP11	A-kinase anchoring protein 11 [Source:HGNC Symbol;Acc:HGNC:369]
367	ENSG00000023572.10	316.297190543915	-0.208241197240056	0.1668905921718	-1.24777073728451	0.212115027923508	0.523679551754833	GLRX2	glutaredoxin 2 [Source:HGNC Symbol;Acc:HGNC:16065]
368	ENSG00000023608.5	68.5108697155853	-0.451930056932701	0.336718135512619	-1.34216131912433	0.17954369531423	0.483992077345671	SNAPC1	small nuclear RNA activating complex polypeptide 1 [Source:HGNC Symbol;Acc:HGNC:11134]
369	ENSG00000023697.13	338.881881159061	0.229832783683415	0.184811207983226	1.24360847045746	0.213643697175885	0.525240835991365	DERA	deoxyribose-phosphate aldolase [Source:HGNC Symbol;Acc:HGNC:24269]
370	ENSG00000023734.11	1363.2389991079	0.509810676491806	0.208235685632378	2.44823875861428	0.0143556491509667	0.127020465432747	STRAP	serine/threonine kinase receptor associated protein [Source:HGNC Symbol;Acc:HGNC:30796]
371	ENSG00000023839.12	43.2150894879297	0.459245202931058	0.328373241547116	1.39854636378818	0.16194906008253	0.459916184675476	ABCC2	ATP binding cassette subfamily C member 2 [Source:HGNC Symbol;Acc:HGNC:53]
372	ENSG00000023892.12	4504.11072081757	-0.242712925707065	0.131386897225301	-1.84731454074042	0.0647015667494476	0.284469731479457	DEF6	DEF6 guanine nucleotide exchange factor [Source:HGNC Symbol;Acc:HGNC:2760]
373	ENSG00000023902.14	5498.33150774766	-0.53919488135515	0.261190496105694	-2.06437404650803	0.0389822652712299	0.220552862125259	PLEKHO1	pleckstrin homology domain containing O1 [Source:HGNC Symbol;Acc:HGNC:24310]
374	ENSG00000023909.10	182.026979122989	0.309363997905983	0.245842672310238	1.25838201724225	0.208253632213048	0.520026927085935	GCLM	glutamate-cysteine ligase modifier subunit [Source:HGNC Symbol;Acc:HGNC:4312]
375	ENSG00000024048.11	1358.13457994446	0.322493046730987	0.161961580513583	1.99117003988449	0.0464621964395244	0.241237270345481	UBR2	ubiquitin protein ligase E3 component n-recognin 2 [Source:HGNC Symbol;Acc:HGNC:21289]
376	ENSG00000024422.12	8.49392762200966	-0.535405078776365	0.843781578340338	-0.634530419388239	0.525734721177335	0.78987899783417	EHD2	EH domain containing 2 [Source:HGNC Symbol;Acc:HGNC:3243]
377	ENSG00000024526.17	3.1360831085803	2.09178101649758	0.976320756005566	2.14251413137595	0.0321521327584608	NA	DEPDC1	DEP domain containing 1 [Source:HGNC Symbol;Acc:HGNC:22949]
378	ENSG00000024862.18	394.727970918898	-0.184394212081027	0.187152075809831	-0.98526404948024	0.324494386719628	0.637003305523571	CCDC28A	coiled-coil domain containing 28A [Source:HGNC Symbol;Acc:HGNC:21098]
379	ENSG00000025039.15	223.612211652761	0.705917333102338	0.336227498601647	2.09952290053078	0.0357708312562641	0.210958856262115	RRAGD	Ras related GTP binding D [Source:HGNC Symbol;Acc:HGNC:19903]
380	ENSG00000025156.13	276.579193716451	0.502346497218275	0.265580242382954	1.89150553034708	0.0585568934426629	0.271667387515554	HSF2	heat shock transcription factor 2 [Source:HGNC Symbol;Acc:HGNC:5225]
381	ENSG00000025293.17	955.736193024214	-0.120156277508343	0.129923190817534	-0.924825481519247	0.355056693665476	0.663429896898515	PHF20	PHD finger protein 20 [Source:HGNC Symbol;Acc:HGNC:16098]
382	ENSG00000025423.11	3.78356551432647	-0.242101548597897	1.13694944537936	-0.212939589866388	0.831374082206914	NA	HSD17B6	hydroxysteroid 17-beta dehydrogenase 6 [Source:HGNC Symbol;Acc:HGNC:23316]
383	ENSG00000025434.19	144.466490891256	-0.829028508909032	0.288479726263914	-2.87378430243864	0.00405585855201989	0.0616518184948334	NR1H3	nuclear receptor subfamily 1 group H member 3 [Source:HGNC Symbol;Acc:HGNC:7966]
384	ENSG00000025708.14	11566.7128667898	-0.623029740770433	0.32740723814517	-1.90291987526002	0.0570510011188055	0.268598043110926	TYMP	thymidine phosphorylase [Source:HGNC Symbol;Acc:HGNC:3148]
385	ENSG00000025770.19	1346.55845842201	-0.0178604656979199	0.230504069400773	-0.0774843834399571	0.938238214131423	0.980486267296054	NCAPH2	non-SMC condensin II complex subunit H2 [Source:HGNC Symbol;Acc:HGNC:25071]
386	ENSG00000025772.8	214.094489446652	-0.497100744931417	0.295621301951901	-1.68154575346636	0.0926569572012485	0.343908965144707	TOMM34	translocase of outer mitochondrial membrane 34 [Source:HGNC Symbol;Acc:HGNC:15746]
387	ENSG00000025796.14	903.225693347963	0.384787537789225	0.152385343876098	2.52509544554422	0.0115666870177001	0.112973819993054	SEC63	SEC63 homolog, protein translocation regulator [Source:HGNC Symbol;Acc:HGNC:21082]
388	ENSG00000025800.14	932.02411048037	-0.04662826580211	0.184858511306804	-0.252237592267107	0.800857422805429	0.927034720264794	KPNA6	karyopherin subunit alpha 6 [Source:HGNC Symbol;Acc:HGNC:6399]
389	ENSG00000026025.16	20830.6364230085	0.506218162511143	0.236073387528098	2.14432540580582	0.0320068225293728	0.19892825311376	VIM	vimentin [Source:HGNC Symbol;Acc:HGNC:12692]
390	ENSG00000026036.23	120.55020018998	-0.181880842802182	0.21055978638041	-0.863796672331274	0.38769959620338	0.689343069951578	RTEL1-TNFRSF6B	RTEL1-TNFRSF6B readthrough (NMD candidate) [Source:HGNC Symbol;Acc:HGNC:44095]
391	ENSG00000026103.25	614.154389889876	0.4398076504007	0.205318144852905	2.14207882462501	0.0321871395656261	0.199714519639712	FAS	Fas cell surface death receptor [Source:HGNC Symbol;Acc:HGNC:11920]
392	ENSG00000026297.17	4583.25628605131	-0.160202361563617	0.148381008704946	-1.07966890750943	0.280289644341253	0.598157172001472	RNASET2	ribonuclease T2 [Source:HGNC Symbol;Acc:HGNC:21686]
393	ENSG00000026508.21	10349.7153425652	0.115165766679077	0.140041576439124	0.822368396639264	0.410867260337946	0.708340643366333	CD44	CD44 molecule (IN blood group) [Source:HGNC Symbol;Acc:HGNC:1681]
394	ENSG00000026559.14	31.5750714286959	-1.55635501259194	0.799707135443975	-1.94615621596011	0.0516359775269768	0.254567541188454	KCNG1	potassium voltage-gated channel modifier subfamily G member 1 [Source:HGNC Symbol;Acc:HGNC:6248]
395	ENSG00000026652.15	599.31204165192	-0.483404018608537	0.246555041111564	-1.96063327859438	0.04992181742125	0.250497735951739	AGPAT4	1-acylglycerol-3-phosphate O-acyltransferase 4 [Source:HGNC Symbol;Acc:HGNC:20885]
396	ENSG00000026751.17	1480.00909520366	0.00968431530190024	0.436645681473333	0.022178887168249	0.982305259047356	0.994159708077278	SLAMF7	SLAM family member 7 [Source:HGNC Symbol;Acc:HGNC:21394]
397	ENSG00000026950.18	4171.3408114881	-0.0958866726767883	0.306385312384855	-0.312961061776824	0.75431024534918	0.907151464279989	BTN3A1	butyrophilin subfamily 3 member A1 [Source:HGNC Symbol;Acc:HGNC:1138]
398	ENSG00000027001.10	85.9369851714889	-0.315636901227549	0.257442396259063	-1.22604864549942	0.220180369557503	0.533652225693952	MIPEP	mitochondrial intermediate peptidase [Source:HGNC Symbol;Acc:HGNC:7104]
399	ENSG00000027075.18	2641.66255536413	-0.173117000108211	0.225251837905736	-0.768548668538087	0.442161288207669	0.732407745246697	PRKCH	protein kinase C eta [Source:HGNC Symbol;Acc:HGNC:9403]
400	ENSG00000027644.5	3.56379326050847	-0.356691800404562	1.06546232334555	-0.334776549662076	0.737793651440548	NA	INSRR	insulin receptor related receptor [Source:HGNC Symbol;Acc:HGNC:6093]
401	ENSG00000027697.16	2405.24829847947	0.407260597359937	0.304041989829012	1.33948800160456	0.180411857890419	0.485206873881	IFNGR1	interferon gamma receptor 1 [Source:HGNC Symbol;Acc:HGNC:5439]
402	ENSG00000027847.14	430.457886032379	-0.393274700382004	0.169557628256626	-2.31941614438474	0.0203724831061356	0.155609918945087	B4GALT7	beta-1,4-galactosyltransferase 7 [Source:HGNC Symbol;Acc:HGNC:930]
403	ENSG00000027869.13	1308.50592776278	-0.957356950519374	0.339734883928233	-2.81795304459112	0.00483308772672886	0.068660507929323	SH2D2A	SH2 domain containing 2A [Source:HGNC Symbol;Acc:HGNC:10821]
404	ENSG00000028116.18	133.610377200612	0.512300321252412	0.266288925530961	1.92385139648944	0.054373212949679	0.261746017980199	VRK2	VRK serine/threonine kinase 2 [Source:HGNC Symbol;Acc:HGNC:12719]
405	ENSG00000028137.19	14507.6403949539	-0.643529058909065	0.233415235460317	-2.75701394401254	0.00583318639692963	0.0768564306724582	TNFRSF1B	TNF receptor superfamily member 1B [Source:HGNC Symbol;Acc:HGNC:11917]
406	ENSG00000028203.19	310.038549332126	0.0370379686757768	0.20242687744558	0.182969619168946	0.854821856565725	0.951273653737449	VEZT	vezatin, adherens junctions transmembrane protein [Source:HGNC Symbol;Acc:HGNC:18258]
407	ENSG00000028277.22	3642.74199903871	-0.340407370063517	0.1998335914404	-1.70345419711401	0.0884831026172309	0.335164179653532	POU2F2	POU class 2 homeobox 2 [Source:HGNC Symbol;Acc:HGNC:9213]
408	ENSG00000028310.18	1474.03564622982	-0.228970022612163	0.0970624918267096	-2.35899592420268	0.0183244570264846	0.14594682887081	BRD9	bromodomain containing 9 [Source:HGNC Symbol;Acc:HGNC:25818]
409	ENSG00000028528.15	1885.45406370501	-0.152707302345036	0.217239654511035	-0.702943956934343	0.482090675919993	0.763117638688735	SNX1	sorting nexin 1 [Source:HGNC Symbol;Acc:HGNC:11172]
410	ENSG00000028839.10	294.760126621985	0.202542377826036	0.222275394050228	0.911222669029516	0.362178062121115	0.669156497583599	TBPL1	TATA-box binding protein like 1 [Source:HGNC Symbol;Acc:HGNC:11589]
411	ENSG00000029153.15	31.9558224227646	0.373105470760871	0.369527538746425	1.00968245026225	0.312647453216453	0.627181887728781	BMAL2	basic helix-loop-helix ARNT like 2 [Source:HGNC Symbol;Acc:HGNC:18984]
412	ENSG00000029363.17	2787.71552894528	0.761203786635375	0.265364766509392	2.86851866827781	0.00412398860725019	0.0622202590073539	BCLAF1	BCL2 associated transcription factor 1 [Source:HGNC Symbol;Acc:HGNC:16863]
413	ENSG00000029364.12	582.860394697652	-0.0638326482573563	0.111700452220445	-0.571462755865841	0.567685999771616	0.814961752089856	SLC39A9	solute carrier family 39 member 9 [Source:HGNC Symbol;Acc:HGNC:20182]
414	ENSG00000029534.22	119.354453298671	0.275820181481492	0.384248027055597	0.71781808118844	0.472869463195313	0.755961977191463	ANK1	ankyrin 1 [Source:HGNC Symbol;Acc:HGNC:492]
415	ENSG00000029639.11	105.534520231661	-0.580351674925833	0.260919142670111	-2.2242587070723	0.0261310432137226	0.177954801628865	TFB1M	transcription factor B1, mitochondrial [Source:HGNC Symbol;Acc:HGNC:17037]
416	ENSG00000029725.17	215.041314006769	0.49907620855612	0.280257434452171	1.78077776788217	0.0749487627462339	0.306751332033796	RABEP1	rabaptin, RAB GTPase binding effector protein 1 [Source:HGNC Symbol;Acc:HGNC:17677]
417	ENSG00000029993.15	74.7133890901558	0.329327728112741	0.305688228410507	1.07733205764957	0.281331945423092	0.599298033798983	HMGB3	high mobility group box 3 [Source:HGNC Symbol;Acc:HGNC:5004]
418	ENSG00000030066.14	544.757489936576	0.194074342039962	0.189515726456167	1.02405402268739	0.305809759128336	0.620628390768707	NUP160	nucleoporin 160 [Source:HGNC Symbol;Acc:HGNC:18017]
419	ENSG00000030110.14	863.791033845051	-0.343696647874793	0.170034964468533	-2.02132925395117	0.0432456927917383	0.233079524430134	BAK1	BCL2 antagonist/killer 1 [Source:HGNC Symbol;Acc:HGNC:949]
420	ENSG00000030419.17	334.755163497012	0.802448444216011	0.508472581585209	1.57815479787387	0.114530051818949	0.386844964170252	IKZF2	IKAROS family zinc finger 2 [Source:HGNC Symbol;Acc:HGNC:13177]
421	ENSG00000030582.19	18597.6261213161	0.00751978387076034	0.277245556301343	0.0271231898937524	0.978361478702467	0.99258003504443	GRN	granulin precursor [Source:HGNC Symbol;Acc:HGNC:4601]
422	ENSG00000031003.11	638.889959835737	0.111100001947805	0.189037751741393	0.587713305540114	0.556724743131024	0.808836133663378	FAM13B	family with sequence similarity 13 member B [Source:HGNC Symbol;Acc:HGNC:1335]
423	ENSG00000031081.11	415.78616071109	-0.210944318403701	0.179167027082823	-1.17736126919262	0.239051341769546	0.555495098546921	ARHGAP31	Rho GTPase activating protein 31 [Source:HGNC Symbol;Acc:HGNC:29216]
424	ENSG00000031691.7	41.2717184263676	-0.666254923244444	0.37806176965393	-1.76229118287819	0.0780201128288548	0.313549110659893	CENPQ	centromere protein Q [Source:HGNC Symbol;Acc:HGNC:21347]
425	ENSG00000031698.13	1949.54930478985	-0.404136224954768	0.130728411634254	-3.09141845986352	0.00199202685087223	0.0407350284132909	SARS1	seryl-tRNA synthetase 1 [Source:HGNC Symbol;Acc:HGNC:10537]
426	ENSG00000031823.14	1420.63711990799	-0.330318087943011	0.136336771551645	-2.4228099593651	0.0154009810305889	0.13210048721421	RANBP3	RAN binding protein 3 [Source:HGNC Symbol;Acc:HGNC:9850]
427	ENSG00000032219.19	537.372504486849	0.404339670351867	0.220104127971377	1.83703810591162	0.0662042701753869	0.288151660486518	ARID4A	AT-rich interaction domain 4A [Source:HGNC Symbol;Acc:HGNC:9885]
428	ENSG00000032389.13	517.564650100995	-0.369977429622692	0.131275597189487	-2.81832600684083	0.00482747671693805	0.068660507929323	EIPR1	EARP complex and GARP complex interacting protein 1 [Source:HGNC Symbol;Acc:HGNC:12383]
429	ENSG00000032444.17	4763.61356941796	-0.234166817110645	0.18089210772722	-1.29451096597183	0.195488983957569	0.503393175734402	PNPLA6	patatin like phospholipase domain containing 6 [Source:HGNC Symbol;Acc:HGNC:16268]
430	ENSG00000032742.18	133.291991439706	0.294785566985761	0.195356341609808	1.50896338740079	0.131308139441829	0.415296258660715	IFT88	intraflagellar transport 88 [Source:HGNC Symbol;Acc:HGNC:20606]
431	ENSG00000033011.14	232.770254781368	-0.320858573404408	0.181911198763589	-1.76381979551129	0.077762323589099	0.313046283255688	ALG1	ALG1 chitobiosyldiphosphodolichol beta-mannosyltransferase [Source:HGNC Symbol;Acc:HGNC:18294]
432	ENSG00000033030.16	566.447187031321	0.761870577523558	0.269299384784002	2.82908398819639	0.00466814464497201	0.0671977460238408	ZCCHC8	zinc finger CCHC-type containing 8 [Source:HGNC Symbol;Acc:HGNC:25265]
433	ENSG00000033050.9	258.80478598507	-0.415868966280399	0.238839282536224	-1.74120840535235	0.0816470544439609	0.321299267871583	ABCF2	ATP binding cassette subfamily F member 2 [Source:HGNC Symbol;Acc:HGNC:71]
434	ENSG00000033100.17	1861.11983907578	-0.12935931158654	0.124813510616105	-1.03642074442098	0.300005896658017	0.616351051619399	CHPF2	chondroitin polymerizing factor 2 [Source:HGNC Symbol;Acc:HGNC:29270]
435	ENSG00000033122.21	16.6890560850649	0.595164668284042	0.60935079162423	0.976719282989072	0.328708146031421	0.641037017599941	LRRC7	leucine rich repeat containing 7 [Source:HGNC Symbol;Acc:HGNC:18531]
436	ENSG00000033170.17	152.286837750534	-0.0962392982091316	0.196214545512036	-0.490479938467294	0.623794322444835	0.846427369746128	FUT8	fucosyltransferase 8 [Source:HGNC Symbol;Acc:HGNC:4019]
437	ENSG00000033178.13	464.108733646987	0.241776275171584	0.180515607589972	1.33936493580523	0.180451898580199	0.485206873881	UBA6	ubiquitin like modifier activating enzyme 6 [Source:HGNC Symbol;Acc:HGNC:25581]
438	ENSG00000033327.13	1240.36738210176	0.0791099894484063	0.314944906304615	0.251186756365226	0.80166972328332	0.927300180126545	GAB2	GRB2 associated binding protein 2 [Source:HGNC Symbol;Acc:HGNC:14458]
439	ENSG00000033627.18	906.104899170856	0.243003401125011	0.256995907550138	0.945553582706769	0.34437632880042	0.65462368468259	ATP6V0A1	ATPase H+ transporting V0 subunit a1 [Source:HGNC Symbol;Acc:HGNC:865]
440	ENSG00000033800.14	818.003196618839	0.251275344590266	0.169047029242834	1.48642271748717	0.137167344577857	0.423393683905205	PIAS1	protein inhibitor of activated STAT 1 [Source:HGNC Symbol;Acc:HGNC:2752]
441	ENSG00000033867.18	552.216141453048	0.700485859563641	0.197962865171567	3.53847101049258	0.000402451469650725	0.0158342610912579	SLC4A7	solute carrier family 4 member 7 [Source:HGNC Symbol;Acc:HGNC:11033]
442	ENSG00000034053.15	1158.11286769858	-0.63790832559032	0.261394191597376	-2.44040742333283	0.0146707056490238	0.128622812637052	APBA2	amyloid beta precursor protein binding family A member 2 [Source:HGNC Symbol;Acc:HGNC:579]
443	ENSG00000034152.20	3494.95206912955	-0.0725953889839148	0.206512117020301	-0.351530893350818	0.725190099937448	0.893269281244705	MAP2K3	mitogen-activated protein kinase kinase 3 [Source:HGNC Symbol;Acc:HGNC:6843]
444	ENSG00000034510.6	34830.6758275975	-0.416891304746654	0.259128340636693	-1.60882172796047	0.10765532839135	0.374158879668292	TMSB10	thymosin beta 10 [Source:HGNC Symbol;Acc:HGNC:11879]
445	ENSG00000034533.12	147.841049832837	0.228209313604418	0.308374164499383	0.740040314255556	0.459275532868227	0.745778535908017	ASTE1	asteroid homolog 1 [Source:HGNC Symbol;Acc:HGNC:25021]
446	ENSG00000034677.13	1135.30207139339	0.481409951097799	0.252046394896649	1.91000530396477	0.0561325304092768	0.266470969875119	RNF19A	ring finger protein 19A, RBR E3 ubiquitin protein ligase [Source:HGNC Symbol;Acc:HGNC:13432]
447	ENSG00000034693.15	83.633152462505	-0.00143660522318187	0.334574214122387	-0.00429383127133749	0.996574028849341	0.99913141763218	PEX3	peroxisomal biogenesis factor 3 [Source:HGNC Symbol;Acc:HGNC:8858]
448	ENSG00000034713.8	1183.64253398999	0.0681869122406453	0.162165616726214	0.42047700133479	0.674137027048094	0.870518366555682	GABARAPL2	GABA type A receptor associated protein like 2 [Source:HGNC Symbol;Acc:HGNC:13291]
449	ENSG00000035115.22	384.639285514645	0.3570816593494	0.283487934357681	1.25960090738417	0.207813368041588	0.519335191664024	SH3YL1	SH3 and SYLF domain containing 1 [Source:HGNC Symbol;Acc:HGNC:29546]
450	ENSG00000035141.10	515.803793968607	0.0168877883879147	0.140181596518138	0.120470795078508	0.904110213278444	0.970141974147645	FAM136A	family with sequence similarity 136 member A [Source:HGNC Symbol;Acc:HGNC:25911]
451	ENSG00000035403.18	2313.10033865429	0.0758153138329971	0.188538064382707	0.402122054669566	0.687594202367485	0.877379973213473	VCL	vinculin [Source:HGNC Symbol;Acc:HGNC:12665]
452	ENSG00000035499.13	15.0999615226019	0.544886399246012	0.447252859114104	1.21829606707332	0.223111484091288	0.537422351457965	DEPDC1B	DEP domain containing 1B [Source:HGNC Symbol;Acc:HGNC:24902]
453	ENSG00000035664.11	190.914964407209	0.446459696086388	0.29836837662866	1.49633718268353	0.134565810228758	0.419404622531031	DAPK2	death associated protein kinase 2 [Source:HGNC Symbol;Acc:HGNC:2675]
454	ENSG00000035681.10	772.345581384553	-0.0981135245541499	0.175592136644048	-0.558758076695889	0.576326837545012	0.820237038579294	NSMAF	neutral sphingomyelinase activation associated factor [Source:HGNC Symbol;Acc:HGNC:8017]
455	ENSG00000035687.10	746.287803607796	0.10415854690267	0.142173732716257	0.732614561865263	0.46379354705924	0.74904206231489	ADSS2	adenylosuccinate synthase 2 [Source:HGNC Symbol;Acc:HGNC:292]
456	ENSG00000035720.8	98.1059830648004	-0.0578699140858007	0.328252070947696	-0.176297178929365	0.860060478212167	0.953304744526404	STAP1	signal transducing adaptor family member 1 [Source:HGNC Symbol;Acc:HGNC:24133]
457	ENSG00000035862.13	2423.58513329942	0.0312994041219752	0.256936957066017	0.121817446891975	0.903043596235816	0.969618025292931	TIMP2	TIMP metallopeptidase inhibitor 2 [Source:HGNC Symbol;Acc:HGNC:11821]
458	ENSG00000035928.17	604.337082536358	0.10249577953368	0.210413419175888	0.487116173175259	0.626176005700622	0.847936361869696	RFC1	replication factor C subunit 1 [Source:HGNC Symbol;Acc:HGNC:9969]
459	ENSG00000036054.13	382.434761502931	0.335468664964383	0.208369007653289	1.60997390515282	0.107403553169779	0.373947137928801	TBC1D23	TBC1 domain family member 23 [Source:HGNC Symbol;Acc:HGNC:25622]
460	ENSG00000036257.14	666.714396047965	0.437419942782118	0.235967644017065	1.85372848300543	0.0637780146170453	0.283637386517569	CUL3	cullin 3 [Source:HGNC Symbol;Acc:HGNC:2553]
461	ENSG00000036448.10	1544.91815712046	0.498479180606903	1.37228491290166	0.36324758504623	0.716419943977809	0.889979529587599	MYOM2	myomesin 2 [Source:HGNC Symbol;Acc:HGNC:7614]
462	ENSG00000036530.9	9.56234013913671	-0.0931901570040318	0.591622620049046	-0.15751621700385	0.874838028109721	0.958880176388521	CYP46A1	cytochrome P450 family 46 subfamily A member 1 [Source:HGNC Symbol;Acc:HGNC:2641]
463	ENSG00000036549.13	413.764399513923	0.205543697166803	0.151023022134469	1.36100903201228	0.173510835181263	0.475909938249974	ZZZ3	zinc finger ZZ-type containing 3 [Source:HGNC Symbol;Acc:HGNC:24523]
464	ENSG00000036565.15	6.08372462146881	-0.991543269722735	0.735076396276391	-1.3488982570322	0.177369648156746	0.481340190166799	SLC18A1	solute carrier family 18 member A1 [Source:HGNC Symbol;Acc:HGNC:10934]
465	ENSG00000036672.16	3.6316797577869	2.94925801105833	1.48781327989534	1.98227697716597	0.0474482493264076	NA	USP2	ubiquitin specific peptidase 2 [Source:HGNC Symbol;Acc:HGNC:12618]
466	ENSG00000037042.9	207.683998651466	-0.203490960343181	0.205944436888449	-0.988086706383837	0.323110185697782	0.635781955161063	TUBG2	tubulin gamma 2 [Source:HGNC Symbol;Acc:HGNC:12419]
467	ENSG00000037241.7	84.790971689841	-0.252299281758426	0.311464409931514	-0.810042090567916	0.417915985115431	0.713824138879304	RPL26L1	ribosomal protein L26 like 1 [Source:HGNC Symbol;Acc:HGNC:17050]
468	ENSG00000037280.16	151.877415379269	0.298893398068277	0.413373220508094	0.723059412752706	0.46964338349789	0.75349262873954	FLT4	fms related receptor tyrosine kinase 4 [Source:HGNC Symbol;Acc:HGNC:3767]
469	ENSG00000037474.15	1004.79749405564	0.0853324744797653	0.137333065511455	0.621354181252492	0.534366611878047	0.7957610057451	NSUN2	NOP2/Sun RNA methyltransferase 2 [Source:HGNC Symbol;Acc:HGNC:25994]
470	ENSG00000037637.11	679.225858948943	-0.509349173619024	0.157302575542661	-3.2380218306145	0.00120361599111106	0.0293432871539904	FBXO42	F-box protein 42 [Source:HGNC Symbol;Acc:HGNC:29249]
471	ENSG00000037749.13	208.864933098147	0.176469611165077	0.191502469768444	0.921500445286454	0.356789208859275	0.665104544792165	MFAP3	microfibril associated protein 3 [Source:HGNC Symbol;Acc:HGNC:7034]
472	ENSG00000037757.14	429.372181358573	-0.0153750730292336	0.230047491856125	-0.0668343432270473	0.946713582580586	0.983548624701986	MRI1	methylthioribose-1-phosphate isomerase 1 [Source:HGNC Symbol;Acc:HGNC:28469]
473	ENSG00000037897.17	55.0346039990525	-0.252087752098706	0.225493305367827	-1.11793896358696	0.263593062484127	0.58222117719292	METTL1	methyltransferase 1, tRNA methylguanosine [Source:HGNC Symbol;Acc:HGNC:7030]
474	ENSG00000038002.9	364.934786173548	0.0979804043924663	0.148246679269687	0.660928156199861	0.508658388367773	0.780870925862535	AGA	aspartylglucosaminidase [Source:HGNC Symbol;Acc:HGNC:318]
475	ENSG00000038210.14	245.782109521232	-0.0401507899017092	0.200083791443353	-0.200669877415215	0.840956714916214	0.944865220058417	PI4K2B	phosphatidylinositol 4-kinase type 2 beta [Source:HGNC Symbol;Acc:HGNC:18215]
476	ENSG00000038219.13	826.534834254396	0.422606595631131	0.201916534829057	2.09297666478335	0.0363512376869482	0.212468690826942	BOD1L1	biorientation of chromosomes in cell division 1 like 1 [Source:HGNC Symbol;Acc:HGNC:31792]
477	ENSG00000038274.18	1760.94149342775	-0.279471001242687	0.308708337654437	-0.905291393702239	0.365311034597072	0.67105766794947	MAT2B	methionine adenosyltransferase 2 non-catalytic beta subunit [Source:HGNC Symbol;Acc:HGNC:6905]
478	ENSG00000038358.15	1315.49861011055	0.000713034289172546	0.225231410018905	0.00316578530992944	0.997474072997614	0.999388951746487	EDC4	enhancer of mRNA decapping 4 [Source:HGNC Symbol;Acc:HGNC:17157]
479	ENSG00000038382.23	626.162307255012	0.163610406953153	0.164863701317756	0.992397996923604	0.321003415709652	0.633781812610891	TRIO	trio Rho guanine nucleotide exchange factor [Source:HGNC Symbol;Acc:HGNC:12303]
480	ENSG00000038427.16	11528.570271509	0.482555809832957	0.244342380657522	1.97491654347643	0.0482776196713326	0.246065449609916	VCAN	versican [Source:HGNC Symbol;Acc:HGNC:2464]
481	ENSG00000038532.17	628.964143479251	-0.28034944584059	0.153713379915399	-1.82384543229021	0.0681754431905686	0.292354890123392	CLEC16A	C-type lectin domain containing 16A [Source:HGNC Symbol;Acc:HGNC:29013]
482	ENSG00000038945.15	157.521596069586	-0.71171569743282	0.51388702369801	-1.38496530290102	0.166063077145332	0.465710903538869	MSR1	macrophage scavenger receptor 1 [Source:HGNC Symbol;Acc:HGNC:7376]
483	ENSG00000039068.20	9.47037903940537	0.352741244237863	0.608884059093531	0.579324156988118	0.562370468518373	0.811628513508467	CDH1	cadherin 1 [Source:HGNC Symbol;Acc:HGNC:1748]
484	ENSG00000039123.16	454.990334311329	0.0967509077158861	0.210967747155842	0.45860520871191	0.646517695519486	0.857926965990244	MTREX	Mtr4 exosome RNA helicase [Source:HGNC Symbol;Acc:HGNC:18734]
485	ENSG00000039319.17	196.86679651874	0.585399396416399	0.418892942935116	1.39749166532766	0.162265771275275	0.460302938066556	ZFYVE16	zinc finger FYVE-type containing 16 [Source:HGNC Symbol;Acc:HGNC:20756]
486	ENSG00000039523.20	1540.8815472037	-0.014340339475815	0.209348525165837	-0.0684998352123821	0.945387751250935	0.982981465104287	RIPOR1	RHO family interacting cell polarization regulator 1 [Source:HGNC Symbol;Acc:HGNC:25836]
487	ENSG00000039560.14	4.5757433649233	0.255047746269947	0.993589408408558	0.256693302194575	0.797415542421698	0.925250782109175	RAI14	retinoic acid induced 14 [Source:HGNC Symbol;Acc:HGNC:14873]
488	ENSG00000039650.12	1369.39302296782	-0.191648557082629	0.148773646567109	-1.28818887958211	0.197680222056874	0.506581703484374	PNKP	polynucleotide kinase 3'-phosphatase [Source:HGNC Symbol;Acc:HGNC:9154]
489	ENSG00000039987.7	2.63451216110828	-0.0405384626777269	1.20420245189029	-0.0336641588912992	0.973144959824263	NA	BEST2	bestrophin 2 [Source:HGNC Symbol;Acc:HGNC:17107]
490	ENSG00000040199.18	192.165043232738	0.190749857701386	0.315121107771352	0.605322376055467	0.544964816577074	0.802527542676555	PHLPP2	PH domain and leucine rich repeat protein phosphatase 2 [Source:HGNC Symbol;Acc:HGNC:29149]
491	ENSG00000040275.17	78.5570527187386	0.401481344077623	0.335809052266585	1.19556438805856	0.231866595537809	0.547380177677458	SPDL1	spindle apparatus coiled-coil protein 1 [Source:HGNC Symbol;Acc:HGNC:26010]
492	ENSG00000040341.18	281.194815886236	-0.00823815855956687	0.14695539229609	-0.0560589062493764	0.955294880492175	0.985612569203125	STAU2	staufen double-stranded RNA binding protein 2 [Source:HGNC Symbol;Acc:HGNC:11371]
493	ENSG00000040487.13	267.659386275802	-0.195823680427704	0.17720107880356	-1.10509304881145	0.269119272300929	0.586975227705131	SLC66A1	solute carrier family 66 member 1 [Source:HGNC Symbol;Acc:HGNC:26001]
494	ENSG00000040531.16	329.312100715683	-0.264368544735213	0.184310779012598	-1.434362906779	0.151468727155819	0.44440804809393	CTNS	cystinosin, lysosomal cystine transporter [Source:HGNC Symbol;Acc:HGNC:2518]
495	ENSG00000040608.14	48.8321569236667	0.112589818048208	0.680722522612776	0.165397521468896	0.868631104390936	0.956323036717345	RTN4R	reticulon 4 receptor [Source:HGNC Symbol;Acc:HGNC:18601]
496	ENSG00000040633.13	426.841635785619	-0.584643434197738	0.290197513422999	-2.0146397096985	0.0439424135651879	0.234735105553127	PHF23	PHD finger protein 23 [Source:HGNC Symbol;Acc:HGNC:28428]
497	ENSG00000040933.17	1899.31415569729	0.0709918921399627	0.241602998546998	0.293836966291429	0.768882486300525	0.912942899889437	INPP4A	inositol polyphosphate-4-phosphatase type I A [Source:HGNC Symbol;Acc:HGNC:6074]
498	ENSG00000041353.10	159.552579665505	0.0633580349020553	0.30224345271232	0.209625830877337	0.833959717423833	0.941503313192352	RAB27B	RAB27B, member RAS oncogene family [Source:HGNC Symbol;Acc:HGNC:9767]
499	ENSG00000041357.16	1805.7185842461	-0.350617707779336	0.176473012372803	-1.98680638509558	0.0469438567798479	0.242889017840654	PSMA4	proteasome 20S subunit alpha 4 [Source:HGNC Symbol;Acc:HGNC:9533]
500	ENSG00000041515.16	10.5467614057976	-0.436174430981587	0.890135992862343	-0.490008756503614	0.624127702529472	0.846427369746128	MYO16	myosin XVI [Source:HGNC Symbol;Acc:HGNC:29822]
501	ENSG00000041802.11	651.79304823546	-0.239120473138568	0.149307213653017	-1.60153329024191	0.109258852760364	0.37722254141404	LSG1	large 60S subunit nuclear export GTPase 1 [Source:HGNC Symbol;Acc:HGNC:25652]
502	ENSG00000041880.15	302.565505960793	-0.430214774370884	0.199664507823358	-2.15468827715486	0.0311862357650345	0.196348963599535	PARP3	poly(ADP-ribose) polymerase family member 3 [Source:HGNC Symbol;Acc:HGNC:273]
503	ENSG00000041982.17	2.29011043441629	1.21437273075434	1.18807125787528	1.02213795906998	0.306715609475302	NA	TNC	tenascin C [Source:HGNC Symbol;Acc:HGNC:5318]
504	ENSG00000041988.16	317.884140436951	-0.324729532386623	0.204908152974158	-1.58475652468341	0.113021663682449	0.384473349416079	THAP3	THAP domain containing 3 [Source:HGNC Symbol;Acc:HGNC:20855]
505	ENSG00000042062.13	45.2747006549964	0.841179762545159	0.319928153904597	2.62927708074108	0.00855666108877766	0.0950365515142094	RIPOR3	RIPOR family member 3 [Source:HGNC Symbol;Acc:HGNC:16168]
506	ENSG00000042088.14	337.750750050657	-0.138503542467465	0.15289149024333	-0.905894384619008	0.364991756807551	0.670842638166784	TDP1	tyrosyl-DNA phosphodiesterase 1 [Source:HGNC Symbol;Acc:HGNC:18884]
507	ENSG00000042286.15	110.728808647751	-0.429148775813557	0.250392092019389	-1.71390706612382	0.0865457951160176	0.330921756771737	AIFM2	AIF family member 2 [Source:HGNC Symbol;Acc:HGNC:21411]
508	ENSG00000042317.17	45.0111569483222	-0.0644877867680298	0.317355849038225	-0.203203397584969	0.838976057347158	0.943778353827412	SPATA7	spermatogenesis associated 7 [Source:HGNC Symbol;Acc:HGNC:20423]
509	ENSG00000042429.12	160.307362086388	0.367885504833988	0.188566428707727	1.95095970876237	0.0510618389047305	0.253229135019627	MED17	mediator complex subunit 17 [Source:HGNC Symbol;Acc:HGNC:2375]
510	ENSG00000042445.14	465.347206262899	-0.0319259639825067	0.245823478985593	-0.129873534107691	0.896666483639566	0.967034475091581	RETSAT	retinol saturase [Source:HGNC Symbol;Acc:HGNC:25991]
511	ENSG00000042493.16	4184.42157447993	-0.0331970733638446	0.317342087030576	-0.104609740468008	0.916685485341642	0.972452245416141	CAPG	capping actin protein, gelsolin like [Source:HGNC Symbol;Acc:HGNC:1474]
512	ENSG00000042753.12	2341.10527010387	-0.513736117837918	0.336616925336107	-1.52617435182429	0.126966449154174	0.407232587673096	AP2S1	adaptor related protein complex 2 subunit sigma 1 [Source:HGNC Symbol;Acc:HGNC:565]
513	ENSG00000042832.12	33.4327189186521	0.735794326111772	0.323067177137834	2.27752733233513	0.0227547543594265	0.165057206785039	TG	thyroglobulin [Source:HGNC Symbol;Acc:HGNC:11764]
514	ENSG00000042980.14	290.842248620267	0.150334086844745	0.251249793711756	0.598345115527595	0.549609679169794	0.804684940528084	ADAM28	ADAM metallopeptidase domain 28 [Source:HGNC Symbol;Acc:HGNC:206]
515	ENSG00000043093.15	499.020898080846	0.521708053664346	0.208455392303989	2.50273234910394	0.0123238703081582	0.116577000525024	DCUN1D1	defective in cullin neddylation 1 domain containing 1 [Source:HGNC Symbol;Acc:HGNC:18184]
516	ENSG00000043143.22	2480.43431289846	-0.157819813371862	0.192040805825451	-0.821803536459364	0.411188720687381	0.708485914693495	JADE2	jade family PHD finger 2 [Source:HGNC Symbol;Acc:HGNC:22984]
517	ENSG00000043462.13	4296.98748229432	0.246036594570058	0.118165735988095	2.08213144455722	0.0373304650617002	0.215981326697585	LCP2	lymphocyte cytosolic protein 2 [Source:HGNC Symbol;Acc:HGNC:6529]
518	ENSG00000043514.17	216.079277390441	-0.180450261998536	0.183950845859232	-0.980970004001102	0.326607533852068	0.638856083137737	TRIT1	tRNA isopentenyltransferase 1 [Source:HGNC Symbol;Acc:HGNC:20286]
519	ENSG00000043591.6	28.0143605584364	0.902895900769174	0.718830863331099	1.25606167852213	0.209093608653414	0.520548414880143	ADRB1	adrenoceptor beta 1 [Source:HGNC Symbol;Acc:HGNC:285]
520	ENSG00000044090.13	425.155084913249	-0.372650267729353	0.169960192928664	-2.19257380983182	0.0283380998045532	0.186483789759928	CUL7	cullin 7 [Source:HGNC Symbol;Acc:HGNC:21024]
521	ENSG00000044115.21	1619.79896070529	-0.127920616780777	0.165098662203568	-0.774813163676941	0.438450069673741	0.729352700497837	CTNNA1	catenin alpha 1 [Source:HGNC Symbol;Acc:HGNC:2509]
522	ENSG00000044446.12	696.122144887708	-0.0432145481750239	0.178019007249113	-0.24275243887048	0.808197181838076	0.930363606856461	PHKA2	phosphorylase kinase regulatory subunit alpha 2 [Source:HGNC Symbol;Acc:HGNC:8926]
523	ENSG00000044459.15	102.753367968416	0.382852087379225	0.285631774957112	1.34036938795311	0.180125282889998	0.484997769373628	CNTLN	centlein [Source:HGNC Symbol;Acc:HGNC:23432]
524	ENSG00000044574.9	8806.81446709121	1.0507918636961	0.346108034574283	3.03602274066993	0.0023972128354671	0.0452132769336153	HSPA5	heat shock protein family A (Hsp70) member 5 [Source:HGNC Symbol;Acc:HGNC:5238]
525	ENSG00000046604.15	3.76002870330333	-0.474282007908681	0.849791674978783	-0.558115620420173	0.576765434783471	NA	DSG2	desmoglein 2 [Source:HGNC Symbol;Acc:HGNC:3049]
526	ENSG00000046647.15	208.630088730314	0.0375701833093017	0.233076524801969	0.161192481058411	0.871941802926306	0.957729220141729	GEMIN8	gem nuclear organelle associated protein 8 [Source:HGNC Symbol;Acc:HGNC:26044]
527	ENSG00000046651.16	848.938729402664	0.248770070148825	0.255502072807143	0.973651866756479	0.330229424021602	0.641747495521665	OFD1	OFD1 centriole and centriolar satellite protein [Source:HGNC Symbol;Acc:HGNC:2567]
528	ENSG00000046653.15	10.6992034415491	0.8845780796042	0.726502381806499	1.21758455547611	0.223381886451765	0.5377828356102	GPM6B	glycoprotein M6B [Source:HGNC Symbol;Acc:HGNC:4461]
529	ENSG00000047056.18	952.973918609022	0.269263907807946	0.162176658555773	1.66031234214476	0.0968516340970792	0.352254083592861	WDR37	WD repeat domain 37 [Source:HGNC Symbol;Acc:HGNC:31406]
530	ENSG00000047188.16	647.232445666797	0.38720244944828	0.184013225305967	2.10420989472067	0.0353601417961668	0.209354268316772	YTHDC2	YTH N6-methyladenosine RNA binding protein C2 [Source:HGNC Symbol;Acc:HGNC:24721]
531	ENSG00000047230.15	116.436574771511	-0.218115892266065	0.211332817381289	-1.03209664721659	0.302026844351203	0.618013029206739	CTPS2	CTP synthase 2 [Source:HGNC Symbol;Acc:HGNC:2520]
532	ENSG00000047249.18	460.325744393101	-0.280446570293787	0.150562740080313	-1.86265586123228	0.0625106996304977	0.280435218892715	ATP6V1H	ATPase H+ transporting V1 subunit H [Source:HGNC Symbol;Acc:HGNC:18303]
533	ENSG00000047315.17	1370.88841510513	0.171940482800319	0.18729579039384	0.918015735638094	0.358610627777971	0.666936702020012	POLR2B	RNA polymerase II subunit B [Source:HGNC Symbol;Acc:HGNC:9188]
534	ENSG00000047346.13	583.275058225582	0.570706155473515	0.193684135445179	2.94658183625498	0.0032130738536927	0.0544950050631246	ATOSA	atos homolog A [Source:HGNC Symbol;Acc:HGNC:25609]
535	ENSG00000047365.13	1076.09629462238	0.36399584207539	0.247268011036461	1.47207008520692	0.14100195270815	0.428548175905252	ARAP2	ArfGAP with RhoGAP domain, ankyrin repeat and PH domain 2 [Source:HGNC Symbol;Acc:HGNC:16924]
536	ENSG00000047410.14	1630.0763335763	0.11395348464902	0.213449761606153	0.533865598122717	0.593434524902519	0.82829667787671	TPR	translocated promoter region, nuclear basket protein [Source:HGNC Symbol;Acc:HGNC:12017]
537	ENSG00000047457.14	5.29515390105853	0.502606736950182	0.786374258098293	0.639144442705496	0.522728970408698	0.788128059717759	CP	ceruloplasmin [Source:HGNC Symbol;Acc:HGNC:2295]
538	ENSG00000047578.14	463.369568365325	0.106167273304721	0.147804344799548	0.718296024712295	0.472574780770126	0.755961977191463	KATNIP	katanin interacting protein [Source:HGNC Symbol;Acc:HGNC:29068]
539	ENSG00000047579.20	490.562776063097	-0.596792686964397	0.228724523167333	-2.60922037873389	0.00907487782257216	0.0977537013726643	DTNBP1	dystrobrevin binding protein 1 [Source:HGNC Symbol;Acc:HGNC:17328]
540	ENSG00000047597.7	42.899536784436	0.841551024731643	0.394605510103189	2.13263880808856	0.0329543672075941	0.201618634353755	XK	X-linked Kx blood group antigen, Kell and VPS13A binding protein [Source:HGNC Symbol;Acc:HGNC:12811]
541	ENSG00000047617.18	2.47292069007917	-0.814908180174256	1.03482135966202	-0.787486818440252	0.430996941785403	NA	ANO2	anoctamin 2 [Source:HGNC Symbol;Acc:HGNC:1183]
542	ENSG00000047621.12	178.960633095328	-0.188477899029797	0.186791990373675	-1.00902559393875	0.312962359847533	0.627267925762846	FERRY3	FERRY endosomal RAB5 effector complex subunit 3 [Source:HGNC Symbol;Acc:HGNC:1184]
543	ENSG00000047634.15	165.771474235479	1.39360388583573	0.360672926882996	3.86389934470412	0.000111591219653801	0.00707984293581339	SCML1	Scm polycomb group protein like 1 [Source:HGNC Symbol;Acc:HGNC:10580]
544	ENSG00000047644.20	828.382365603588	0.179560678089702	0.171271463642487	1.04839810597122	0.29445522582781	0.611013293388153	WWC3	WWC family member 3 [Source:HGNC Symbol;Acc:HGNC:29237]
545	ENSG00000047648.23	65.6669181912507	0.21698230548172	0.333773752656171	0.650087982518023	0.515635391393929	0.784872490153889	ARHGAP6	Rho GTPase activating protein 6 [Source:HGNC Symbol;Acc:HGNC:676]
546	ENSG00000047662.5	15.6111970134166	-0.229169777181541	0.5072663832376	-0.45177402791582	0.651431781907589	0.859931659473312	FAM184B	family with sequence similarity 184 member B [Source:HGNC Symbol;Acc:HGNC:29235]
547	ENSG00000047849.22	1982.57641030412	-0.219462110005201	0.15485653380055	-1.41719632113077	0.156425537087465	0.45177585833178	MAP4	microtubule associated protein 4 [Source:HGNC Symbol;Acc:HGNC:6862]
548	ENSG00000047932.14	427.417759032148	0.220911916354821	0.253446377585532	0.871631776549136	0.383409289577178	0.686290609243162	GOPC	golgi associated PDZ and coiled-coil motif containing [Source:HGNC Symbol;Acc:HGNC:17643]
549	ENSG00000048028.12	614.414918440342	0.272551072004033	0.393503642719338	0.692626553900613	0.488543941696539	0.768209648188125	USP28	ubiquitin specific peptidase 28 [Source:HGNC Symbol;Acc:HGNC:12625]
550	ENSG00000048052.25	270.89766707875	0.396121865580734	0.246025811933938	1.61008254567655	0.107379836985658	0.373947137928801	HDAC9	histone deacetylase 9 [Source:HGNC Symbol;Acc:HGNC:14065]
551	ENSG00000048140.18	1041.62703298366	-0.130492820588212	0.179706485916765	-0.726144189635162	0.467750381542316	0.752136128714408	TSPAN17	tetraspanin 17 [Source:HGNC Symbol;Acc:HGNC:13594]
552	ENSG00000048162.22	201.835465753445	0.0814381814401116	0.312013478958456	0.261008536272098	0.794085924381648	0.923658058177915	NOP16	NOP16 nucleolar protein [Source:HGNC Symbol;Acc:HGNC:26934]
553	ENSG00000048342.18	30.7242319967416	0.384071063308163	0.516129155083122	0.744137508074522	0.456793289681754	0.744116929264209	CC2D2A	coiled-coil and C2 domain containing 2A [Source:HGNC Symbol;Acc:HGNC:29253]
554	ENSG00000048392.13	355.545304967839	0.398189305665755	0.186239116721875	2.13805409236558	0.0325123532668277	0.200426822165102	RRM2B	ribonucleotide reductase regulatory TP53 inducible subunit M2B [Source:HGNC Symbol;Acc:HGNC:17296]
555	ENSG00000048405.11	807.02624004985	0.451413243877374	0.212352339390333	2.12577476270518	0.0335220183644276	0.20353868878157	ZNF800	zinc finger protein 800 [Source:HGNC Symbol;Acc:HGNC:27267]
556	ENSG00000048462.11	50.4930391050116	-0.413859016018481	0.479074170726804	-0.863872530198433	0.387657918555688	0.689343069951578	TNFRSF17	TNF receptor superfamily member 17 [Source:HGNC Symbol;Acc:HGNC:11913]
557	ENSG00000048471.14	817.273246621626	0.0749994663105378	0.214576386816392	0.34952339082265	0.726696413456357	0.893929317309816	SNX29	sorting nexin 29 [Source:HGNC Symbol;Acc:HGNC:30542]
558	ENSG00000048544.7	426.857284176221	0.034212438102234	0.152153903608573	0.224854159445347	0.822092731554572	0.936719907829057	MRPS10	mitochondrial ribosomal protein S10 [Source:HGNC Symbol;Acc:HGNC:14502]
559	ENSG00000048649.14	583.066029400678	0.0945463275593608	0.207931875689264	0.454698574934476	0.649326106246022	0.85923834600895	RSF1	remodeling and spacing factor 1 [Source:HGNC Symbol;Acc:HGNC:18118]
560	ENSG00000048707.15	1058.46796985395	0.222984889923963	0.193842723763157	1.15033923169803	0.250004178306769	0.567343630562868	VPS13D	vacuolar protein sorting 13 homolog D [Source:HGNC Symbol;Acc:HGNC:23595]
561	ENSG00000048740.19	3428.25944225264	0.0917612421906396	0.128612821206736	0.713468854268736	0.475555679394769	0.758330966387687	CELF2	CUGBP Elav-like family member 2 [Source:HGNC Symbol;Acc:HGNC:2550]
562	ENSG00000048828.18	2700.84460476448	0.268416650646014	0.119684518876497	2.24270150530491	0.0249160695101672	0.173338316751613	FAM120A	family with sequence similarity 120 member A [Source:HGNC Symbol;Acc:HGNC:13247]
563	ENSG00000048991.18	433.302554836009	0.439977908520517	0.194746451858934	2.25923452941375	0.0238688000124535	0.169310863657404	R3HDM1	R3H domain containing 1 [Source:HGNC Symbol;Acc:HGNC:9757]
564	ENSG00000049089.15	356.115039325686	-0.414076184289458	0.27847454405012	-1.48694447351328	0.137029476854342	0.423393683905205	COL9A2	collagen type IX alpha 2 chain [Source:HGNC Symbol;Acc:HGNC:2218]
565	ENSG00000049167.16	138.143021606142	0.132342159461301	0.237402761737324	0.557458382087957	0.577214286318717	0.820784484124054	ERCC8	ERCC excision repair 8, CSA ubiquitin ligase complex subunit [Source:HGNC Symbol;Acc:HGNC:3439]
566	ENSG00000049192.15	18.3874500421451	0.48091653263316	0.407174630608771	1.18110632755812	0.237560486589339	0.553777292563382	ADAMTS6	ADAM metallopeptidase with thrombospondin type 1 motif 6 [Source:HGNC Symbol;Acc:HGNC:222]
567	ENSG00000049239.13	1291.68489768615	-0.021050339463723	0.13590973435989	-0.154884707580853	0.876912209738879	0.959916058235402	H6PD	hexose-6-phosphate dehydrogenase/glucose 1-dehydrogenase [Source:HGNC Symbol;Acc:HGNC:4795]
568	ENSG00000049245.13	1604.73729649805	0.146883965842209	0.182842286939815	0.803336953943035	0.421780004347341	0.71602569180965	VAMP3	vesicle associated membrane protein 3 [Source:HGNC Symbol;Acc:HGNC:12644]
569	ENSG00000049246.15	92.4173621713117	-0.0177121412087703	0.334691104833747	-0.0529208603185573	0.957794963553254	0.986683445592239	PER3	period circadian regulator 3 [Source:HGNC Symbol;Acc:HGNC:8847]
570	ENSG00000049247.14	165.771644820779	0.63976888271216	0.924757447643846	0.6918234444526	0.48904821173348	0.768481939741218	UTS2	urotensin 2 [Source:HGNC Symbol;Acc:HGNC:12636]
571	ENSG00000049249.10	60.8371877005734	0.158518421543511	0.458070291751116	0.346056979459474	0.729299893609214	0.89536247483281	TNFRSF9	TNF receptor superfamily member 9 [Source:HGNC Symbol;Acc:HGNC:11924]
572	ENSG00000049283.19	1.88486415239682	-0.202762524336418	1.41849511197201	-0.142941997208954	0.886335990140194	NA	EPN3	epsin 3 [Source:HGNC Symbol;Acc:HGNC:18235]
573	ENSG00000049323.16	114.962463067823	0.3441841185526	0.443404548419814	0.776230464435217	0.437612921537869	0.728981373386843	LTBP1	latent transforming growth factor beta binding protein 1 [Source:HGNC Symbol;Acc:HGNC:6714]
574	ENSG00000049449.10	153.762732100872	-0.224925437480983	0.176337399485349	-1.27554017546727	0.202118113528234	0.513281818925788	RCN1	reticulocalbin 1 [Source:HGNC Symbol;Acc:HGNC:9934]
575	ENSG00000049540.19	2.05324085335883	1.07443341838208	1.16612688693427	0.921369218410487	0.356857693895725	NA	ELN	elastin [Source:HGNC Symbol;Acc:HGNC:3327]
576	ENSG00000049541.11	313.734996390755	-0.255137474534608	0.229369746058256	-1.11234144397495	0.265991370994292	0.583985195767711	RFC2	replication factor C subunit 2 [Source:HGNC Symbol;Acc:HGNC:9970]
577	ENSG00000049618.25	1339.45576007763	0.356370330260022	0.193605343432181	1.84070503397473	0.0656647958430881	0.287417027235672	ARID1B	AT-rich interaction domain 1B [Source:HGNC Symbol;Acc:HGNC:18040]
578	ENSG00000049656.14	1738.27924211057	-0.0923234625384294	0.114954605276441	-0.803129742531072	0.421899748370825	0.716158662738768	CLPTM1L	CLPTM1 like [Source:HGNC Symbol;Acc:HGNC:24308]
579	ENSG00000049759.20	125.549058432765	0.562495026682551	0.369037992841019	1.52421982992107	0.127453806033848	0.408031743324866	NEDD4L	NEDD4 like E3 ubiquitin protein ligase [Source:HGNC Symbol;Acc:HGNC:7728]
580	ENSG00000049768.18	176.864400613638	-0.41192834403144	0.264124440935519	-1.55959949246804	0.118854556533417	0.393453998319611	FOXP3	forkhead box P3 [Source:HGNC Symbol;Acc:HGNC:6106]
581	ENSG00000049769.14	170.627610231169	0.103953933125828	0.236169234585458	0.440167125528843	0.659816067804669	0.863999101531227	PPP1R3F	protein phosphatase 1 regulatory subunit 3F [Source:HGNC Symbol;Acc:HGNC:14944]
582	ENSG00000049860.14	1977.72624136329	0.329167537695816	0.191373302039489	1.72002852115649	0.0854272573063178	0.328790112850742	HEXB	hexosaminidase subunit beta [Source:HGNC Symbol;Acc:HGNC:4879]
583	ENSG00000049883.15	100.704672143181	0.152962273778239	0.339074559861116	0.451116927913706	0.651905277848651	0.859931659473312	PTCD2	pentatricopeptide repeat domain 2 [Source:HGNC Symbol;Acc:HGNC:25734]
584	ENSG00000050030.16	6.10746465528067	-0.918201628782132	0.680341816966281	-1.34961809767404	0.177138515987711	0.481236746679313	NEXMIF	neurite extension and migration factor [Source:HGNC Symbol;Acc:HGNC:29433]
585	ENSG00000050130.18	445.278765051952	0.0258404169844414	0.197377356538923	0.130918852281547	0.895839501076989	0.966740070450738	JKAMP	JNK1/MAPK8 associated membrane protein [Source:HGNC Symbol;Acc:HGNC:20184]
586	ENSG00000050165.19	17.4199671683638	-0.287408321619736	0.534061562462086	-0.538155789184209	0.590469499388855	0.82710658998739	DKK3	dickkopf WNT signaling pathway inhibitor 3 [Source:HGNC Symbol;Acc:HGNC:2893]
587	ENSG00000050327.15	49.0569714464229	0.468472337526857	0.339264913151715	1.38084523145888	0.167326552708719	0.467266318372741	ARHGEF5	Rho guanine nucleotide exchange factor 5 [Source:HGNC Symbol;Acc:HGNC:13209]
588	ENSG00000050344.9	128.353766524449	-0.344596598094031	0.323320331747418	-1.06580553172027	0.286511559800573	0.604254751889284	NFE2L3	NFE2 like bZIP transcription factor 3 [Source:HGNC Symbol;Acc:HGNC:7783]
589	ENSG00000050393.12	344.554403228634	0.274646257439034	0.223643926036423	1.22805149375845	0.219427638222634	0.532591038912599	MCUR1	mitochondrial calcium uniporter regulator 1 [Source:HGNC Symbol;Acc:HGNC:21097]
590	ENSG00000050405.14	130.413639615572	-0.0491149537052469	0.395161741736592	-0.124290761270068	0.901085062019393	0.968630084196134	LIMA1	LIM domain and actin binding 1 [Source:HGNC Symbol;Acc:HGNC:24636]
591	ENSG00000050426.16	1077.7969701417	-0.105240004593305	0.0913013639116909	-1.15266629198547	0.249047382035213	0.566021822112094	LETMD1	LETM1 domain containing 1 [Source:HGNC Symbol;Acc:HGNC:24241]
592	ENSG00000050438.17	116.196490427876	-0.165423417324185	0.276464873385917	-0.598352388490493	0.549604827311463	0.804684940528084	SLC4A8	solute carrier family 4 member 8 [Source:HGNC Symbol;Acc:HGNC:11034]
593	ENSG00000050555.19	26.6390032195466	0.240900826036354	0.674136830852579	0.357347077049161	0.720831990959852	0.892160419398186	LAMC3	laminin subunit gamma 3 [Source:HGNC Symbol;Acc:HGNC:6494]
594	ENSG00000050628.21	16.8459727247316	0.231981599301944	0.743501523362374	0.312012271680147	0.755031197121832	0.90748001558215	PTGER3	prostaglandin E receptor 3 [Source:HGNC Symbol;Acc:HGNC:9595]
595	ENSG00000050730.16	15.4700149179865	-0.966823220502326	0.497910931517824	-1.94175937763623	0.0521662367180838	0.256128391248689	TNIP3	TNFAIP3 interacting protein 3 [Source:HGNC Symbol;Acc:HGNC:19315]
596	ENSG00000050748.18	626.10940895557	0.166468485427858	0.133923692818475	1.2430099702634	0.213864159451814	0.525492769152869	MAPK9	mitogen-activated protein kinase 9 [Source:HGNC Symbol;Acc:HGNC:6886]
597	ENSG00000050767.18	12.4903246834296	-0.316482869358865	0.744916418071025	-0.424856885526034	0.670941006037242	0.869027235703097	COL23A1	collagen type XXIII alpha 1 chain [Source:HGNC Symbol;Acc:HGNC:22990]
598	ENSG00000051009.11	1260.08013628183	-0.193197518471655	0.171254686256533	-1.12812982053088	0.259265096876542	0.577472938822136	FHIP1B	FHF complex subunit HOOK interacting protein 1B [Source:HGNC Symbol;Acc:HGNC:25378]
599	ENSG00000051108.15	2423.17182982919	0.278853647505403	0.256977577765113	1.08512832104085	0.277864825413794	0.595780069048698	HERPUD1	homocysteine inducible ER protein with ubiquitin like domain 1 [Source:HGNC Symbol;Acc:HGNC:13744]
600	ENSG00000051128.19	652.341765568181	0.192315156119565	0.349601215459422	0.550098648446738	0.582251713655087	0.823719167231124	HOMER3	homer scaffold protein 3 [Source:HGNC Symbol;Acc:HGNC:17514]
601	ENSG00000051180.17	28.9498212895046	-0.065580528648714	0.585733950245741	-0.111962997229715	0.910852745976723	0.971281960672855	RAD51	RAD51 recombinase [Source:HGNC Symbol;Acc:HGNC:9817]
602	ENSG00000051341.15	18.068718241747	1.55073208654896	0.528217265512952	2.93578454888832	0.00332705314031213	0.0554566963934213	POLQ	DNA polymerase theta [Source:HGNC Symbol;Acc:HGNC:9186]
603	ENSG00000051382.10	473.555324447491	-0.138378056012819	0.201985127385427	-0.685090322263018	0.493286926791059	0.771094101692412	PIK3CB	phosphatidylinositol-4,5-bisphosphate 3-kinase catalytic subunit beta [Source:HGNC Symbol;Acc:HGNC:8976]
604	ENSG00000051523.12	29465.3568910545	-0.1690638610069	0.264133562859244	-0.640069588948807	0.522127358910694	0.787881127232829	CYBA	cytochrome b-245 alpha chain [Source:HGNC Symbol;Acc:HGNC:2577]
605	ENSG00000051596.10	214.078987999678	-0.369791977652236	0.183065490009872	-2.01999829477579	0.0433835644136511	0.233415944896737	THOC3	THO complex subunit 3 [Source:HGNC Symbol;Acc:HGNC:19072]
606	ENSG00000051620.11	1262.04512025918	0.293284263245389	0.223388429343238	1.31288923113719	0.18922027613092	0.495725645397389	HEBP2	heme binding protein 2 [Source:HGNC Symbol;Acc:HGNC:15716]
607	ENSG00000051825.15	368.265092223891	0.434275770419449	0.301862358070188	1.43865493265137	0.15024831409207	0.44222570797202	MPHOSPH9	M-phase phosphoprotein 9 [Source:HGNC Symbol;Acc:HGNC:7215]
608	ENSG00000052126.17	101.999894341639	0.281440374587773	0.362676959162732	0.776008421482027	0.437744013463262	0.728981373386843	PLEKHA5	pleckstrin homology domain containing A5 [Source:HGNC Symbol;Acc:HGNC:30036]
609	ENSG00000052344.16	2.45624176738744	-1.03170524526113	1.02642956444707	-1.00513983715668	0.314829519958068	NA	PRSS8	serine protease 8 [Source:HGNC Symbol;Acc:HGNC:9491]
610	ENSG00000052723.12	395.962629594745	0.191694441126252	0.237683988446293	0.80650969541252	0.419949019936957	0.715235611180749	SIKE1	suppressor of IKBKE 1 [Source:HGNC Symbol;Acc:HGNC:26119]
611	ENSG00000052749.15	1335.85998447547	0.320911763090854	0.359382382658991	0.892953518523916	0.371882064972608	0.676769159084889	RRP12	ribosomal RNA processing 12 homolog [Source:HGNC Symbol;Acc:HGNC:29100]
612	ENSG00000052795.13	247.591778098982	0.182461490198982	0.14898410824656	1.22470438187286	0.220686622554064	0.53406546377488	FNIP2	folliculin interacting protein 2 [Source:HGNC Symbol;Acc:HGNC:29280]
613	ENSG00000052802.13	156.010584875658	0.201754584796587	0.219743280669892	0.918137674933829	0.35854679290918	0.666936702020012	MSMO1	methylsterol monooxygenase 1 [Source:HGNC Symbol;Acc:HGNC:10545]
614	ENSG00000052841.16	1227.84348182841	0.200971914861642	0.165448318423314	1.214711136244	0.224476283653927	0.539033399606543	TTC17	tetratricopeptide repeat domain 17 [Source:HGNC Symbol;Acc:HGNC:25596]
615	ENSG00000053108.18	6.51383559159909	-0.611564128784481	0.99869605075784	-0.612362618556875	0.540297868365244	0.799494480458489	FSTL4	follistatin like 4 [Source:HGNC Symbol;Acc:HGNC:21389]
616	ENSG00000053254.16	1636.85665379785	0.321464940547722	0.191039192784123	1.68271722604576	0.0924298453963476	0.343511386370371	FOXN3	forkhead box N3 [Source:HGNC Symbol;Acc:HGNC:1928]
617	ENSG00000053328.9	3.22725663218216	-1.0719687321876	0.995461659733718	-1.07685587054588	0.281544660541257	NA	METTL24	methyltransferase like 24 [Source:HGNC Symbol;Acc:HGNC:21566]
618	ENSG00000053371.14	669.963449422669	-0.435952316062293	0.190319856924167	-2.29062969628019	0.0219848398914339	0.161799287732021	AKR7A2	aldo-keto reductase family 7 member A2 [Source:HGNC Symbol;Acc:HGNC:389]
619	ENSG00000053372.5	360.511748514645	-0.651732840547149	0.253454067510391	-2.57140414809255	0.0101287049271866	0.104324924694002	MRTO4	MRT4 homolog, ribosome maturation factor [Source:HGNC Symbol;Acc:HGNC:18477]
620	ENSG00000053438.11	17.6714294795797	0.852530696459043	0.44597236039163	1.91162227118827	0.0559246606221554	0.265880928137228	NNAT	neuronatin [Source:HGNC Symbol;Acc:HGNC:7860]
621	ENSG00000053501.15	414.558168465129	-0.49981376720358	0.180079826332998	-2.77551226798353	0.00551148199582352	0.0738899138891613	USE1	unconventional SNARE in the ER 1 [Source:HGNC Symbol;Acc:HGNC:30882]
622	ENSG00000053524.13	24.7896444595739	-0.0241377562172638	0.448368021460673	-0.0538346961913762	0.957066866026779	0.986172632942059	MCF2L2	MCF.2 cell line derived transforming sequence-like 2 [Source:HGNC Symbol;Acc:HGNC:30319]
623	ENSG00000053702.15	134.203417010037	0.146415815007886	0.164670833677736	0.88914236806759	0.373926571400146	0.678068624553626	NRIP2	nuclear receptor interacting protein 2 [Source:HGNC Symbol;Acc:HGNC:23078]
624	ENSG00000053770.12	414.824412038318	0.251351071082833	0.19572854707174	1.2841819695862	0.199078292430769	0.508986738707325	AP5M1	adaptor related protein complex 5 subunit mu 1 [Source:HGNC Symbol;Acc:HGNC:20192]
625	ENSG00000053900.11	678.822692847962	0.0606479828801833	0.176486221391039	0.343641460518359	0.731115940475658	0.895731078665234	ANAPC4	anaphase promoting complex subunit 4 [Source:HGNC Symbol;Acc:HGNC:19990]
626	ENSG00000053918.20	1295.26738996905	-0.0021039252341853	0.257290697491305	-0.00817723009304058	0.993475587070131	0.998314217279272	KCNQ1	potassium voltage-gated channel subfamily Q member 1 [Source:HGNC Symbol;Acc:HGNC:6294]
627	ENSG00000054116.12	796.633542364312	-0.297974220512035	0.14217110616547	-2.09588451935675	0.0360924363014183	0.211678289174686	TRAPPC3	trafficking protein particle complex subunit 3 [Source:HGNC Symbol;Acc:HGNC:19942]
628	ENSG00000054118.15	1732.56009236491	-0.164443702689094	0.152261632395455	-1.08000748515555	0.280138846998866	0.597941583589135	THRAP3	thyroid hormone receptor associated protein 3 [Source:HGNC Symbol;Acc:HGNC:22964]
629	ENSG00000054148.18	937.465563640068	-0.370592880888234	0.227650131519519	-1.62790541088029	0.103544943931203	0.365310892966405	PHPT1	phosphohistidine phosphatase 1 [Source:HGNC Symbol;Acc:HGNC:30033]
630	ENSG00000054179.12	2.21937430693209	0.840892702073893	1.47400739463759	0.570480653715202	0.568351740036916	NA	ENTPD2	ectonucleoside triphosphate diphosphohydrolase 2 [Source:HGNC Symbol;Acc:HGNC:3364]
631	ENSG00000054219.11	548.811781122594	-0.00866184966981228	0.224696811374332	-0.0385490546876615	0.969249920541189	0.990088426519345	LY75	lymphocyte antigen 75 [Source:HGNC Symbol;Acc:HGNC:6729]
632	ENSG00000054267.22	1061.44073738703	0.449465809053885	0.186730610080726	2.40702801142016	0.0160829362317206	0.135252704267762	ARID4B	AT-rich interaction domain 4B [Source:HGNC Symbol;Acc:HGNC:15550]
633	ENSG00000054277.14	63.0810625951266	0.36619028981945	0.309068396811751	1.1848195855576	0.236088787087414	0.552354210584254	OPN3	opsin 3 [Source:HGNC Symbol;Acc:HGNC:14007]
634	ENSG00000054282.16	262.014937640436	0.317405544562841	0.137481332980445	2.30871739225854	0.0209592685868512	0.157896465548237	SDCCAG8	SHH signaling and ciliogenesis regulator SDCCAG8 [Source:HGNC Symbol;Acc:HGNC:10671]
635	ENSG00000054356.14	29.2509472163873	0.226507878198276	0.778032043421102	0.291129240901561	0.770952477028381	0.913561343320053	PTPRN	protein tyrosine phosphatase receptor type N [Source:HGNC Symbol;Acc:HGNC:9676]
636	ENSG00000054392.13	46.5357132555009	0.320109908401561	0.36723518784544	0.87167547935599	0.383385440847478	0.686290609243162	HHAT	hedgehog acyltransferase [Source:HGNC Symbol;Acc:HGNC:18270]
637	ENSG00000054523.20	474.511069703931	0.367110672657453	0.1885348079715	1.94717716376781	0.0515134984927895	0.254239445497782	KIF1B	kinesin family member 1B [Source:HGNC Symbol;Acc:HGNC:16636]
638	ENSG00000054598.9	6.8755606532889	1.9368164131402	0.893592577575037	2.16744908333525	0.0302006281057233	0.193276859830017	FOXC1	forkhead box C1 [Source:HGNC Symbol;Acc:HGNC:3800]
639	ENSG00000054611.14	1335.76813103691	-0.387155598035458	0.179922818053499	-2.15178709528849	0.0314141266931557	0.197072280915241	TBC1D22A	TBC1 domain family member 22A [Source:HGNC Symbol;Acc:HGNC:1309]
640	ENSG00000054654.20	3191.24828510896	0.321047687633068	0.306035284499181	1.04905448454565	0.294153042782033	0.61083288885376	SYNE2	spectrin repeat containing nuclear envelope protein 2 [Source:HGNC Symbol;Acc:HGNC:17084]
641	ENSG00000054690.14	3.72173414858545	1.05250501412954	0.807114359273332	1.30403455475274	0.192221800958623	NA	PLEKHH1	pleckstrin homology, MyTH4 and FERM domain containing H1 [Source:HGNC Symbol;Acc:HGNC:17733]
642	ENSG00000054793.14	168.294946856589	1.25696001075782	0.438939857755044	2.86362696061948	0.00418820932643315	0.0629333559314035	ATP9A	ATPase phospholipid transporting 9A (putative) [Source:HGNC Symbol;Acc:HGNC:13540]
643	ENSG00000054965.11	706.362807764264	0.216226049294216	0.17936698524048	1.20549525323358	0.228012169388388	0.543221417802171	FAM168A	family with sequence similarity 168 member A [Source:HGNC Symbol;Acc:HGNC:28999]
644	ENSG00000054967.13	2124.84262298523	0.634222339819562	0.355948659281935	1.78178038680915	0.0747850518662323	0.306475583365684	RELT	RELT TNF receptor [Source:HGNC Symbol;Acc:HGNC:13764]
645	ENSG00000054983.17	720.207565164943	0.416062345525358	0.139890762022631	2.97419457517895	0.0029375873566041	0.0516233506777604	GALC	galactosylceramidase [Source:HGNC Symbol;Acc:HGNC:4115]
646	ENSG00000055044.11	610.60464666025	0.529168977953028	0.25661720926045	2.06209466418114	0.0391987242653442	0.220993167653647	NOP58	NOP58 ribonucleoprotein [Source:HGNC Symbol;Acc:HGNC:29926]
647	ENSG00000055070.17	2685.43352717445	0.080661256040684	0.197920377475656	0.40754396828394	0.683608507937041	0.875567954624273	SZRD1	SUZ RNA binding domain containing 1 [Source:HGNC Symbol;Acc:HGNC:30232]
648	ENSG00000055118.18	44.7478375414679	-0.574078597902522	0.391269834659577	-1.46721915938651	0.142316446581273	0.430486953126647	KCNH2	potassium voltage-gated channel subfamily H member 2 [Source:HGNC Symbol;Acc:HGNC:6251]
649	ENSG00000055130.18	1208.13766452936	-0.0557523503832741	0.147473437863997	-0.378050116622969	0.705393364160462	0.884588059430543	CUL1	cullin 1 [Source:HGNC Symbol;Acc:HGNC:2551]
650	ENSG00000055147.19	184.933061528016	-0.0795254154301144	0.255478130274668	-0.31128071645356	0.755587225634064	0.907750569750213	FAM114A2	family with sequence similarity 114 member A2 [Source:HGNC Symbol;Acc:HGNC:1333]
651	ENSG00000055163.21	4967.47141952598	-0.108749732283199	0.184976501125264	-0.587911067739113	0.556591987197428	0.808792624006494	CYFIP2	cytoplasmic FMR1 interacting protein 2 [Source:HGNC Symbol;Acc:HGNC:13760]
652	ENSG00000055208.20	1778.43168205014	0.309591715304553	0.14486795696554	2.13706137498851	0.032592999997765	0.20061180678558	TAB2	TGF-beta activated kinase 1 (MAP3K7) binding protein 2 [Source:HGNC Symbol;Acc:HGNC:17075]
653	ENSG00000055211.14	386.740653907281	0.299733206382453	0.18547587308588	1.61602262006158	0.10608942267098	0.371346330314377	GINM1	glycosylated integral membrane protein 1 [Source:HGNC Symbol;Acc:HGNC:21074]
654	ENSG00000055332.19	624.561549519623	0.244554973243509	0.181937385993682	1.34417108340779	0.178893070090761	0.483115422974916	EIF2AK2	eukaryotic translation initiation factor 2 alpha kinase 2 [Source:HGNC Symbol;Acc:HGNC:9437]
655	ENSG00000055483.20	1756.17737263185	0.101052768498322	0.236209429459031	0.427810052840624	0.668789417342842	0.868208191637409	USP36	ubiquitin specific peptidase 36 [Source:HGNC Symbol;Acc:HGNC:20062]
656	ENSG00000055609.21	1463.17865460439	0.632328055764718	0.171382961898928	3.68956195387515	0.000224640518936774	0.0109464326393939	KMT2C	lysine methyltransferase 2C [Source:HGNC Symbol;Acc:HGNC:13726]
657	ENSG00000055732.13	10.8940768236725	-0.729261257581632	0.784602823997719	-0.929465501877613	0.352647895603022	0.66131503049968	MCOLN3	mucolipin TRP cation channel 3 [Source:HGNC Symbol;Acc:HGNC:13358]
658	ENSG00000055917.17	1766.24234615689	0.00386693458108836	0.156440014435749	0.0247183215562572	0.980279641056583	0.993575500736837	PUM2	pumilio RNA binding family member 2 [Source:HGNC Symbol;Acc:HGNC:14958]
659	ENSG00000055950.17	755.218747634448	-0.303940382231922	0.156501012287117	-1.94209850652155	0.0521251762882321	0.256128391248689	MRPL43	mitochondrial ribosomal protein L43 [Source:HGNC Symbol;Acc:HGNC:14517]
660	ENSG00000055955.17	36.2865662381734	-0.409413703601861	0.313440120691015	-1.30619431456082	0.191486485770398	0.49815567191834	ITIH4	inter-alpha-trypsin inhibitor heavy chain 4 [Source:HGNC Symbol;Acc:HGNC:6169]
661	ENSG00000055957.11	16.7947064688705	-0.404958074048334	0.555385613241905	-0.72914757673413	0.465911394518243	0.750477006561843	ITIH1	inter-alpha-trypsin inhibitor heavy chain 1 [Source:HGNC Symbol;Acc:HGNC:6166]
662	ENSG00000056050.7	164.703241214314	-0.502136097581736	0.29070857703896	-1.72728339389326	0.0841167800553403	0.325716671022843	HPF1	histone PARylation factor 1 [Source:HGNC Symbol;Acc:HGNC:26051]
663	ENSG00000056097.16	1110.06883577669	0.145318803451317	0.137306907288165	1.05835027764726	0.289895779066421	0.607823096133145	ZFR	zinc finger RNA binding protein [Source:HGNC Symbol;Acc:HGNC:17277]
664	ENSG00000056277.16	55.2481624455034	0.153664917708367	0.369253975244633	0.416149663944886	0.677300490362079	0.871939219555622	ZNF280C	zinc finger protein 280C [Source:HGNC Symbol;Acc:HGNC:25955]
665	ENSG00000056558.11	1447.86527492198	0.0768286731527182	0.199475709145744	0.38515302681082	0.700124042920736	0.88320076493918	TRAF1	TNF receptor associated factor 1 [Source:HGNC Symbol;Acc:HGNC:12031]
666	ENSG00000056586.16	937.490977945479	0.490049239013553	0.138647554702198	3.53449608300799	0.000408553490898878	0.0158476633908067	RC3H2	ring finger and CCCH-type domains 2 [Source:HGNC Symbol;Acc:HGNC:21461]
667	ENSG00000056736.10	29.8905108133741	-0.408089434012668	0.536035477199062	-0.761310494120747	0.446471634002793	0.736034538497939	IL17RB	interleukin 17 receptor B [Source:HGNC Symbol;Acc:HGNC:18015]
668	ENSG00000056972.21	230.420289137659	0.192627498938749	0.272666888059433	0.706457246458039	0.479903831273315	0.761436243914861	TRAF3IP2	TRAF3 interacting protein 2 [Source:HGNC Symbol;Acc:HGNC:1343]
669	ENSG00000057019.16	23.6664976647343	0.0027913925485572	0.344125663342089	0.00811155006995898	0.993527990408478	0.998314217279272	DCBLD2	discoidin, CUB and LCCL domain containing 2 [Source:HGNC Symbol;Acc:HGNC:24627]
670	ENSG00000057252.13	858.954719504566	0.12103612497246	0.119559859977228	1.0123474968565	0.311371932427973	0.625690708950079	SOAT1	sterol O-acyltransferase 1 [Source:HGNC Symbol;Acc:HGNC:11177]
671	ENSG00000057294.19	22.506151768006	-0.386181647976303	0.563036037065805	-0.685891528344869	0.492781512776843	0.770852012620856	PKP2	plakophilin 2 [Source:HGNC Symbol;Acc:HGNC:9024]
672	ENSG00000057468.7	2.12619988488893	1.61495677522988	1.41242033882713	1.14339671472795	0.252873915889927	NA	MSH4	mutS homolog 4 [Source:HGNC Symbol;Acc:HGNC:7327]
673	ENSG00000057593.14	2.48900580735507	0.0564005263056956	1.0415983079913	0.0541480586834507	0.956817203091082	NA	F7	coagulation factor VII [Source:HGNC Symbol;Acc:HGNC:3544]
674	ENSG00000057608.18	3766.80739551396	-0.272200439919362	0.135879384147903	-2.00325046824671	0.0451504110864791	0.238088326947905	GDI2	GDP dissociation inhibitor 2 [Source:HGNC Symbol;Acc:HGNC:4227]
675	ENSG00000057657.17	1289.27106502507	-0.0140549478379379	0.246667076083454	-0.0569794236875888	0.954561586025758	0.98520136667379	PRDM1	PR/SET domain 1 [Source:HGNC Symbol;Acc:HGNC:9346]
676	ENSG00000057663.16	524.302160258307	-0.0981861982287861	0.120446349960195	-0.815186165967128	0.414965755341876	0.711657482149268	ATG5	autophagy related 5 [Source:HGNC Symbol;Acc:HGNC:589]
677	ENSG00000057704.13	359.920016309721	0.0282981642290977	0.362606483142699	0.0780409770499369	0.937795457397491	0.980486267296054	TMCC3	transmembrane and coiled-coil domain family 3 [Source:HGNC Symbol;Acc:HGNC:29199]
678	ENSG00000057757.10	915.993161978668	-0.0730966696111668	0.202006080302696	-0.361853809061762	0.717461279112018	0.890687101379503	PITHD1	PITH domain containing 1 [Source:HGNC Symbol;Acc:HGNC:25022]
679	ENSG00000057935.14	230.446601064965	-0.0997640317513229	0.139619349009449	-0.71454302329236	0.474891462314712	0.757601402269957	MTA3	metastasis associated 1 family member 3 [Source:HGNC Symbol;Acc:HGNC:23784]
680	ENSG00000058056.10	95.9742436181891	-0.160877738256285	0.235006884858906	-0.684566064321362	0.493617787554422	0.771198911631835	USP13	ubiquitin specific peptidase 13 [Source:HGNC Symbol;Acc:HGNC:12611]
681	ENSG00000058063.17	1246.78656134325	0.490361314164339	0.160981193299987	3.04607826611495	0.00231847475775706	0.0443176947472034	ATP11B	ATPase phospholipid transporting 11B (putative) [Source:HGNC Symbol;Acc:HGNC:13553]
682	ENSG00000058091.17	102.493236651073	0.588206780377468	0.242572691326161	2.42486809690614	0.0153139496772306	0.131823680070404	CDK14	cyclin dependent kinase 14 [Source:HGNC Symbol;Acc:HGNC:8883]
683	ENSG00000058262.11	3853.79189175368	-0.113424060680062	0.125631421008619	-0.902831948961876	0.366615091966761	0.67227861355466	SEC61A1	SEC61 translocon subunit alpha 1 [Source:HGNC Symbol;Acc:HGNC:18276]
684	ENSG00000058272.19	1230.8345587027	0.220196276707092	0.146152668878939	1.5066182396538	0.131908539414654	0.415755730232569	PPP1R12A	protein phosphatase 1 regulatory subunit 12A [Source:HGNC Symbol;Acc:HGNC:7618]
685	ENSG00000058335.16	3.81457401578826	0.698411262165045	1.00754204548554	0.693183242619395	0.488194563053149	NA	RASGRF1	Ras protein specific guanine nucleotide releasing factor 1 [Source:HGNC Symbol;Acc:HGNC:9875]
686	ENSG00000058453.17	1547.25053777209	-0.0597904284837553	0.183358394336071	-0.326085035267965	0.744360018902144	0.902054487425546	CROCC	ciliary rootlet coiled-coil, rootletin [Source:HGNC Symbol;Acc:HGNC:21299]
687	ENSG00000058600.16	654.2420926018	0.326416166123353	0.183787995373502	1.77604726282582	0.075725127442775	0.308127181838666	POLR3E	RNA polymerase III subunit E [Source:HGNC Symbol;Acc:HGNC:30347]
688	ENSG00000058668.16	2314.13200941056	0.188543652410299	0.328029721932381	0.574776124857263	0.565442715717796	0.813649818438667	ATP2B4	ATPase plasma membrane Ca2+ transporting 4 [Source:HGNC Symbol;Acc:HGNC:817]
689	ENSG00000058673.17	22.479276844897	0.559801161799734	0.463034077584675	1.2089848002545	0.226668684941139	0.541737362864449	ZC3H11A	zinc finger CCCH-type containing 11A [Source:HGNC Symbol;Acc:HGNC:29093]
690	ENSG00000058729.11	234.123504590374	0.0529631090388786	0.159420064564149	0.332223608011192	0.739720418573109	0.900056496623569	RIOK2	RIO kinase 2 [Source:HGNC Symbol;Acc:HGNC:18999]
691	ENSG00000058799.15	421.654492680221	-0.246226145294403	0.185357899591171	-1.32838225852518	0.184051857433255	0.489099142384386	YIPF1	Yip1 domain family member 1 [Source:HGNC Symbol;Acc:HGNC:25231]
692	ENSG00000058804.12	229.777927932806	-0.255902895335326	0.312593128054339	-0.818645300772067	0.412988813106936	0.709742852220896	NDC1	NDC1 transmembrane nucleoporin [Source:HGNC Symbol;Acc:HGNC:25525]
693	ENSG00000058866.15	129.209052407838	0.0227145881389802	0.216281944861571	0.105023043664225	0.916357523633799	0.972387659778076	DGKG	diacylglycerol kinase gamma [Source:HGNC Symbol;Acc:HGNC:2853]
694	ENSG00000059122.17	2236.51094761159	0.0755356091149965	0.194716305351384	0.387926470660407	0.698070448361798	0.882792264005847	FLYWCH1	FLYWCH-type zinc finger 1 [Source:HGNC Symbol;Acc:HGNC:25404]
695	ENSG00000059145.19	482.249235265787	0.181550573289912	0.200758854759287	0.904321622613329	0.365824884540759	0.671535843033862	UNKL	unk like zinc finger [Source:HGNC Symbol;Acc:HGNC:14184]
696	ENSG00000059377.19	2836.6612012326	-0.373851036025442	0.253767442976277	-1.47320330630589	0.140696223833772	0.428379027694048	TBXAS1	thromboxane A synthase 1 [Source:HGNC Symbol;Acc:HGNC:11609]
697	ENSG00000059378.13	1624.87601294625	-0.295482243080124	0.161486193959788	-1.82976783237398	0.0672846628262518	0.29045237923645	PARP12	poly(ADP-ribose) polymerase family member 12 [Source:HGNC Symbol;Acc:HGNC:21919]
698	ENSG00000059573.9	374.123796626393	-0.193628020509358	0.214774432907145	-0.901541295620927	0.367300587593089	0.67269427255412	ALDH18A1	aldehyde dehydrogenase 18 family member A1 [Source:HGNC Symbol;Acc:HGNC:9722]
699	ENSG00000059588.10	557.737608971427	0.287844602808857	0.186128212682102	1.54648561150953	0.121987332384191	0.398451687755233	TARBP1	TAR (HIV-1) RNA binding protein 1 [Source:HGNC Symbol;Acc:HGNC:11568]
700	ENSG00000059691.12	160.339260382221	-0.355736208535105	0.240011849047777	-1.48216102640954	0.138297453958808	0.424558312959566	GATB	glutamyl-tRNA amidotransferase subunit B [Source:HGNC Symbol;Acc:HGNC:8849]
701	ENSG00000059728.11	1718.06298192239	0.90863129552345	0.340094812192279	2.67169995821559	0.0075468094246097	0.0885924612950097	MXD1	MAX dimerization protein 1 [Source:HGNC Symbol;Acc:HGNC:6761]
702	ENSG00000059758.8	806.860807043856	0.406784402290292	0.217910488109361	1.86674999363107	0.0619365086962723	0.279304641512031	CDK17	cyclin dependent kinase 17 [Source:HGNC Symbol;Acc:HGNC:8750]
703	ENSG00000059769.20	95.0037157891032	0.87234617138868	0.240206941250784	3.63164430988662	0.00028162110338169	0.0125178050922293	DNAJC25	DnaJ heat shock protein family (Hsp40) member C25 [Source:HGNC Symbol;Acc:HGNC:34187]
704	ENSG00000059804.18	4804.70733946654	0.447114068462775	0.365177115451189	1.22437592484499	0.220810447070369	0.53419096641065	SLC2A3	solute carrier family 2 member 3 [Source:HGNC Symbol;Acc:HGNC:11007]
705	ENSG00000059915.17	109.374416927089	0.361179108647911	0.294065415806778	1.22822708565373	0.219361733630911	0.532591038912599	PSD	pleckstrin and Sec7 domain containing [Source:HGNC Symbol;Acc:HGNC:9507]
706	ENSG00000060069.18	1144.14109425249	-0.427507877755879	0.186577729379736	-2.29131246894845	0.0219453479577542	0.161607458224613	CTDP1	CTD phosphatase subunit 1 [Source:HGNC Symbol;Acc:HGNC:2498]
707	ENSG00000060138.13	2060.91840400647	0.403846440060979	0.2455035478264	1.64497191033079	0.0999756039092287	0.358281486748631	YBX3	Y-box binding protein 3 [Source:HGNC Symbol;Acc:HGNC:2428]
708	ENSG00000060140.9	39.8177804955143	0.229273348547168	0.670167539404587	0.342113479191885	0.732265493913016	0.896373146655065	STYK1	serine/threonine/tyrosine kinase 1 [Source:HGNC Symbol;Acc:HGNC:18889]
709	ENSG00000060237.19	2503.64641906877	0.0539196609671187	0.202187836705816	0.266681032081925	0.789714759381976	0.922246427650907	WNK1	WNK lysine deficient protein kinase 1 [Source:HGNC Symbol;Acc:HGNC:14540]
710	ENSG00000060303.5	25.997322321805	0.112669144266852	0.498521540921314	0.226006571468565	0.821196309265825	0.936365622685133	RPS17P5	ribosomal protein S17 pseudogene 5 [Source:HGNC Symbol;Acc:HGNC:21352]
711	ENSG00000060339.14	1003.82939368801	0.28309217298319	0.169416537855157	1.67098310806717	0.0947250143645767	0.347918744002104	CCAR1	cell division cycle and apoptosis regulator 1 [Source:HGNC Symbol;Acc:HGNC:24236]
712	ENSG00000060491.17	4365.81165009698	-0.356736709121925	0.265073402255271	-1.34580348721061	0.178365900515498	0.482686868219664	OGFR	opioid growth factor receptor [Source:HGNC Symbol;Acc:HGNC:15768]
713	ENSG00000060558.4	1202.28097377214	0.679175616370921	0.465941510185572	1.4576413595355	0.144939423163027	0.433591619346782	GNA15	G protein subunit alpha 15 [Source:HGNC Symbol;Acc:HGNC:4383]
714	ENSG00000060566.14	3.42880759454294	0.721715713518269	1.31639734594169	0.548250659835527	0.583519801279478	NA	CREB3L3	cAMP responsive element binding protein 3 like 3 [Source:HGNC Symbol;Acc:HGNC:18855]
715	ENSG00000060642.12	134.705943238555	-0.160556166094126	0.288569258953955	-0.556386936973576	0.577946367038235	0.821332970489755	PIGV	phosphatidylinositol glycan anchor biosynthesis class V [Source:HGNC Symbol;Acc:HGNC:26031]
716	ENSG00000060656.20	12.2308285782464	-0.108247579150493	0.537203312528333	-0.20150206937673	0.840306011489619	0.944513836584325	PTPRU	protein tyrosine phosphatase receptor type U [Source:HGNC Symbol;Acc:HGNC:9683]
717	ENSG00000060688.13	429.112864729845	-0.435996855614235	0.174719751973857	-2.49540679109636	0.0125812804324349	0.117612329955758	SNRNP40	small nuclear ribonucleoprotein U5 subunit 40 [Source:HGNC Symbol;Acc:HGNC:30857]
718	ENSG00000060709.17	2.32848154160107	-1.07822053080718	1.19224130588762	-0.904364347622105	0.36580223646338	NA	RIMBP2	RIMS binding protein 2 [Source:HGNC Symbol;Acc:HGNC:30339]
719	ENSG00000060749.17	194.295377713735	0.283620804772219	0.222295332324843	1.27587386476366	0.202000111152289	0.51315770878968	QSER1	glutamine and serine rich 1 [Source:HGNC Symbol;Acc:HGNC:26154]
720	ENSG00000060762.20	553.856188271285	0.0111386113146092	0.122508702042536	0.0909209805417886	0.92755537917671	0.976768843754961	MPC1	mitochondrial pyruvate carrier 1 [Source:HGNC Symbol;Acc:HGNC:21606]
721	ENSG00000060971.19	1723.69597325001	-0.275733196921846	0.135016106647426	-2.04222447060988	0.0411292701970976	0.226761494688063	ACAA1	acetyl-CoA acyltransferase 1 [Source:HGNC Symbol;Acc:HGNC:82]
722	ENSG00000060982.15	153.835461583807	-0.227652044430512	0.361332088423693	-0.630035503969886	0.528671355452417	0.791716546102692	BCAT1	branched chain amino acid transaminase 1 [Source:HGNC Symbol;Acc:HGNC:976]
723	ENSG00000061273.18	2862.37896494361	-0.0725004162166972	0.134620955051521	-0.538552234969291	0.590195853356213	0.82710658998739	HDAC7	histone deacetylase 7 [Source:HGNC Symbol;Acc:HGNC:14067]
724	ENSG00000061337.16	24.0923819596366	-1.5780989811535	0.61152471642613	-2.58059721670159	0.00986295817338147	0.10282687994524	LZTS1	leucine zipper tumor suppressor 1 [Source:HGNC Symbol;Acc:HGNC:13861]
725	ENSG00000061656.11	60.5003522476288	0.984939482387013	0.485967463512657	2.02676013588996	0.0426869491262373	0.231372971754275	SPAG4	sperm associated antigen 4 [Source:HGNC Symbol;Acc:HGNC:11214]
726	ENSG00000061676.16	88.1749897555641	0.531000524420493	0.257987179980075	2.05824384165719	0.0395667320248691	0.221774869232774	NCKAP1	NCK associated protein 1 [Source:HGNC Symbol;Acc:HGNC:7666]
727	ENSG00000061794.13	513.705071635985	-0.332240211277221	0.176992960360284	-1.8771379980363	0.0604991826676221	0.276913332537116	MRPS35	mitochondrial ribosomal protein S35 [Source:HGNC Symbol;Acc:HGNC:16635]
728	ENSG00000061918.14	123.275201368168	0.283042234844692	0.384174375222628	0.73675459140311	0.461271601810979	0.747344970546197	GUCY1B1	guanylate cyclase 1 soluble subunit beta 1 [Source:HGNC Symbol;Acc:HGNC:4687]
729	ENSG00000061936.10	1740.46944428396	-0.0523881373318424	0.108046480759633	-0.484866670006481	0.627770926426466	0.84884359109526	SFSWAP	splicing factor SWAP [Source:HGNC Symbol;Acc:HGNC:10790]
730	ENSG00000061938.21	4990.9433211639	-0.170083682222514	0.133128740725695	-1.27758800462901	0.201394732289068	0.512145631305842	TNK2	tyrosine kinase non receptor 2 [Source:HGNC Symbol;Acc:HGNC:19297]
731	ENSG00000061987.16	712.02829502529	0.376803806755661	0.162824452897725	2.31417210406562	0.0206582835099019	0.156742526569678	MON2	MON2 homolog, regulator of endosome-to-Golgi trafficking [Source:HGNC Symbol;Acc:HGNC:29177]
732	ENSG00000062038.15	4.11710527263384	2.49445765173075	1.18502687268175	2.10497981879999	0.0352930648179691	NA	CDH3	cadherin 3 [Source:HGNC Symbol;Acc:HGNC:1762]
733	ENSG00000062194.16	1601.00362193957	0.263718445582864	0.150674495725051	1.75025271738154	0.0800747158133149	0.31808488163516	GPBP1	GC-rich promoter binding protein 1 [Source:HGNC Symbol;Acc:HGNC:29520]
734	ENSG00000062282.15	154.819135033095	0.419451255214517	0.304644986368566	1.37685264482592	0.168557810631999	0.468791543020356	DGAT2	diacylglycerol O-acyltransferase 2 [Source:HGNC Symbol;Acc:HGNC:16940]
735	ENSG00000062370.17	2.13331210550341	-0.969584843047945	1.16438344684669	-0.832702359067125	0.405012613728477	NA	ZNF112	zinc finger protein 112 [Source:HGNC Symbol;Acc:HGNC:12892]
736	ENSG00000062485.19	1899.5063343603	-0.0235025308694076	0.135851712836732	-0.173001358456578	0.862650359830314	0.954082711298131	CS	citrate synthase [Source:HGNC Symbol;Acc:HGNC:2422]
737	ENSG00000062524.16	383.010855721603	-0.0948200255528136	0.251698538535241	-0.376720604357175	0.706381249033357	0.884931388465234	LTK	leukocyte receptor tyrosine kinase [Source:HGNC Symbol;Acc:HGNC:6721]
738	ENSG00000062582.14	27.5763694726599	0.31860021279145	0.374322923524553	0.85113732760893	0.394693072152176	0.694721665807834	MRPS24	mitochondrial ribosomal protein S24 [Source:HGNC Symbol;Acc:HGNC:14510]
739	ENSG00000062598.18	1056.28633838635	0.0210599114281461	0.135794061342755	0.155087131350974	0.876752627131955	0.959916058235402	ELMO2	engulfment and cell motility 2 [Source:HGNC Symbol;Acc:HGNC:17233]
740	ENSG00000062650.20	1067.08307818957	0.0433876277008845	0.135981930948231	0.319069066002617	0.749674140381862	0.904948689948162	WAPL	WAPL cohesin release factor [Source:HGNC Symbol;Acc:HGNC:23293]
741	ENSG00000062716.13	2567.68770570864	0.0376896634338833	0.184131889718787	0.204688408354709	0.837815577456745	0.943394530278985	VMP1	vacuole membrane protein 1 [Source:HGNC Symbol;Acc:HGNC:29559]
742	ENSG00000062725.10	375.722172020581	0.0236891358068193	0.191205897567115	0.123893332309502	0.901399732319827	0.968740439121193	APPBP2	amyloid beta precursor protein binding protein 2 [Source:HGNC Symbol;Acc:HGNC:622]
743	ENSG00000062822.16	674.07779011084	-0.504430414171375	0.130510666207734	-3.86505125464973	0.000111065873864643	0.00706664555740493	POLD1	DNA polymerase delta 1, catalytic subunit [Source:HGNC Symbol;Acc:HGNC:9175]
744	ENSG00000063015.21	7.41356643197811	0.89198693888825	0.76786325394751	1.16164816365757	0.245378409538237	0.562075322218449	SEZ6	seizure related 6 homolog [Source:HGNC Symbol;Acc:HGNC:15955]
745	ENSG00000063046.18	7631.69487303054	0.195391164913198	0.119021152924257	1.64165074957341	0.100662403814996	0.359584708141826	EIF4B	eukaryotic translation initiation factor 4B [Source:HGNC Symbol;Acc:HGNC:3285]
746	ENSG00000063127.16	89.0355786332595	0.0689933368348364	0.250398543682643	0.275534097843153	0.782905932927376	0.919666778907935	SLC6A16	solute carrier family 6 member 16 [Source:HGNC Symbol;Acc:HGNC:13622]
747	ENSG00000063169.12	1023.8218517803	-0.123689209037867	0.166968687704768	-0.740792844084471	0.458819054680693	0.745580963856125	BICRA	BRD4 interacting chromatin remodeling complex associated protein [Source:HGNC Symbol;Acc:HGNC:4332]
748	ENSG00000063176.16	325.56721780868	-0.597573961694801	0.264729491404442	-2.25730030501911	0.0239893163250585	0.169740491041942	SPHK2	sphingosine kinase 2 [Source:HGNC Symbol;Acc:HGNC:18859]
749	ENSG00000063177.13	18530.7993846828	-0.353850750790394	0.251051338219382	-1.40947566063631	0.158694565504971	0.45488084428243	RPL18	ribosomal protein L18 [Source:HGNC Symbol;Acc:HGNC:10310]
750	ENSG00000063180.9	190.093960261515	-0.128529654757209	0.171811977447756	-0.748083205062297	0.454409971662273	0.742397451885222	CA11	carbonic anhydrase 11 [Source:HGNC Symbol;Acc:HGNC:1370]
751	ENSG00000063241.8	282.523167340152	-0.947607099078617	0.232447415599156	-4.07665147248923	4.56888964936684e-05	0.00402378497102256	ISOC2	isochorismatase domain containing 2 [Source:HGNC Symbol;Acc:HGNC:26278]
752	ENSG00000063244.14	4698.95061706614	-0.0434595709314067	0.11259084950059	-0.385995586001676	0.699499937832229	0.883112567257611	U2AF2	U2 small nuclear RNA auxiliary factor 2 [Source:HGNC Symbol;Acc:HGNC:23156]
753	ENSG00000063245.15	2657.40746290341	-0.369826104116018	0.234099627425079	-1.57978083170755	0.114157066809539	0.386229674989613	EPN1	epsin 1 [Source:HGNC Symbol;Acc:HGNC:21604]
754	ENSG00000063322.15	722.749866780954	-0.158929174493679	0.151144193848909	-1.05150697785026	0.293025806297525	0.61002072360845	MED29	mediator complex subunit 29 [Source:HGNC Symbol;Acc:HGNC:23074]
755	ENSG00000063587.15	272.01040692607	0.33455487305682	0.190871422474658	1.75277612918319	0.0796404421209704	0.31703843503609	ZNF275	zinc finger protein 275 [Source:HGNC Symbol;Acc:HGNC:13069]
756	ENSG00000063601.17	664.871730761494	0.10024836266375	0.188951399583725	0.530551045848857	0.59572992697718	0.82940912498756	MTMR1	myotubularin related protein 1 [Source:HGNC Symbol;Acc:HGNC:7449]
757	ENSG00000063660.9	31.8426706698568	-0.392613587576679	0.351485656350676	-1.11701169160931	0.26398932623235	0.582467871472435	GPC1	glypican 1 [Source:HGNC Symbol;Acc:HGNC:4449]
758	ENSG00000063761.16	214.619381623808	-0.665727153852272	0.244564105402388	-2.72209673924524	0.00648691500583179	0.0817317670789057	ADCK1	aarF domain containing kinase 1 [Source:HGNC Symbol;Acc:HGNC:19038]
759	ENSG00000063854.13	870.838203418555	-0.417727951976744	0.183610296482239	-2.27507912126895	0.0229011839000283	0.165687610224084	HAGH	hydroxyacylglutathione hydrolase [Source:HGNC Symbol;Acc:HGNC:4805]
760	ENSG00000063978.17	1371.01290590122	-0.184238787742473	0.196860919669929	-0.935882998267921	0.349333431782973	0.659135936879905	RNF4	ring finger protein 4 [Source:HGNC Symbol;Acc:HGNC:10067]
761	ENSG00000064012.24	2372.15955935655	0.294144989412901	0.192237226407971	1.53011461364231	0.125988361607144	0.405321413555257	CASP8	caspase 8 [Source:HGNC Symbol;Acc:HGNC:1509]
762	ENSG00000064042.18	4.22695374098875	-0.36989992135377	0.933946986273055	-0.396060940064562	0.692060072439052	0.879968220776877	LIMCH1	LIM and calponin homology domains 1 [Source:HGNC Symbol;Acc:HGNC:29191]
763	ENSG00000064102.15	230.593961376869	0.0775293590646552	0.180970056946395	0.428409872731709	0.668352738071132	0.867895919535019	INTS13	integrator complex subunit 13 [Source:HGNC Symbol;Acc:HGNC:20174]
764	ENSG00000064115.11	556.304954783849	0.323062447838441	0.201794812073807	1.60094525978339	0.109389043917345	0.377496454206625	TM7SF3	transmembrane 7 superfamily member 3 [Source:HGNC Symbol;Acc:HGNC:23049]
765	ENSG00000064199.7	10.2422789091726	0.645035749001313	0.582125385849293	1.10807012489283	0.26783153201732	0.585830506482045	SPA17	sperm autoantigenic protein 17 [Source:HGNC Symbol;Acc:HGNC:11210]
766	ENSG00000064201.16	3231.95533697777	-0.179905572969964	0.246173235650396	-0.730808824503805	0.464895932707028	0.749603035656564	TSPAN32	tetraspanin 32 [Source:HGNC Symbol;Acc:HGNC:13410]
767	ENSG00000064225.13	143.118409559793	0.610502041562101	0.28029994222055	2.17803127865697	0.0294037081494926	0.190401621628686	ST3GAL6	ST3 beta-galactoside alpha-2,3-sialyltransferase 6 [Source:HGNC Symbol;Acc:HGNC:18080]
768	ENSG00000064270.14	41.285573041763	0.646874269142498	0.726209552501809	0.890754282856788	0.373061006225027	0.677626064243485	ATP2C2	ATPase secretory pathway Ca2+ transporting 2 [Source:HGNC Symbol;Acc:HGNC:29103]
769	ENSG00000064300.9	19.8856930385442	-0.454868672236169	0.685940977730989	-0.663130920885964	0.507246708733035	0.779847713190244	NGFR	nerve growth factor receptor [Source:HGNC Symbol;Acc:HGNC:7809]
770	ENSG00000064309.16	7.13035535071914	0.697719416613739	0.692597113864353	1.00739578991429	0.313744613698677	0.627517406363915	CDON	cell adhesion associated, oncogene regulated [Source:HGNC Symbol;Acc:HGNC:17104]
771	ENSG00000064313.13	406.099334585732	0.409874894880351	0.190144591254701	2.15559586615492	0.031115235633406	0.196068246270605	TAF2	TATA-box binding protein associated factor 2 [Source:HGNC Symbol;Acc:HGNC:11536]
772	ENSG00000064393.16	1038.83234435812	0.247854641880209	0.179281878284389	1.38248574954712	0.166822603057929	0.466763732566532	HIPK2	homeodomain interacting protein kinase 2 [Source:HGNC Symbol;Acc:HGNC:14402]
773	ENSG00000064419.14	690.622482290653	-0.0657911509870465	0.173265107856795	-0.379713791200381	0.704157881714998	0.883953201321053	TNPO3	transportin 3 [Source:HGNC Symbol;Acc:HGNC:17103]
774	ENSG00000064489.23	2.21213971190268	1.33237637813817	1.11726545588704	1.19253340476757	0.233052160606526	NA	BORCS8-MEF2B	BORCS8-MEF2B readthrough [Source:HGNC Symbol;Acc:HGNC:39979]
775	ENSG00000064490.14	1007.6725376149	-0.403943580516782	0.211381522088089	-1.91096921115199	0.0560085376736232	0.266052501163378	RFXANK	regulatory factor X associated ankyrin containing protein [Source:HGNC Symbol;Acc:HGNC:9987]
776	ENSG00000064545.15	494.926617239367	-0.528487281792202	0.202939974576195	-2.60415565191558	0.00921009187771128	0.0987763834618574	TMEM161A	transmembrane protein 161A [Source:HGNC Symbol;Acc:HGNC:26020]
777	ENSG00000064547.14	1728.68161698657	-0.0459368583929832	0.1843210206148	-0.249222027090353	0.803189041723973	0.927546575441933	LPAR2	lysophosphatidic acid receptor 2 [Source:HGNC Symbol;Acc:HGNC:3168]
778	ENSG00000064601.21	4131.01457547827	-0.0294849847015935	0.262409067234395	-0.112362674858549	0.910535849013418	0.971281960672855	CTSA	cathepsin A [Source:HGNC Symbol;Acc:HGNC:9251]
779	ENSG00000064607.17	2967.31906239838	0.149745000038981	0.135486436686074	1.105239784156	0.269055702226586	0.586894057486909	SUGP2	SURP and G-patch domain containing 2 [Source:HGNC Symbol;Acc:HGNC:18641]
780	ENSG00000064651.14	142.830606336304	0.21938972055147	0.188060521057802	1.16659104908063	0.243375559802281	0.55977384230913	SLC12A2	solute carrier family 12 member 2 [Source:HGNC Symbol;Acc:HGNC:10911]
781	ENSG00000064652.11	71.9443569824917	0.0481870039927871	0.288659782286775	0.166933556212949	0.867422329556764	0.955665927127003	SNX24	sorting nexin 24 [Source:HGNC Symbol;Acc:HGNC:21533]
782	ENSG00000064655.20	2.99426583676424	0.614795266705432	1.77278602746118	0.346796092242382	0.728744513100659	NA	EYA2	EYA transcriptional coactivator and phosphatase 2 [Source:HGNC Symbol;Acc:HGNC:3520]
783	ENSG00000064666.15	5125.12214580856	-0.247651516018931	0.136589742607661	-1.81310478584239	0.0698156611784736	0.29613808738732	CNN2	calponin 2 [Source:HGNC Symbol;Acc:HGNC:2156]
784	ENSG00000064687.13	5270.44965972519	-0.279533528459043	0.158522028158778	-1.76337340435147	0.0778375323547629	0.313107660406108	ABCA7	ATP binding cassette subfamily A member 7 [Source:HGNC Symbol;Acc:HGNC:37]
785	ENSG00000064703.13	367.463924923955	0.539647232970083	0.297536930918019	1.81371512875749	0.0697215946951784	0.295971564221114	DDX20	DEAD-box helicase 20 [Source:HGNC Symbol;Acc:HGNC:2743]
786	ENSG00000064726.10	912.782603005896	0.231665167708151	0.138817662760893	1.6688450381648	0.095148094356982	0.348954695855671	BTBD1	BTB domain containing 1 [Source:HGNC Symbol;Acc:HGNC:1120]
787	ENSG00000064763.12	214.757929773288	0.435412801485392	0.227027184984018	1.91788838643286	0.0551251651345804	0.263939432892275	FAR2	fatty acyl-CoA reductase 2 [Source:HGNC Symbol;Acc:HGNC:25531]
788	ENSG00000064787.14	11.8452479829042	-0.323143460601004	0.721342722892064	-0.447974936664546	0.654171284960803	0.861282981245839	BCAS1	brain enriched myelin associated protein 1 [Source:HGNC Symbol;Acc:HGNC:974]
789	ENSG00000064886.14	167.362572663972	-0.492318282929473	0.292187671576415	-1.68493858852193	0.0920004205148225	0.343117964234564	CHI3L2	chitinase 3 like 2 [Source:HGNC Symbol;Acc:HGNC:1933]
790	ENSG00000064932.16	3696.38459272414	-0.161810502980211	0.152716474674173	-1.05954844312272	0.289350079447288	0.6071549733352	SBNO2	strawberry notch homolog 2 [Source:HGNC Symbol;Acc:HGNC:29158]
791	ENSG00000064933.19	281.206274044495	0.436615933270417	0.283899536720991	1.53792407804988	0.124067179277742	0.402312678616746	PMS1	PMS1 homolog 1, mismatch repair system component [Source:HGNC Symbol;Acc:HGNC:9121]
792	ENSG00000064961.19	1949.05144871488	-0.239219298368408	0.160879363883391	-1.48694831079641	0.137028463294777	0.423393683905205	HMG20B	high mobility group 20B [Source:HGNC Symbol;Acc:HGNC:5002]
793	ENSG00000064989.13	28.1282346871193	0.69422995535615	0.366180827379616	1.89586647756533	0.0579777026638351	0.270732183556568	CALCRL	calcitonin receptor like receptor [Source:HGNC Symbol;Acc:HGNC:16709]
794	ENSG00000064995.19	784.787148953301	0.24510642124171	0.141820246365458	1.72828934882889	0.0839363616887897	0.325444414702142	TAF11	TATA-box binding protein associated factor 11 [Source:HGNC Symbol;Acc:HGNC:11544]
795	ENSG00000064999.16	372.775178097772	-0.154653511028218	0.179848444767679	-0.859910193985795	0.389838548767727	0.690811750529995	ANKS1A	ankyrin repeat and sterile alpha motif domain containing 1A [Source:HGNC Symbol;Acc:HGNC:20961]
796	ENSG00000065000.20	2937.94930417342	-0.14980344140204	0.111845040304273	-1.3393838564008	0.180445742145654	0.485206873881	AP3D1	adaptor related protein complex 3 subunit delta 1 [Source:HGNC Symbol;Acc:HGNC:568]
797	ENSG00000065029.15	1126.36904322776	-0.100462142354401	0.166755161147332	-0.602452971549352	0.546872658628256	0.803465593628965	ZNF76	zinc finger protein 76 [Source:HGNC Symbol;Acc:HGNC:13149]
798	ENSG00000065054.14	103.641727351627	-0.545160782921192	0.240359169342345	-2.26810894884029	0.0233225670778339	0.167400445149406	NHERF2	NHERF family PDZ scaffold protein 2 [Source:HGNC Symbol;Acc:HGNC:11076]
799	ENSG00000065057.9	223.801117339735	-0.867820845241061	0.293141584467951	-2.96041534610706	0.00307224540960557	0.0531178827845547	NTHL1	nth like DNA glycosylase 1 [Source:HGNC Symbol;Acc:HGNC:8028]
800	ENSG00000065060.18	296.459412907812	0.439658903347794	0.235167284476732	1.86955810765121	0.0615452073159274	0.278502766884741	BLTP3A	bridge-like lipid transfer protein family member 3A [Source:HGNC Symbol;Acc:HGNC:21216]
801	ENSG00000065135.12	1555.04119464725	0.070761401639757	0.144943414597534	0.488200183749231	0.625408054417988	0.847317601471814	GNAI3	G protein subunit alpha i3 [Source:HGNC Symbol;Acc:HGNC:4387]
802	ENSG00000065150.21	1054.79801516647	0.0185992952446436	0.114326365870686	0.162685965769972	0.870765697465766	0.957017141292328	IPO5	importin 5 [Source:HGNC Symbol;Acc:HGNC:6402]
803	ENSG00000065154.12	703.596654922155	0.515053809354023	0.172664261470472	2.9829786718319	0.00285457885879723	0.0507331337642102	OAT	ornithine aminotransferase [Source:HGNC Symbol;Acc:HGNC:8091]
804	ENSG00000065183.16	186.182109340197	-0.351036056196772	0.257456119706699	-1.36347916917524	0.172731545118134	0.47464940501428	WDR3	WD repeat domain 3 [Source:HGNC Symbol;Acc:HGNC:12755]
805	ENSG00000065243.20	529.01053176118	0.597755681950147	0.174985592114553	3.41602799822988	0.000635417134805348	0.0204092034661937	PKN2	protein kinase N2 [Source:HGNC Symbol;Acc:HGNC:9406]
806	ENSG00000065268.11	730.04075366434	-0.653849046595827	0.229844725672131	-2.84474244376845	0.00444473463474393	0.0653331984033746	WDR18	WD repeat domain 18 [Source:HGNC Symbol;Acc:HGNC:17956]
807	ENSG00000065308.5	454.579004824722	0.105893511379777	0.209239965778978	0.506086449524818	0.612795962666898	0.840282722993289	TRAM2	translocation associated membrane protein 2 [Source:HGNC Symbol;Acc:HGNC:16855]
808	ENSG00000065320.9	8.15310873599814	1.35835431590367	0.750459785532172	1.81002945406384	0.0702912196777879	0.297231054783508	NTN1	netrin 1 [Source:HGNC Symbol;Acc:HGNC:8029]
809	ENSG00000065328.17	8.96319439280048	0.895238323019993	0.58818939577459	1.52202390837232	0.128003090178777	0.408791168104285	MCM10	minichromosome maintenance 10 replication initiation factor [Source:HGNC Symbol;Acc:HGNC:18043]
810	ENSG00000065357.20	4068.31117476714	-0.303272708810652	0.199570705180957	-1.51962538056708	0.128605155277027	0.409890969352241	DGKA	diacylglycerol kinase alpha [Source:HGNC Symbol;Acc:HGNC:2849]
811	ENSG00000065361.17	4.78086926704981	0.477666772573397	0.822778970141616	0.580552967331168	0.561541778620696	0.810977427596206	ERBB3	erb-b2 receptor tyrosine kinase 3 [Source:HGNC Symbol;Acc:HGNC:3431]
812	ENSG00000065413.20	2003.48094735729	0.101262215506874	0.183746909459482	0.551096156146253	0.58156776028952	0.823222251073437	ANKRD44	ankyrin repeat domain 44 [Source:HGNC Symbol;Acc:HGNC:25259]
813	ENSG00000065427.15	2338.43696966208	-0.149997488390682	0.111724699482585	-1.34256336410252	0.179413399899544	0.483816541821622	KARS1	lysyl-tRNA synthetase 1 [Source:HGNC Symbol;Acc:HGNC:6215]
814	ENSG00000065457.11	406.588251769478	0.0288255366898622	0.200928762001406	0.143461475613235	0.885925734488062	0.963419863226491	ADAT1	adenosine deaminase tRNA specific 1 [Source:HGNC Symbol;Acc:HGNC:228]
815	ENSG00000065485.20	111.820757889442	0.0178046710894922	0.21634293382452	0.082298371269819	0.934409449567027	0.979357620343609	PDIA5	protein disulfide isomerase family A member 5 [Source:HGNC Symbol;Acc:HGNC:24811]
816	ENSG00000065491.8	264.853528623213	0.195425805948918	0.157326172842793	1.24216970652554	0.214173954122786	0.525768174569389	TBC1D22B	TBC1 domain family member 22B [Source:HGNC Symbol;Acc:HGNC:21602]
817	ENSG00000065518.8	877.332218088021	-0.162365169462105	0.160372973737952	-1.01242226590753	0.311336196694838	0.625678708076649	NDUFB4	NADH:ubiquinone oxidoreductase subunit B4 [Source:HGNC Symbol;Acc:HGNC:7699]
818	ENSG00000065526.13	2087.14789644707	0.193093724869875	0.215557297186596	0.895788393109808	0.370365790114712	0.67547613583433	SPEN	spen family transcriptional repressor [Source:HGNC Symbol;Acc:HGNC:17575]
819	ENSG00000065534.20	123.754751204252	0.539419265804152	0.393399576299815	1.37117398772451	0.170320724986278	0.471203846785285	MYLK	myosin light chain kinase [Source:HGNC Symbol;Acc:HGNC:7590]
820	ENSG00000065548.19	1062.83880665352	0.572711684519561	0.246920998149201	2.31941264134006	0.0203726728651386	0.155609918945087	ZC3H15	zinc finger CCCH-type containing 15 [Source:HGNC Symbol;Acc:HGNC:29528]
821	ENSG00000065559.15	372.522363481295	0.00491843937004436	0.26691139531614	0.018427236365157	0.985298024651925	0.995129108393747	MAP2K4	mitogen-activated protein kinase kinase 4 [Source:HGNC Symbol;Acc:HGNC:6844]
822	ENSG00000065600.13	278.234933470569	0.120614086347878	0.174317975290749	0.691919959182078	0.488987595601918	0.768473166299161	PACC1	proton activated chloride channel 1 [Source:HGNC Symbol;Acc:HGNC:25593]
823	ENSG00000065613.15	808.336021118996	0.279221774587463	0.146092123387882	1.91127192974063	0.0559696443983439	0.266037995967283	SLK	STE20 like kinase [Source:HGNC Symbol;Acc:HGNC:11088]
824	ENSG00000065615.14	961.138661956324	0.332387441909438	0.12678086880002	2.62174762687369	0.00874801847257218	0.0961073622919141	CYB5R4	cytochrome b5 reductase 4 [Source:HGNC Symbol;Acc:HGNC:20147]
825	ENSG00000065618.21	35.0833334969609	1.55457800661047	0.671888862150169	2.31374278423895	0.0206818355233138	0.156786380618205	COL17A1	collagen type XVII alpha 1 chain [Source:HGNC Symbol;Acc:HGNC:2194]
826	ENSG00000065621.15	18.045188218428	1.06921951529635	0.42790547391477	2.49872829509377	0.0124639832345221	0.117243427991484	GSTO2	glutathione S-transferase omega 2 [Source:HGNC Symbol;Acc:HGNC:23064]
827	ENSG00000065665.21	149.998863786801	0.178541550193943	0.258616250932837	0.690372509654509	0.489959959801421	0.768795107575732	SEC61A2	SEC61 translocon subunit alpha 2 [Source:HGNC Symbol;Acc:HGNC:17702]
828	ENSG00000065675.16	845.938510877909	-0.143805741976821	0.149820645222961	-0.959852640888122	0.337129384352689	0.647914582703033	PRKCQ	protein kinase C theta [Source:HGNC Symbol;Acc:HGNC:9410]
829	ENSG00000065717.16	254.07186266187	-0.193881469158771	0.232076215014147	-0.835421540923324	0.403480405575346	0.702949863226207	TLE2	TLE family member 2, transcriptional corepressor [Source:HGNC Symbol;Acc:HGNC:11838]
830	ENSG00000065802.12	712.981226760797	0.0249867630786371	0.190015744026972	0.131498382971309	0.895381065669747	0.966740070450738	ASB1	ankyrin repeat and SOCS box containing 1 [Source:HGNC Symbol;Acc:HGNC:16011]
831	ENSG00000065809.14	2995.72360019647	0.311491631632365	0.144062004817721	2.16220530893271	0.0306023545219497	0.194542915457978	FAM107B	family with sequence similarity 107 member B [Source:HGNC Symbol;Acc:HGNC:23726]
832	ENSG00000065833.9	35.863328481427	0.851200050101919	0.491775462240197	1.73087133348302	0.083474715510293	0.324755143203829	ME1	malic enzyme 1 [Source:HGNC Symbol;Acc:HGNC:6983]
833	ENSG00000065882.18	1562.04754516178	-0.169673893953586	0.152579445046958	-1.11203638144946	0.266122508091128	0.584077616644279	TBC1D1	TBC1 domain family member 1 [Source:HGNC Symbol;Acc:HGNC:11578]
834	ENSG00000065883.18	1171.15726330743	0.273008352487676	0.180679057407917	1.51101271173509	0.130785212198018	0.414171770540056	CDK13	cyclin dependent kinase 13 [Source:HGNC Symbol;Acc:HGNC:1733]
835	ENSG00000065911.13	595.256666316821	0.105836456085466	0.184750138071514	0.572862663001089	0.566737686701159	0.814500261061511	MTHFD2	methylenetetrahydrofolate dehydrogenase (NADP+ dependent) 2, methenyltetrahydrofolate cyclohydrolase [Source:HGNC Symbol;Acc:HGNC:7434]
836	ENSG00000065923.10	200.747215063574	0.0265456267481521	0.267991667195909	0.0990539259145941	0.9210954539011	0.973994072448756	SLC9A7	solute carrier family 9 member A7 [Source:HGNC Symbol;Acc:HGNC:17123]
837	ENSG00000065970.9	724.864805310502	-0.0387543535557658	0.12775979394506	-0.303337633531495	0.761632568972127	0.909726009894242	FOXJ2	forkhead box J2 [Source:HGNC Symbol;Acc:HGNC:24818]
838	ENSG00000065978.19	5668.50241026234	0.0673425924578177	0.159091521822561	0.423294665148322	0.672080286124694	0.869794612175906	YBX1	Y-box binding protein 1 [Source:HGNC Symbol;Acc:HGNC:8014]
839	ENSG00000065989.16	748.225419939773	-0.193380542910102	0.264594383308512	-0.730856568049763	0.464866766978865	0.749603035656564	PDE4A	phosphodiesterase 4A [Source:HGNC Symbol;Acc:HGNC:8780]
840	ENSG00000066027.12	1921.02690747665	0.0952180941903283	0.150227505793646	0.63382596740387	0.526194404497466	0.790047496060536	PPP2R5A	protein phosphatase 2 regulatory subunit B'alpha [Source:HGNC Symbol;Acc:HGNC:9309]
841	ENSG00000066044.15	914.835925071455	-0.182373585428442	0.155142161415469	-1.17552561962862	0.239784493585255	0.556126225059648	ELAVL1	ELAV like RNA binding protein 1 [Source:HGNC Symbol;Acc:HGNC:3312]
842	ENSG00000066056.15	15.34657063596	-0.173725826093986	0.590224910674194	-0.29433834958871	0.768499371097357	0.912780014665691	TIE1	tyrosine kinase with immunoglobulin like and EGF like domains 1 [Source:HGNC Symbol;Acc:HGNC:11809]
843	ENSG00000066084.13	607.71502847882	0.226947254351478	0.20501395188636	1.10698443819705	0.26830065656061	0.586127262211484	DIP2B	disco interacting protein 2 homolog B [Source:HGNC Symbol;Acc:HGNC:29284]
844	ENSG00000066117.15	1233.8142122975	-0.196724401790808	0.172961903486124	-1.13738573538878	0.25537706782934	0.573343272859318	SMARCD1	SWI/SNF related, matrix associated, actin dependent regulator of chromatin, subfamily d, member 1 [Source:HGNC Symbol;Acc:HGNC:11106]
845	ENSG00000066135.13	250.405413610306	-0.196498748243738	0.203471179005644	-0.965732587799508	0.334178008459101	0.645492691293002	KDM4A	lysine demethylase 4A [Source:HGNC Symbol;Acc:HGNC:22978]
846	ENSG00000066136.21	1073.56313206044	-0.336949140658418	0.141931167874474	-2.37403204457825	0.0175950234033004	0.142481300424762	NFYC	nuclear transcription factor Y subunit gamma [Source:HGNC Symbol;Acc:HGNC:7806]
847	ENSG00000066185.13	7.32771108279141	-0.134861617774925	0.623580441839118	-0.216269800536367	0.828777447702427	0.939414950738102	ZMYND12	zinc finger MYND-type containing 12 [Source:HGNC Symbol;Acc:HGNC:21192]
848	ENSG00000066230.12	46.1612794025705	0.624131496697264	0.502572448272448	1.24187368177994	0.214283171781031	0.525768174569389	SLC9A3	solute carrier family 9 member A3 [Source:HGNC Symbol;Acc:HGNC:11073]
849	ENSG00000066279.19	22.1948354384732	1.01194038957824	0.545748938828199	1.85422328397197	0.0637072222646505	0.283399147545246	ASPM	assembly factor for spindle microtubules [Source:HGNC Symbol;Acc:HGNC:19048]
850	ENSG00000066294.15	806.933106472567	0.302445466867688	0.2318709286419	1.30436992959468	0.192107482763695	0.499013359811585	CD84	CD84 molecule [Source:HGNC Symbol;Acc:HGNC:1704]
851	ENSG00000066322.15	1588.09499275789	-0.393026248351253	0.116000514043891	-3.38814229911552	0.000703677466264405	0.0219163545401987	ELOVL1	ELOVL fatty acid elongase 1 [Source:HGNC Symbol;Acc:HGNC:14418]
852	ENSG00000066336.13	13967.4523132341	-0.0634086282140946	0.340885363469814	-0.186011589258832	0.852435673024875	0.950279597619603	SPI1	Spi-1 proto-oncogene [Source:HGNC Symbol;Acc:HGNC:11241]
853	ENSG00000066379.15	332.19725948527	-0.885491335637268	0.217367898954329	-4.07369873793239	4.62723300155661e-05	0.00404093536124173	POLR1H	RNA polymerase I subunit H [Source:HGNC Symbol;Acc:HGNC:13182]
854	ENSG00000066382.17	2.30431843530098	0.170691935276064	1.44763252384002	0.117911094469806	0.906138102458918	NA	MPPED2	metallophosphoesterase domain containing 2 [Source:HGNC Symbol;Acc:HGNC:1180]
855	ENSG00000066422.7	720.104015277232	0.770962603033951	0.25865677628152	2.98063949499951	0.00287647197167557	0.0510398620670924	ZBTB11	zinc finger and BTB domain containing 11 [Source:HGNC Symbol;Acc:HGNC:16740]
856	ENSG00000066427.25	426.262001695615	0.179984237331282	0.125923467711758	1.42931449238096	0.152913862448233	0.446632227886911	ATXN3	ataxin 3 [Source:HGNC Symbol;Acc:HGNC:7106]
857	ENSG00000066455.13	332.410033177165	0.0385617874482424	0.202220854314486	0.190691447620296	0.848767339550486	0.948400105497576	GOLGA5	golgin A5 [Source:HGNC Symbol;Acc:HGNC:4428]
858	ENSG00000066468.24	13.6037611268882	-0.14452987814777	0.584155639649025	-0.247416729956775	0.804585727962225	0.928287983877274	FGFR2	fibroblast growth factor receptor 2 [Source:HGNC Symbol;Acc:HGNC:3689]
859	ENSG00000066557.6	185.246174264291	0.544101837215412	0.203705083738486	2.671027287242	0.00756194992465585	0.0886395207378801	LRRC40	leucine rich repeat containing 40 [Source:HGNC Symbol;Acc:HGNC:26004]
860	ENSG00000066583.12	186.161677999387	0.212294451015574	0.217844068769084	0.974524815915956	0.329796023663682	0.641585363061635	ISOC1	isochorismatase domain containing 1 [Source:HGNC Symbol;Acc:HGNC:24254]
861	ENSG00000066651.20	155.194428081593	0.0896952495936218	0.243041827575611	0.3690527284474	0.712088422847188	0.88751014578694	TRMT11	tRNA methyltransferase 11 homolog [Source:HGNC Symbol;Acc:HGNC:21080]
862	ENSG00000066654.14	1028.01338026844	0.396690901608266	0.14506280993759	2.73461476293569	0.00624533204237231	0.0798377148401774	THUMPD1	THUMP domain containing 1 [Source:HGNC Symbol;Acc:HGNC:23807]
863	ENSG00000066697.15	193.468691532711	0.100811016204493	0.248912515999339	0.405005814190399	0.685473237174586	0.876167940825276	MSANTD3	Myb/SANT DNA binding domain containing 3 [Source:HGNC Symbol;Acc:HGNC:23370]
864	ENSG00000066735.16	8.38271955007655	-0.106910177700033	0.908770271106255	-0.117642688255955	0.906350779441856	0.970375254888411	KIF26A	kinesin family member 26A [Source:HGNC Symbol;Acc:HGNC:20226]
865	ENSG00000066739.12	572.966954797792	0.255047972583111	0.201738832486116	1.26424828299065	0.206140925741683	0.517595250348577	ATG2B	autophagy related 2B [Source:HGNC Symbol;Acc:HGNC:20187]
866	ENSG00000066777.9	907.961801868919	0.130521880808823	0.182147644216113	0.716571885244708	0.473638297316563	0.756591386658536	ARFGEF1	ADP ribosylation factor guanine nucleotide exchange factor 1 [Source:HGNC Symbol;Acc:HGNC:15772]
867	ENSG00000066827.16	175.15383032937	-0.241213668801062	0.175950842865057	-1.37091510829566	0.170401421026092	0.471243587994613	ZFAT	zinc finger and AT-hook domain containing [Source:HGNC Symbol;Acc:HGNC:19899]
868	ENSG00000066855.16	113.189440521717	-0.139749094426474	0.252588130816768	-0.553268651122213	0.580079463945049	0.822648865324747	MTFR1	mitochondrial fission regulator 1 [Source:HGNC Symbol;Acc:HGNC:29510]
869	ENSG00000066923.19	56.82512189779	0.0547549552611831	0.324863414097989	0.168547619968887	0.866152484157368	0.955194700615505	STAG3	STAG3 cohesin complex component [Source:HGNC Symbol;Acc:HGNC:11356]
870	ENSG00000066926.13	337.863572195511	0.00578047168495434	0.184616062718243	0.031310773287243	0.975021698780709	0.991672858681951	FECH	ferrochelatase [Source:HGNC Symbol;Acc:HGNC:3647]
871	ENSG00000066933.17	273.811280493594	0.289765509543201	0.260733267422006	1.11134843822674	0.266418397259896	0.584346625488094	MYO9A	myosin IXA [Source:HGNC Symbol;Acc:HGNC:7608]
872	ENSG00000067048.17	2644.46939895358	1.07093099522035	0.281890770492671	3.79909918068138	0.000145222971918042	0.00829223169652019	DDX3Y	DEAD-box helicase 3 Y-linked [Source:HGNC Symbol;Acc:HGNC:2699]
873	ENSG00000067057.19	1054.95339150052	-0.234787566086716	0.188481537352867	-1.24567938793473	0.212882123815758	0.524421625341996	PFKP	phosphofructokinase, platelet [Source:HGNC Symbol;Acc:HGNC:8878]
874	ENSG00000067064.13	1317.3712887078	0.915558244314908	0.289831940120936	3.15892804613901	0.00158350580806798	0.0351927054290079	IDI1	isopentenyl-diphosphate delta isomerase 1 [Source:HGNC Symbol;Acc:HGNC:5387]
875	ENSG00000067066.17	2329.59764382467	0.142304471861574	0.162405103114641	0.876231529258794	0.380904179402704	0.683564765180016	SP100	SP100 nuclear antigen [Source:HGNC Symbol;Acc:HGNC:11206]
876	ENSG00000067082.15	12829.8827758728	2.12254049954251	0.41855121970456	5.07116070774023	3.95396693164552e-07	0.000176101779201628	KLF6	KLF transcription factor 6 [Source:HGNC Symbol;Acc:HGNC:2235]
877	ENSG00000067113.17	44.731512065163	-0.313706712529664	0.273723952015723	-1.14606964505483	0.251766336300397	0.569601193038051	PLPP1	phospholipid phosphatase 1 [Source:HGNC Symbol;Acc:HGNC:9228]
878	ENSG00000067141.17	143.141428287866	0.564044201266063	0.359923139943698	1.5671240291866	0.117085703558723	0.39126373537653	NEO1	neogenin 1 [Source:HGNC Symbol;Acc:HGNC:7754]
879	ENSG00000067167.8	2745.20306325356	0.354327715277673	0.134947535255137	2.62567015105364	0.00864785747156008	0.09562022742511	TRAM1	translocation associated membrane protein 1 [Source:HGNC Symbol;Acc:HGNC:20568]
880	ENSG00000067177.15	2.62907201967908	2.20463601949033	1.5678269293398	1.40617307831209	0.159672736337252	NA	PHKA1	phosphorylase kinase regulatory subunit alpha 1 [Source:HGNC Symbol;Acc:HGNC:8925]
881	ENSG00000067182.9	2567.7455541253	-0.150971499135161	0.308867150028643	-0.488791051820048	0.624989633706136	0.846999400742571	TNFRSF1A	TNF receptor superfamily member 1A [Source:HGNC Symbol;Acc:HGNC:11916]
882	ENSG00000067191.17	345.278227499637	-0.0947357063513534	0.232061384323484	-0.408235547794957	0.683100752589992	0.875524932570041	CACNB1	calcium voltage-gated channel auxiliary subunit beta 1 [Source:HGNC Symbol;Acc:HGNC:1401]
883	ENSG00000067208.17	221.846142714414	0.168255986059077	0.238001794389968	0.706952594581654	0.479595937905293	0.761352568187585	EVI5	ecotropic viral integration site 5 [Source:HGNC Symbol;Acc:HGNC:3501]
884	ENSG00000067221.14	146.562739232737	-0.660236222142357	0.240790183534673	-2.74195655508226	0.00610744189701902	0.0786679983452427	STOML1	stomatin like 1 [Source:HGNC Symbol;Acc:HGNC:14560]
885	ENSG00000067225.21	14195.3783613325	-0.0892043677958539	0.234426835621253	-0.38052114451596	0.703558603853909	0.883953201321053	PKM	pyruvate kinase M1/2 [Source:HGNC Symbol;Acc:HGNC:9021]
886	ENSG00000067248.11	313.572341480392	0.142325169274884	0.18660230406584	0.762719249300729	0.445630848125493	0.735373253163887	DHX29	DExH-box helicase 29 [Source:HGNC Symbol;Acc:HGNC:15815]
887	ENSG00000067334.14	998.86966724229	0.495694490114346	0.222845234629143	2.22438900674397	0.0261222828510567	0.177949561581579	DNTTIP2	deoxynucleotidyltransferase terminal interacting protein 2 [Source:HGNC Symbol;Acc:HGNC:24013]
888	ENSG00000067365.15	325.037960540265	-0.177017267047441	0.219835765725229	-0.805225057276138	0.420689819327672	0.715722257244852	METTL22	methyltransferase 22, Kin17 lysine [Source:HGNC Symbol;Acc:HGNC:28368]
889	ENSG00000067369.14	241.489346522709	0.0614837257040941	0.335509326997334	0.18325489265633	0.854598025427593	0.951273653737449	TP53BP1	tumor protein p53 binding protein 1 [Source:HGNC Symbol;Acc:HGNC:11999]
890	ENSG00000067445.22	19.2163786249436	-0.13463065078	0.435067517526382	-0.309447718702272	0.756980976098051	0.90785420228285	TRO	trophinin [Source:HGNC Symbol;Acc:HGNC:12326]
891	ENSG00000067533.6	181.7841328023	0.203856078396089	0.170379693215139	1.19648107441231	0.231508879724282	0.547057644586166	RRP15	ribosomal RNA processing 15 homolog [Source:HGNC Symbol;Acc:HGNC:24255]
892	ENSG00000067560.14	9788.03420563578	-0.042829494019993	0.176642668292798	-0.24246403450496	0.808420621812722	0.930421149782806	RHOA	ras homolog family member A [Source:HGNC Symbol;Acc:HGNC:667]
893	ENSG00000067596.12	1270.02513612404	-0.0210302817349119	0.241695659584867	-0.087011416634594	0.930662437365051	0.977905601098494	DHX8	DEAH-box helicase 8 [Source:HGNC Symbol;Acc:HGNC:2749]
894	ENSG00000067606.17	183.075166444645	-0.237100772745664	0.221216628062145	-1.07180357472521	0.283808267165735	0.601695022596998	PRKCZ	protein kinase C zeta [Source:HGNC Symbol;Acc:HGNC:9412]
895	ENSG00000067646.12	232.099019368959	0.743877490028962	0.236732335987969	3.14227241886705	0.00167641980679307	0.036564341505852	ZFY	zinc finger protein Y-linked [Source:HGNC Symbol;Acc:HGNC:12870]
896	ENSG00000067704.10	998.202313005237	0.0235697351113993	0.138101586580987	0.170669546200886	0.864483610060488	0.954758054454777	IARS2	isoleucyl-tRNA synthetase 2, mitochondrial [Source:HGNC Symbol;Acc:HGNC:29685]
897	ENSG00000067715.15	2.23795074530461	-1.70697768020555	1.33265209476812	-1.28088770272977	0.200233112765281	NA	SYT1	synaptotagmin 1 [Source:HGNC Symbol;Acc:HGNC:11509]
898	ENSG00000067829.20	1967.12101531518	-0.310532431957814	0.138887619532574	-2.2358539443826	0.0253613399928899	0.17469257837731	IDH3G	isocitrate dehydrogenase (NAD(+)) 3 non-catalytic subunit gamma [Source:HGNC Symbol;Acc:HGNC:5386]
899	ENSG00000067836.13	976.330266894119	-0.457107831481205	0.261529704276842	-1.74782376153087	0.0804945494480011	0.319092204444742	ROGDI	rogdi atypical leucine zipper [Source:HGNC Symbol;Acc:HGNC:29478]
900	ENSG00000067840.13	1867.12626938165	-0.409478085379391	0.322271764043429	-1.27059870291401	0.203871448644315	0.515204592984259	PDZD4	PDZ domain containing 4 [Source:HGNC Symbol;Acc:HGNC:21167]
901	ENSG00000067900.9	1493.97223315138	0.57968652554168	0.166510553977389	3.48138007888916	0.000498837097026059	0.0176327036724973	ROCK1	Rho associated coiled-coil containing protein kinase 1 [Source:HGNC Symbol;Acc:HGNC:10251]
902	ENSG00000067955.15	1173.62254822163	0.158987081805378	0.137005032867402	1.16044701773292	0.24586685324683	0.562658904905342	CBFB	core-binding factor subunit beta [Source:HGNC Symbol;Acc:HGNC:1539]
903	ENSG00000067992.17	696.343226914601	0.153643863883199	0.0964705585274001	1.59265029899832	0.11123866299211	0.380934851138129	PDK3	pyruvate dehydrogenase kinase 3 [Source:HGNC Symbol;Acc:HGNC:8811]
904	ENSG00000068001.14	165.842215412191	-0.576467306829589	0.276490231425455	-2.08494637896461	0.0370741680968173	0.215001210767714	HYAL2	hyaluronidase 2 [Source:HGNC Symbol;Acc:HGNC:5321]
905	ENSG00000068024.18	766.434200112591	0.44012476743805	0.174468671229853	2.52265787511047	0.0116471655425583	0.113286044081086	HDAC4	histone deacetylase 4 [Source:HGNC Symbol;Acc:HGNC:14063]
906	ENSG00000068028.18	3313.06790771649	-0.0906423119655249	0.236904019344684	-0.382611963343875	0.702007498594925	0.883953201321053	RASSF1	Ras association domain family member 1 [Source:HGNC Symbol;Acc:HGNC:9882]
907	ENSG00000068078.20	1.9325849731389	-1.39881550508785	1.34207984688358	-1.04227442825851	0.297284464587755	NA	FGFR3	fibroblast growth factor receptor 3 [Source:HGNC Symbol;Acc:HGNC:3690]
908	ENSG00000068079.8	1092.33008092841	-0.527067734570782	0.228253581864535	-2.30913237052108	0.0209362369735413	0.157776332035124	IFI35	interferon induced protein 35 [Source:HGNC Symbol;Acc:HGNC:5399]
909	ENSG00000068097.16	292.643615380074	-0.0947715279790752	0.301159529449193	-0.314688790198364	0.752997956287428	0.906700091303382	HEATR6	HEAT repeat containing 6 [Source:HGNC Symbol;Acc:HGNC:24076]
910	ENSG00000068120.15	1472.40227686798	-0.45399596635995	0.154296333769634	-2.94236392575451	0.00325716897735418	0.0547425629861888	COASY	Coenzyme A synthase [Source:HGNC Symbol;Acc:HGNC:29932]
911	ENSG00000068137.15	33.5047140846599	0.394976339636587	0.303773349039408	1.30023368042516	0.193520890365018	0.501223157424819	PLEKHH3	pleckstrin homology, MyTH4 and FERM domain containing H3 [Source:HGNC Symbol;Acc:HGNC:26105]
912	ENSG00000068305.19	644.514090010366	0.657943616767951	0.16982687412693	3.87420200807675	0.000106974651607816	0.00690498120769405	MEF2A	myocyte enhancer factor 2A [Source:HGNC Symbol;Acc:HGNC:6993]
913	ENSG00000068308.15	2298.98656798659	-0.173712638678192	0.0968948284669377	-1.79279577069963	0.0730055860168199	0.302198643343894	OTUD5	OTU deubiquitinase 5 [Source:HGNC Symbol;Acc:HGNC:25402]
914	ENSG00000068323.17	1653.4788326963	0.199515532729584	0.16682343281272	1.19596827235635	0.231708940626713	0.547152215929273	TFE3	transcription factor binding to IGHM enhancer 3 [Source:HGNC Symbol;Acc:HGNC:11752]
915	ENSG00000068354.16	775.474347815952	-0.288534844217458	0.158579790930166	-1.81949315562233	0.0688362260799432	0.293892533474456	TBC1D25	TBC1 domain family member 25 [Source:HGNC Symbol;Acc:HGNC:8092]
916	ENSG00000068366.21	800.024140960358	0.225764793271768	0.174196262816956	1.2960369506262	0.194962754917547	0.502852164611866	ACSL4	acyl-CoA synthetase long chain family member 4 [Source:HGNC Symbol;Acc:HGNC:3571]
917	ENSG00000068383.19	306.027662412933	0.612078259687261	0.295341642944401	2.07244143963297	0.038224292155367	0.21870934275639	INPP5A	inositol polyphosphate-5-phosphatase A [Source:HGNC Symbol;Acc:HGNC:6076]
918	ENSG00000068394.11	427.031348156329	-0.578011509231278	0.210195738633489	-2.7498726329516	0.00596184331625833	0.0778219746833276	GPKOW	G-patch domain and KOW motifs [Source:HGNC Symbol;Acc:HGNC:30677]
919	ENSG00000068400.14	1875.1528876887	-0.036308084268072	0.111783174165034	-0.324808134491401	0.745326287647094	0.90243970746048	GRIPAP1	GRIP1 associated protein 1 [Source:HGNC Symbol;Acc:HGNC:18706]
920	ENSG00000068438.15	683.825277711369	-0.0475072948455821	0.119473761918445	-0.397637892058774	0.690897124978351	0.879279463869916	FTSJ1	FtsJ RNA 2'-O-methyltransferase 1 [Source:HGNC Symbol;Acc:HGNC:13254]
921	ENSG00000068489.13	207.696454434535	-0.415385391652972	0.218751726866044	-1.89888965725669	0.0575789854985615	0.269828793785241	PRR11	proline rich 11 [Source:HGNC Symbol;Acc:HGNC:25619]
922	ENSG00000068615.20	4.10386733143853	-0.540750908091946	1.19170715335784	-0.453761569332104	0.650000446897179	NA	REEP1	receptor accessory protein 1 [Source:HGNC Symbol;Acc:HGNC:25786]
923	ENSG00000068650.19	1310.99855039438	0.459963805529188	0.185278501612201	2.48255356950111	0.013044445266921	0.120184837256543	ATP11A	ATPase phospholipid transporting 11A [Source:HGNC Symbol;Acc:HGNC:13552]
924	ENSG00000068654.17	476.674495159049	-0.115852630281549	0.157844404250302	-0.733967294132491	0.462968671492043	0.748620974205639	POLR1A	RNA polymerase I subunit A [Source:HGNC Symbol;Acc:HGNC:17264]
925	ENSG00000068697.7	2359.88758118627	0.372903828795019	0.174035549157324	2.14268768996111	0.0321381845018035	0.199577588028629	LAPTM4A	lysosomal protein transmembrane 4 alpha [Source:HGNC Symbol;Acc:HGNC:6924]
926	ENSG00000068724.18	2460.1910971175	-0.372131108281164	0.143211528232863	-2.59847173529268	0.0093639753687353	0.099582792495877	TTC7A	tetratricopeptide repeat domain 7A [Source:HGNC Symbol;Acc:HGNC:19750]
927	ENSG00000068745.15	1178.42832230596	0.0727734832796249	0.206556504855026	0.352317557516292	0.724600122246398	0.893073137168597	IP6K2	inositol hexakisphosphate kinase 2 [Source:HGNC Symbol;Acc:HGNC:17313]
928	ENSG00000068784.13	227.736825912906	-0.281629538883793	0.241653235716372	-1.16542837942522	0.243845635343452	0.560334171237575	SRBD1	S1 RNA binding domain 1 [Source:HGNC Symbol;Acc:HGNC:25521]
929	ENSG00000068796.19	1040.41099946055	0.0179416671954017	0.200918478817051	0.0892982432528706	0.928844890174851	0.977278051994285	KIF2A	kinesin family member 2A [Source:HGNC Symbol;Acc:HGNC:6318]
930	ENSG00000068831.19	12564.2578874113	-0.37951844663738	0.109174835822499	-3.47624472048136	0.000508488061998811	0.0178042777557414	RASGRP2	RAS guanyl releasing protein 2 [Source:HGNC Symbol;Acc:HGNC:9879]
931	ENSG00000068878.15	1013.64189113169	0.204359191599223	0.150342145882566	1.35929409813567	0.17405341348543	0.476459184377017	PSME4	proteasome activator subunit 4 [Source:HGNC Symbol;Acc:HGNC:20635]
932	ENSG00000068885.15	157.660511528589	0.563155770747863	0.294371771535766	1.91307667786835	0.0557382369405161	0.265221110775289	IFT80	intraflagellar transport 80 [Source:HGNC Symbol;Acc:HGNC:29262]
933	ENSG00000068903.21	1782.81960394482	-0.252202909649538	0.162631101506988	-1.55076678023177	0.120957584287344	0.396701685492616	SIRT2	sirtuin 2 [Source:HGNC Symbol;Acc:HGNC:10886]
934	ENSG00000068912.15	664.574815555131	0.160815903566608	0.136736044860231	1.17610468937427	0.239553044262112	0.555927372177832	ERLEC1	endoplasmic reticulum lectin 1 [Source:HGNC Symbol;Acc:HGNC:25222]
935	ENSG00000068971.14	659.47008185267	-0.104830902975448	0.181038171346378	-0.579054141984655	0.562552641400086	0.811786208614471	PPP2R5B	protein phosphatase 2 regulatory subunit B'beta [Source:HGNC Symbol;Acc:HGNC:9310]
936	ENSG00000068976.14	147.44207772935	-0.15399839894967	0.26999592297013	-0.570373053250537	0.56842470214329	0.8151361769611	PYGM	glycogen phosphorylase, muscle associated [Source:HGNC Symbol;Acc:HGNC:9726]
937	ENSG00000069011.16	2.05592547065215	0.960342285362656	2.37757035701984	0.403917504492441	0.686273383825818	NA	PITX1	paired like homeodomain 1 [Source:HGNC Symbol;Acc:HGNC:9004]
938	ENSG00000069020.19	242.418625117487	0.264097283841403	0.309058402966462	0.854522256332445	0.392815683043332	0.693247208019416	MAST4	microtubule associated serine/threonine kinase family member 4 [Source:HGNC Symbol;Acc:HGNC:19037]
939	ENSG00000069188.17	62.9224869010966	0.121565789833274	0.464125091095822	0.261924623696279	0.793379555193699	0.923499559398086	SDK2	sidekick cell adhesion molecule 2 [Source:HGNC Symbol;Acc:HGNC:19308]
940	ENSG00000069248.12	491.11028211489	0.0691332382741802	0.14410089995985	0.479755770390346	0.631401066351713	0.850512360669386	NUP133	nucleoporin 133 [Source:HGNC Symbol;Acc:HGNC:18016]
941	ENSG00000069275.13	1796.74099052608	-0.241667233168554	0.166824982527975	-1.44862735488691	0.147441677650739	0.438245934468615	NUCKS1	nuclear casein kinase and cyclin dependent kinase substrate 1 [Source:HGNC Symbol;Acc:HGNC:29923]
942	ENSG00000069329.19	1098.34211515891	-0.412754662699	0.207562050674934	-1.98858443225453	0.0467470911239735	0.242264596751167	VPS35	VPS35 retromer complex component [Source:HGNC Symbol;Acc:HGNC:13487]
943	ENSG00000069345.12	1095.15734204064	0.127789932464267	0.238682916975341	0.535396223926113	0.592375900697044	0.828225943425551	DNAJA2	DnaJ heat shock protein family (Hsp40) member A2 [Source:HGNC Symbol;Acc:HGNC:14884]
944	ENSG00000069399.15	3157.70370972585	0.635831479948526	0.557270351716745	1.14097489304745	0.253880371170032	0.571831817090803	BCL3	BCL3 transcription coactivator [Source:HGNC Symbol;Acc:HGNC:998]
945	ENSG00000069424.16	7786.91803485084	-0.182841739189047	0.169195165798683	-1.08065581144677	0.279850246169359	0.597677676411764	KCNAB2	potassium voltage-gated channel subfamily A regulatory beta subunit 2 [Source:HGNC Symbol;Acc:HGNC:6229]
946	ENSG00000069493.15	1831.41887251213	0.0638121082135343	0.255686189884919	0.249571978221645	0.802918371084306	0.927546575441933	CLEC2D	C-type lectin domain family 2 member D [Source:HGNC Symbol;Acc:HGNC:14351]
947	ENSG00000069509.6	80.6283514866125	-0.113859740986543	0.222377951703324	-0.512010026688456	0.608643992224958	0.837953203267857	FUNDC1	FUN14 domain containing 1 [Source:HGNC Symbol;Acc:HGNC:28746]
948	ENSG00000069535.14	4.53974573694172	2.0108232627438	1.11593827816741	1.80191261657049	0.0715591549053675	0.299652279162773	MAOB	monoamine oxidase B [Source:HGNC Symbol;Acc:HGNC:6834]
949	ENSG00000069667.16	1553.66273297825	0.381453471864289	0.219794894433536	1.73549741838811	0.0826527383655164	0.322967859389662	RORA	RAR related orphan receptor A [Source:HGNC Symbol;Acc:HGNC:10258]
950	ENSG00000069696.7	25.6628588658316	-0.303910551550046	0.534513288683916	-0.568574360982377	0.569645028450479	0.815782967110207	DRD4	dopamine receptor D4 [Source:HGNC Symbol;Acc:HGNC:3025]
951	ENSG00000069702.11	1305.29714401111	-0.0448111886917694	0.354059885776194	-0.126563868125109	0.899285595965526	0.968103593568418	TGFBR3	transforming growth factor beta receptor 3 [Source:HGNC Symbol;Acc:HGNC:11774]
952	ENSG00000069764.10	4.49065738159417	-0.205958113120719	0.627274539450294	-0.328338072355381	0.742656060730954	0.901383853703701	PLA2G10	phospholipase A2 group X [Source:HGNC Symbol;Acc:HGNC:9029]
953	ENSG00000069849.11	1597.02450550947	0.0244177065779351	0.19048232280647	0.128188832528798	0.897999537507637	0.967420623131806	ATP1B3	ATPase Na+/K+ transporting subunit beta 3 [Source:HGNC Symbol;Acc:HGNC:806]
954	ENSG00000069869.17	79.8503206183526	0.0161009075570128	0.253908844839589	0.0634121570959247	0.949438306772681	0.984041740009311	NEDD4	NEDD4 E3 ubiquitin protein ligase [Source:HGNC Symbol;Acc:HGNC:7727]
955	ENSG00000069943.10	213.387993664006	0.0251600698177455	0.233040086071369	0.107964557694337	0.914023806690476	0.971956164844681	PIGB	phosphatidylinositol glycan anchor biosynthesis class B [Source:HGNC Symbol;Acc:HGNC:8959]
956	ENSG00000069956.14	553.360011101992	1.24276274857443	0.351025035922257	3.54038208502505	0.000399548131378326	0.0157757754213899	MAPK6	mitogen-activated protein kinase 6 [Source:HGNC Symbol;Acc:HGNC:6879]
957	ENSG00000069966.19	453.417779242003	-0.114179296482219	0.186711947319674	-0.611526461596642	0.540851105605827	0.799683321798338	GNB5	G protein subunit beta 5 [Source:HGNC Symbol;Acc:HGNC:4401]
958	ENSG00000069974.17	1751.9861567913	0.238437801549779	0.155484074558187	1.53351912231081	0.125147998767759	0.403877802223141	RAB27A	RAB27A, member RAS oncogene family [Source:HGNC Symbol;Acc:HGNC:9766]
959	ENSG00000069998.12	777.220130323737	-0.368596444133923	0.160134966136325	-2.30178613095738	0.0213472360672365	0.159427748811838	HDHD5	haloacid dehalogenase like hydrolase domain containing 5 [Source:HGNC Symbol;Acc:HGNC:1843]
960	ENSG00000070010.19	1078.65437723852	0.0956485699808467	0.15530925144152	0.615858804888143	0.537987712256508	0.797951802600251	UFD1	ubiquitin recognition factor in ER associated degradation 1 [Source:HGNC Symbol;Acc:HGNC:12520]
961	ENSG00000070018.9	23.1570854319738	0.366067188696303	0.570259147541925	0.641931287335273	0.52091779854007	0.787475087428102	LRP6	LDL receptor related protein 6 [Source:HGNC Symbol;Acc:HGNC:6698]
962	ENSG00000070019.5	2.92501152489226	0.411910560176133	0.995792726146282	0.413650902804068	0.679129788523218	NA	GUCY2C	guanylate cyclase 2C [Source:HGNC Symbol;Acc:HGNC:4688]
963	ENSG00000070031.4	25.799480946587	-2.28724059353788	0.544477029419915	-4.20080273354176	2.6597026231304e-05	0.0028728572281749	SCT	secretin [Source:HGNC Symbol;Acc:HGNC:10607]
964	ENSG00000070047.13	1511.37574410538	-0.437370922305373	0.194127649188155	-2.25300684438546	0.0242587174188275	0.170630883828133	PHRF1	PHD and ring finger domains 1 [Source:HGNC Symbol;Acc:HGNC:24351]
965	ENSG00000070061.16	726.928942719187	0.145337032144922	0.244310210683192	0.594887261316257	0.551918832918584	0.806263480075042	ELP1	elongator acetyltransferase complex subunit 1 [Source:HGNC Symbol;Acc:HGNC:5959]
966	ENSG00000070081.18	573.044556843831	0.606286420930402	0.26343018532031	2.30150702051553	0.0213629890185695	0.159427748811838	NUCB2	nucleobindin 2 [Source:HGNC Symbol;Acc:HGNC:8044]
967	ENSG00000070087.15	52.6646452226783	0.539008852504559	0.384467190908377	1.40196319803271	0.160926236673012	0.458562554634845	PFN2	profilin 2 [Source:HGNC Symbol;Acc:HGNC:8882]
968	ENSG00000070182.21	80.9264237799171	0.70233244884128	0.411367019459027	1.70731345883024	0.0877638058588646	0.33363130636242	SPTB	spectrin beta, erythrocytic [Source:HGNC Symbol;Acc:HGNC:11274]
969	ENSG00000070190.13	742.143573320015	0.22214009946485	0.212266712921192	1.04651405963649	0.295323757096097	0.611734691614838	DAPP1	dual adaptor of phosphotyrosine and 3-phosphoinositides 1 [Source:HGNC Symbol;Acc:HGNC:16500]
970	ENSG00000070214.17	538.902838832121	0.286137719666925	0.139387055165099	2.05282850210162	0.0400892132107387	0.223165527941796	SLC44A1	solute carrier family 44 member 1 [Source:HGNC Symbol;Acc:HGNC:18798]
971	ENSG00000070269.14	180.666620889693	-0.0503678323809055	0.325895821999665	-0.154551942617286	0.877174558872684	0.959916058235402	TMEM260	transmembrane protein 260 [Source:HGNC Symbol;Acc:HGNC:20185]
972	ENSG00000070366.14	323.581945964803	0.271069952960594	0.234785255710587	1.15454419035041	0.248277132365041	0.565363080506349	SMG6	SMG6 nonsense mediated mRNA decay factor [Source:HGNC Symbol;Acc:HGNC:17809]
973	ENSG00000070367.17	505.90535386873	0.232976902888417	0.220731200015886	1.05547789742297	0.291206812918322	0.608281072777235	EXOC5	exocyst complex component 5 [Source:HGNC Symbol;Acc:HGNC:10696]
974	ENSG00000070371.16	152.26183325539	1.0533635590781	0.468095287388214	2.25031865831304	0.0244287243525003	0.171124020951818	CLTCL1	clathrin heavy chain like 1 [Source:HGNC Symbol;Acc:HGNC:2093]
975	ENSG00000070388.12	11.1230902136657	1.81378126926775	0.537986552432337	3.3714249195771	0.000747804188217006	0.0221447492917613	FGF22	fibroblast growth factor 22 [Source:HGNC Symbol;Acc:HGNC:3679]
976	ENSG00000070404.10	300.361118546763	0.197130002215307	0.31445218740659	0.626899764447865	0.530724941701009	0.79337048799338	FSTL3	follistatin like 3 [Source:HGNC Symbol;Acc:HGNC:3973]
977	ENSG00000070413.21	1792.71645397344	-0.398055119328287	0.123160017582328	-3.23201577218193	0.00122920271269575	0.0295287111208433	DGCR2	DiGeorge syndrome critical region gene 2 [Source:HGNC Symbol;Acc:HGNC:2845]
978	ENSG00000070423.18	3291.17182541089	-0.389665106147194	0.194993669655461	-1.99834746859066	0.0456790025595925	0.239469977101783	RNF126	ring finger protein 126 [Source:HGNC Symbol;Acc:HGNC:21151]
979	ENSG00000070444.15	971.83327988119	0.146393590687991	0.274312942935589	0.53367365433561	0.593567339771101	0.82829667787671	MNT	MAX network transcriptional repressor [Source:HGNC Symbol;Acc:HGNC:7188]
980	ENSG00000070476.15	853.945389945514	-0.0537103698503422	0.138141157494426	-0.38880787467348	0.697418275146075	0.882524403807495	ZXDC	ZXD family zinc finger C [Source:HGNC Symbol;Acc:HGNC:28160]
981	ENSG00000070495.15	1551.58073643269	0.773069422669626	0.40551321982881	1.90639758426614	0.0565986419174364	0.267388647660713	JMJD6	jumonji domain containing 6, arginine demethylase and lysine hydroxylase [Source:HGNC Symbol;Acc:HGNC:19355]
982	ENSG00000070501.12	297.489178096981	0.299891406025541	0.239550137688949	1.25189410834296	0.210608451888119	0.521999693308336	POLB	DNA polymerase beta [Source:HGNC Symbol;Acc:HGNC:9174]
983	ENSG00000070526.15	31.4608977754624	0.0417862704241024	0.652807927620627	0.0640100535794751	0.948962221627539	0.984041740009311	ST6GALNAC1	ST6 N-acetylgalactosaminide alpha-2,6-sialyltransferase 1 [Source:HGNC Symbol;Acc:HGNC:23614]
984	ENSG00000070540.13	347.829193971159	0.0896127931871793	0.204328098132177	0.438573030368099	0.660970942451428	0.864495551547797	WIPI1	WD repeat domain, phosphoinositide interacting 1 [Source:HGNC Symbol;Acc:HGNC:25471]
985	ENSG00000070610.14	1576.99919806302	-0.138768603628803	0.217096525485753	-0.639202324027565	0.522691320441489	0.788128059717759	GBA2	glucosylceramidase beta 2 [Source:HGNC Symbol;Acc:HGNC:18986]
986	ENSG00000070614.15	834.600621391931	0.517375063091881	0.254811941069394	2.03041922180163	0.0423139444386016	0.230757961114716	NDST1	N-deacetylase and N-sulfotransferase 1 [Source:HGNC Symbol;Acc:HGNC:7680]
987	ENSG00000070669.17	23.6871919333499	0.63422193704485	0.518220550687514	1.22384559277597	0.221010481286775	0.534425876709594	ASNS	asparagine synthetase (glutamine-hydrolyzing) [Source:HGNC Symbol;Acc:HGNC:753]
988	ENSG00000070718.13	420.265028081071	0.42048071701735	0.268662739960099	1.56508757812787	0.11756237578546	0.391871145477547	AP3M2	adaptor related protein complex 3 subunit mu 2 [Source:HGNC Symbol;Acc:HGNC:570]
989	ENSG00000070731.11	33.8037893155232	0.520719384507318	0.514084913864834	1.01290539843429	0.31110534958536	0.625432999468942	ST6GALNAC2	ST6 N-acetylgalactosaminide alpha-2,6-sialyltransferase 2 [Source:HGNC Symbol;Acc:HGNC:10867]
990	ENSG00000070756.17	20557.7011104321	0.135659523367172	0.142886894930584	0.949418933297394	0.342407584622874	0.652999443518608	PABPC1	poly(A) binding protein cytoplasmic 1 [Source:HGNC Symbol;Acc:HGNC:8554]
991	ENSG00000070759.17	204.494570476505	0.209064816825893	0.194221939211897	1.07642225010328	0.281738455834158	0.599663494914836	TESK2	testis associated actin remodelling kinase 2 [Source:HGNC Symbol;Acc:HGNC:11732]
992	ENSG00000070761.8	521.748788940704	1.16069625531664	0.60486516189697	1.91893388549025	0.0549927015540904	0.263588564551881	CFAP20	cilia and flagella associated protein 20 [Source:HGNC Symbol;Acc:HGNC:29523]
993	ENSG00000070770.10	300.318127682296	-0.0396196575352005	0.165658047773095	-0.239165305083568	0.810977404583976	0.931438229030923	CSNK2A2	casein kinase 2 alpha 2 [Source:HGNC Symbol;Acc:HGNC:2459]
994	ENSG00000070778.13	1.96533343748546	-1.42776497234075	1.45238291950603	-0.983049960974716	0.325582850084224	NA	PTPN21	protein tyrosine phosphatase non-receptor type 21 [Source:HGNC Symbol;Acc:HGNC:9651]
995	ENSG00000070785.17	200.439574050026	-0.393331206975172	0.218610503949602	-1.799232881627	0.0719818501141567	0.300386476673287	EIF2B3	eukaryotic translation initiation factor 2B subunit gamma [Source:HGNC Symbol;Acc:HGNC:3259]
996	ENSG00000070814.22	1815.81599104594	0.00524805971771112	0.177086971969173	0.0296354929973318	0.976357758418443	0.992055551010006	TCOF1	treacle ribosome biogenesis factor 1 [Source:HGNC Symbol;Acc:HGNC:11654]
997	ENSG00000070831.18	215.06608431047	0.880549689015709	0.285418252284655	3.08512045731929	0.00203469729212811	0.0411541089903731	CDC42	cell division cycle 42 [Source:HGNC Symbol;Acc:HGNC:1736]
998	ENSG00000070882.13	617.529186580631	0.237016678770114	0.273902234223424	0.86533313407286	0.386855969697447	0.688969182028903	OSBPL3	oxysterol binding protein like 3 [Source:HGNC Symbol;Acc:HGNC:16370]
999	ENSG00000070915.10	15.7709181304022	-0.968676360727578	0.696326681661172	-1.39112342846993	0.164188001558657	0.463174893173262	SLC12A3	solute carrier family 12 member 3 [Source:HGNC Symbol;Acc:HGNC:10912]
1000	ENSG00000070950.10	174.653029899141	-0.0688732297886267	0.204340467988587	-0.33705134605287	0.736078193757261	0.898275169705198	RAD18	RAD18 E3 ubiquitin protein ligase [Source:HGNC Symbol;Acc:HGNC:18278]
1001	ENSG00000070961.17	1570.57618929901	0.509521351935599	0.214422460039289	2.3762499126362	0.0174896127249415	0.141989130795378	ATP2B1	ATPase plasma membrane Ca2+ transporting 1 [Source:HGNC Symbol;Acc:HGNC:814]
1002	ENSG00000070985.14	7.10460319440653	-0.916873370106053	0.826793352195369	-1.10895106700059	0.267451291993135	0.585571219465943	TRPM5	transient receptor potential cation channel subfamily M member 5 [Source:HGNC Symbol;Acc:HGNC:14323]
1003	ENSG00000071051.14	1688.85469418559	-0.0227389076043775	0.214329544488659	-0.106093201749797	0.915508404922318	0.972273655269232	NCK2	NCK adaptor protein 2 [Source:HGNC Symbol;Acc:HGNC:7665]
1004	ENSG00000071054.17	2669.7169088331	0.272104732690729	0.185909633799248	1.46363976481476	0.143292401559793	0.431644321971422	MAP4K4	mitogen-activated protein kinase kinase kinase kinase 4 [Source:HGNC Symbol;Acc:HGNC:6866]
1005	ENSG00000071073.13	1867.87361392695	0.490664425451352	0.230488676051467	2.1288005721452	0.033270763580333	0.202765909734657	MGAT4A	alpha-1,3-mannosyl-glycoprotein 4-beta-N-acetylglucosaminyltransferase A [Source:HGNC Symbol;Acc:HGNC:7047]
1006	ENSG00000071082.11	15895.7327655078	-0.132134276939176	0.201714224468615	-0.655056812613305	0.512431176463765	0.782723771772521	RPL31	ribosomal protein L31 [Source:HGNC Symbol;Acc:HGNC:10334]
1007	ENSG00000071127.18	8751.53845817572	-0.141693826893776	0.100539131182068	-1.40934007712062	0.158734633631963	0.454904325245131	WDR1	WD repeat domain 1 [Source:HGNC Symbol;Acc:HGNC:12754]
1008	ENSG00000071189.21	420.34373551014	0.271604407257278	0.22006629779447	1.23419355884717	0.217130787026444	0.52965367988489	SNX13	sorting nexin 13 [Source:HGNC Symbol;Acc:HGNC:21335]
1009	ENSG00000071205.12	249.230519030211	-0.175350288730816	0.266515915479652	-0.657935524845619	0.510579562088776	0.78221223637028	ARHGAP10	Rho GTPase activating protein 10 [Source:HGNC Symbol;Acc:HGNC:26099]
1010	ENSG00000071242.13	112.886031951019	0.0774483049410393	0.296845406426472	0.260904508758915	0.79416614775475	0.923658058177915	RPS6KA2	ribosomal protein S6 kinase A2 [Source:HGNC Symbol;Acc:HGNC:10431]
1011	ENSG00000071243.16	556.643468504219	0.967455988974008	0.224544340726926	4.30852982463075	1.64343317833409e-05	0.00213463712262715	ING3	inhibitor of growth family member 3 [Source:HGNC Symbol;Acc:HGNC:14587]
1012	ENSG00000071246.11	563.224797129771	0.498958216805453	0.348414286697215	1.43208311443057	0.152120036308976	0.445438670422694	VASH1	vasohibin 1 [Source:HGNC Symbol;Acc:HGNC:19964]
1013	ENSG00000071282.12	10.9850494908953	-0.342382173485755	0.628241043970799	-0.544985363136621	0.585763584416551	0.825645247254393	LMCD1	LIM and cysteine rich domains 1 [Source:HGNC Symbol;Acc:HGNC:6633]
1014	ENSG00000071462.13	1012.80029909922	0.0986549259933727	0.212961724271542	0.463251912196111	0.643183810121617	0.856386264131437	BUD23	BUD23 rRNA methyltransferase and ribosome maturation factor [Source:HGNC Symbol;Acc:HGNC:16405]
1015	ENSG00000071537.14	1072.3640177271	0.279787524855563	0.144942720178043	1.93033168214231	0.0535657538802725	0.259768243283926	SEL1L	SEL1L adaptor subunit of SYVN1 ubiquitin ligase [Source:HGNC Symbol;Acc:HGNC:10717]
1016	ENSG00000071539.14	10.8103651719534	0.231096972149378	0.626531870411491	0.368851104090841	0.712238710663769	0.88751014578694	TRIP13	thyroid hormone receptor interactor 13 [Source:HGNC Symbol;Acc:HGNC:12307]
1017	ENSG00000071553.18	3252.50043273569	-0.0831457192519045	0.212878794137684	-0.390577744432958	0.696109378856022	0.881677838570398	ATP6AP1	ATPase H+ transporting accessory protein 1 [Source:HGNC Symbol;Acc:HGNC:868]
1018	ENSG00000071564.19	1738.82492527847	-0.159197102859001	0.148829423548506	-1.06966148939706	0.284771706655834	0.602966103911982	TCF3	transcription factor 3 [Source:HGNC Symbol;Acc:HGNC:11633]
1019	ENSG00000071575.12	1509.79904583449	0.0606172517658332	0.238995804172125	0.253633121199804	0.799779006122976	0.926508801298057	TRIB2	tribbles pseudokinase 2 [Source:HGNC Symbol;Acc:HGNC:30809]
1020	ENSG00000071626.17	3569.07139118522	-0.0307404356635879	0.110834653514163	-0.277354010581715	0.781508291087358	0.918773526249835	DAZAP1	DAZ associated protein 1 [Source:HGNC Symbol;Acc:HGNC:2683]
1021	ENSG00000071655.18	1483.22455814035	-0.416572598916031	0.192309085252337	-2.1661618241771	0.030298823225629	0.193497130602676	MBD3	methyl-CpG binding domain protein 3 [Source:HGNC Symbol;Acc:HGNC:6918]
1022	ENSG00000071794.16	51.710806394926	0.486227127939697	0.418841573724789	1.1608855434661	0.245688448640988	0.562479290920753	HLTF	helicase like transcription factor [Source:HGNC Symbol;Acc:HGNC:11099]
1023	ENSG00000071859.15	1819.60716061057	-0.503224422447283	0.21424486818906	-2.34882836028172	0.0188325858194156	0.148506676208416	FAM50A	family with sequence similarity 50 member A [Source:HGNC Symbol;Acc:HGNC:18786]
1024	ENSG00000071889.17	914.518027336847	-0.46440317835137	0.143058056602689	-3.24625672527584	0.00116933339496162	0.028928111283858	FAM3A	FAM3 metabolism regulating signaling molecule A [Source:HGNC Symbol;Acc:HGNC:13749]
1025	ENSG00000071894.17	3815.53035876366	-0.155451541456231	0.209287568885789	-0.742765288372492	0.457623794349667	0.744834401138191	CPSF1	cleavage and polyadenylation specific factor 1 [Source:HGNC Symbol;Acc:HGNC:2324]
1026	ENSG00000071909.19	6.64725728749007	0.364586357603978	0.956874574110791	0.381017917570631	0.703189953290755	0.883953201321053	MYO3B	myosin IIIB [Source:HGNC Symbol;Acc:HGNC:15576]
1027	ENSG00000071967.12	356.857202126778	-0.224342284939063	0.288304148393744	-0.778144491464872	0.436483836262623	0.728640071194329	CYBRD1	cytochrome b reductase 1 [Source:HGNC Symbol;Acc:HGNC:20797]
1028	ENSG00000071994.11	934.364337597904	0.0525448641798565	0.10510826964636	0.499911799106248	0.6171371837743	0.84255320067475	PDCD2	programmed cell death 2 [Source:HGNC Symbol;Acc:HGNC:8762]
1029	ENSG00000072042.13	774.747145813603	-0.021065795518587	0.194408813547974	-0.108358233014927	0.913711531222825	0.971956164844681	RDH11	retinol dehydrogenase 11 [Source:HGNC Symbol;Acc:HGNC:17964]
1030	ENSG00000072062.16	2769.28364480372	-0.0684547882352264	0.140808020751801	-0.486156881331994	0.626855940161356	0.848289677409653	PRKACA	protein kinase cAMP-activated catalytic subunit alpha [Source:HGNC Symbol;Acc:HGNC:9380]
1031	ENSG00000072071.17	729.492547594271	-0.0964011067988685	0.175184654686169	-0.550282825693634	0.582125401998863	0.823592793971581	ADGRL1	adhesion G protein-coupled receptor L1 [Source:HGNC Symbol;Acc:HGNC:20973]
1032	ENSG00000072110.17	2166.32408806018	0.213416821832191	0.272778758010874	0.782380649389434	0.433990902526962	0.726602767338766	ACTN1	actinin alpha 1 [Source:HGNC Symbol;Acc:HGNC:163]
1033	ENSG00000072121.17	432.846764240762	-0.0227335807674747	0.251992555426137	-0.0902152872295398	0.928116136411069	0.976989753804685	ZFYVE26	zinc finger FYVE-type containing 26 [Source:HGNC Symbol;Acc:HGNC:20761]
1034	ENSG00000072133.12	2.79341291749951	0.870462755612708	1.10570915334889	0.787243872383902	0.431139119243348	NA	RPS6KA6	ribosomal protein S6 kinase A6 [Source:HGNC Symbol;Acc:HGNC:10435]
1035	ENSG00000072134.16	29.1494017788733	0.418881696059866	0.535783060926413	0.781812129960931	0.434324991301065	0.726867527717316	EPN2	epsin 2 [Source:HGNC Symbol;Acc:HGNC:18639]
1036	ENSG00000072135.13	5033.683033618	-0.35632565412355	0.159282377356957	-2.23706890891648	0.0252818366394688	0.174411778229347	PTPN18	protein tyrosine phosphatase non-receptor type 18 [Source:HGNC Symbol;Acc:HGNC:9649]
1037	ENSG00000072163.20	81.5291445648602	-0.910449657484393	0.342294534231268	-2.65984281498709	0.00781771264694392	0.0901567286042435	LIMS2	LIM zinc finger domain containing 2 [Source:HGNC Symbol;Acc:HGNC:16084]
1038	ENSG00000072195.15	88.2724810894507	-0.354974814446475	0.350055515977614	-1.01405290945101	0.310557506342078	0.625036258387932	SPEG	striated muscle enriched protein kinase [Source:HGNC Symbol;Acc:HGNC:16901]
1039	ENSG00000072210.19	581.828911993389	0.0934724196954057	0.169976391184525	0.549914132451093	0.582378270463862	0.823845871233626	ALDH3A2	aldehyde dehydrogenase 3 family member A2 [Source:HGNC Symbol;Acc:HGNC:403]
1040	ENSG00000072274.14	1006.69303220115	0.509663673291148	0.222668681708449	2.2888879988901	0.0220858607303898	0.1622861351437	TFRC	transferrin receptor [Source:HGNC Symbol;Acc:HGNC:11763]
1041	ENSG00000072310.18	1754.28785011779	0.166693676001572	0.312305706567323	0.53375161739364	0.593513391849964	0.82829667787671	SREBF1	sterol regulatory element binding transcription factor 1 [Source:HGNC Symbol;Acc:HGNC:11289]
1042	ENSG00000072364.13	1017.25020253423	0.60404913858175	0.250671711183118	2.40972200544993	0.0159646798316441	0.134921235358969	AFF4	ALF transcription elongation factor 4 [Source:HGNC Symbol;Acc:HGNC:17869]
1043	ENSG00000072401.15	850.626635428624	0.703269862642006	0.272892117244431	2.57709848764918	0.0099633557892511	0.103364326675081	UBE2D1	ubiquitin conjugating enzyme E2 D1 [Source:HGNC Symbol;Acc:HGNC:12474]
1044	ENSG00000072415.10	176.991290936216	0.435074448953825	0.275665328810066	1.57827047322876	0.11450348617794	0.386844964170252	PALS1	protein associated with LIN7 1, MAGUK p55 family member [Source:HGNC Symbol;Acc:HGNC:18669]
1045	ENSG00000072422.17	73.7863759596556	0.343891363191422	0.468913329671755	0.733379371902585	0.463327076995999	0.748862728815785	RHOBTB1	Rho related BTB domain containing 1 [Source:HGNC Symbol;Acc:HGNC:18738]
1046	ENSG00000072501.19	1014.51449573012	-0.0811237551216548	0.213631639532295	-0.379736612513294	0.704140939508929	0.883953201321053	SMC1A	structural maintenance of chromosomes 1A [Source:HGNC Symbol;Acc:HGNC:11111]
1047	ENSG00000072506.14	1222.68717946367	-0.366340923999839	0.221404973818832	-1.6546192151022	0.0980017632794363	0.354573723228232	HSD17B10	hydroxysteroid 17-beta dehydrogenase 10 [Source:HGNC Symbol;Acc:HGNC:4800]
1048	ENSG00000072518.23	2280.83743331323	-0.395815757369938	0.131084803081135	-3.01953962676319	0.00253159173153006	0.047097757952751	MARK2	microtubule affinity regulating kinase 2 [Source:HGNC Symbol;Acc:HGNC:3332]
1049	ENSG00000072571.20	10.8608245559747	0.635559055752709	0.576550227947552	1.10234811286992	0.270310359965885	0.588075557452158	HMMR	hyaluronan mediated motility receptor [Source:HGNC Symbol;Acc:HGNC:5012]
1050	ENSG00000072609.18	1779.56300796076	0.0503855837038224	0.100793558524832	0.49988892585243	0.617153290335769	0.84255320067475	CHFR	checkpoint with forkhead and ring finger domains [Source:HGNC Symbol;Acc:HGNC:20455]
1051	ENSG00000072657.10	4.19825142057798	0.525144756805498	0.870595749037536	0.603201609226852	0.546374577293601	0.803463086163407	TRHDE	thyrotropin releasing hormone degrading enzyme [Source:HGNC Symbol;Acc:HGNC:30748]
1052	ENSG00000072682.20	10.34597186456	0.729686563454768	0.453856053988236	1.60774888214597	0.107890188005447	0.37458786976821	P4HA2	prolyl 4-hydroxylase subunit alpha 2 [Source:HGNC Symbol;Acc:HGNC:8547]
1053	ENSG00000072694.22	303.196378651877	0.0768546114362304	0.293814040192821	0.261575693883768	0.793648585184004	0.923635241362038	FCGR2B	Fc gamma receptor IIb [Source:HGNC Symbol;Acc:HGNC:3618]
1054	ENSG00000072736.19	822.467861289589	0.0887667007247476	0.343004890861614	0.258791355720233	0.795796227868466	0.924593527459441	NFATC3	nuclear factor of activated T cells 3 [Source:HGNC Symbol;Acc:HGNC:7777]
1055	ENSG00000072756.18	310.825541564026	0.0947773288673161	0.249871113600723	0.379304864422079	0.704461487800654	0.884060460514666	TRNT1	tRNA nucleotidyl transferase 1 [Source:HGNC Symbol;Acc:HGNC:17341]
1056	ENSG00000072778.20	7254.44196962728	-0.118590409416589	0.142745131579771	-0.830784266364397	0.406095512441607	0.704817897749578	ACADVL	acyl-CoA dehydrogenase very long chain [Source:HGNC Symbol;Acc:HGNC:92]
1057	ENSG00000072786.13	8413.49326663955	-0.293361781251998	0.134532874387102	-2.18059550565972	0.0292133478494014	0.189499575665109	STK10	serine/threonine kinase 10 [Source:HGNC Symbol;Acc:HGNC:11388]
1058	ENSG00000072803.18	548.002584766302	-0.0628815855460433	0.198586669858278	-0.31664555123926	0.751512568018656	0.905927522743026	FBXW11	F-box and WD repeat domain containing 11 [Source:HGNC Symbol;Acc:HGNC:13607]
1059	ENSG00000072818.12	8335.50261754082	-0.328799935568793	0.166074123964927	-1.97983844634479	0.0477216847705047	0.244990945150345	ACAP1	ArfGAP with coiled-coil, ankyrin repeat and PH domains 1 [Source:HGNC Symbol;Acc:HGNC:16467]
1060	ENSG00000072832.15	11.6131330645849	-0.95302148545802	0.659788021112044	-1.44443587176946	0.148616406354072	0.439864268088627	CRMP1	collapsin response mediator protein 1 [Source:HGNC Symbol;Acc:HGNC:2365]
1061	ENSG00000072840.13	32.5620370207855	0.286463829332633	0.435954094418991	0.657096315873376	0.511118987643822	0.782355561838631	EVC	EvC ciliary complex subunit 1 [Source:HGNC Symbol;Acc:HGNC:3497]
1062	ENSG00000072849.11	789.885253233946	0.25882467010798	0.183282011145838	1.41216624855798	0.157901015885766	0.454001048954087	DERL2	derlin 2 [Source:HGNC Symbol;Acc:HGNC:17943]
1063	ENSG00000072858.12	603.828734752219	-0.00664492460219128	0.22849108840662	-0.0290817670331459	0.976799377447367	0.992055551010006	SIDT1	SID1 transmembrane family member 1 [Source:HGNC Symbol;Acc:HGNC:25967]
1064	ENSG00000072864.16	702.745593283435	0.0175329924065399	0.197252501520597	0.0888860332385142	0.929172483474471	0.977408693173972	NDE1	nudE neurodevelopment protein 1 [Source:HGNC Symbol;Acc:HGNC:17619]
1065	ENSG00000072952.21	100.046382300719	-0.484002259068947	0.280299710359802	-1.7267312136986	0.0842159471241435	0.32598729819356	IRAG1	inositol 1,4,5-triphosphate receptor associated 1 [Source:HGNC Symbol;Acc:HGNC:7237]
1066	ENSG00000072954.7	73.5209763922112	0.0821423276527648	0.320680650132097	0.256149934892947	0.797835065330479	0.925355160051798	TMEM38A	transmembrane protein 38A [Source:HGNC Symbol;Acc:HGNC:28462]
1067	ENSG00000072958.9	2315.29607724548	-0.466306100715246	0.11484782759969	-4.06020828134938	4.90289598366244e-05	0.00415107292761448	AP1M1	adaptor related protein complex 1 subunit mu 1 [Source:HGNC Symbol;Acc:HGNC:13667]
1068	ENSG00000073008.16	189.037740236367	0.173961638540611	0.200399272817004	0.868075198553568	0.38535316732973	0.687779889658232	PVR	PVR cell adhesion molecule [Source:HGNC Symbol;Acc:HGNC:9705]
1069	ENSG00000073050.12	552.205777086367	-0.345128624124202	0.147921205333271	-2.33319234619957	0.0196380523715553	0.152024859441472	XRCC1	X-ray repair cross complementing 1 [Source:HGNC Symbol;Acc:HGNC:12828]
1070	ENSG00000073060.17	311.366314769014	-0.248849009983184	0.232784290889725	-1.06901118212083	0.285064630756758	0.603431964099073	SCARB1	scavenger receptor class B member 1 [Source:HGNC Symbol;Acc:HGNC:1664]
1071	ENSG00000073067.14	2.6349781490324	0.921255806661085	1.16740377175514	0.789149246345174	0.430024781834178	NA	CYP2W1	cytochrome P450 family 2 subfamily W member 1 [Source:HGNC Symbol;Acc:HGNC:20243]
1072	ENSG00000073111.15	133.719588682983	0.0735035492996382	0.296437654496686	0.247956182976951	0.804168309157274	0.928165444004526	MCM2	minichromosome maintenance complex component 2 [Source:HGNC Symbol;Acc:HGNC:6944]
1073	ENSG00000073146.17	4.13357339083342	0.521679196398453	1.34528931609287	0.387782159687083	0.698177248975183	NA	MOV10L1	Mov10 like RNA helicase 1 [Source:HGNC Symbol;Acc:HGNC:7201]
1074	ENSG00000073150.14	117.205033112019	1.68935607674905	0.529764404152904	3.18888181898581	0.00142824254774959	0.033027552747493	PANX2	pannexin 2 [Source:HGNC Symbol;Acc:HGNC:8600]
1075	ENSG00000073169.15	1833.69095287633	-0.191749946817356	0.253820214808281	-0.755455773931129	0.449975558963396	0.738648512646017	SELENOO	selenoprotein O [Source:HGNC Symbol;Acc:HGNC:30395]
1076	ENSG00000073282.14	8.9261693345984	-0.014179380922887	0.61491140588919	-0.0230592257471351	0.981603030170404	0.994159708077278	TP63	tumor protein p63 [Source:HGNC Symbol;Acc:HGNC:15979]
1077	ENSG00000073331.18	252.553609585828	0.453036437219516	0.207019750575858	2.18837302218423	0.0286424417435928	0.187434186067607	ALPK1	alpha kinase 1 [Source:HGNC Symbol;Acc:HGNC:20917]
1078	ENSG00000073350.14	1778.27212466738	-0.240092523096815	0.264850731584453	-0.906520143102781	0.364660608170244	0.670571072610992	LLGL2	LLGL scribble cell polarity complex component 2 [Source:HGNC Symbol;Acc:HGNC:6629]
1079	ENSG00000073417.15	331.174141637587	0.42522773066277	0.137425433548173	3.0942433266089	0.00197315584806354	0.040572675512952	PDE8A	phosphodiesterase 8A [Source:HGNC Symbol;Acc:HGNC:8793]
1080	ENSG00000073464.13	44.2700491310444	0.115929163033651	0.385100277251851	0.301036301144584	0.763386813365436	0.910056795869106	CLCN4	chloride voltage-gated channel 4 [Source:HGNC Symbol;Acc:HGNC:2022]
1081	ENSG00000073536.18	179.775609168537	-0.334214945379153	0.185897223769015	-1.79784796460666	0.0722011040325428	0.300813168512759	NLE1	notchless homolog 1 [Source:HGNC Symbol;Acc:HGNC:19889]
1082	ENSG00000073578.18	564.364051950342	-0.352513825217292	0.136056483098392	-2.59093736064281	0.00957149116752545	0.100938819828014	SDHA	succinate dehydrogenase complex flavoprotein subunit A [Source:HGNC Symbol;Acc:HGNC:10680]
1083	ENSG00000073584.20	154.769662663264	0.29653235045664	0.242640062296451	1.22210795550466	0.221666805040394	0.535100063029218	SMARCE1	SWI/SNF related, matrix associated, actin dependent regulator of chromatin, subfamily e, member 1 [Source:HGNC Symbol;Acc:HGNC:11109]
1084	ENSG00000073605.19	642.101459223309	-0.386462763685246	0.279622692369293	-1.38208655531738	0.166945126115774	0.466930546781232	GSDMB	gasdermin B [Source:HGNC Symbol;Acc:HGNC:23690]
1085	ENSG00000073614.13	1521.78099619734	0.127977797595123	0.178710737166928	0.716117003510447	0.473919105389672	0.756747640759483	KDM5A	lysine demethylase 5A [Source:HGNC Symbol;Acc:HGNC:9886]
1086	ENSG00000073670.14	22.669984552903	0.0370040998273742	0.45850314401919	0.0807063164343874	0.935675513417947	0.979529804828143	ADAM11	ADAM metallopeptidase domain 11 [Source:HGNC Symbol;Acc:HGNC:189]
1087	ENSG00000073711.11	16.4016759130232	-0.144359888478992	0.555722470127157	-0.259769752419693	0.795041384236174	0.9242418347022	PPP2R3A	protein phosphatase 2 regulatory subunit B''alpha [Source:HGNC Symbol;Acc:HGNC:9307]
1088	ENSG00000073712.15	2.50678007727471	-0.570476232080588	1.08614760539064	-0.525229010540801	0.59942400004612	NA	FERMT2	FERM domain containing kindlin 2 [Source:HGNC Symbol;Acc:HGNC:15767]
1089	ENSG00000073737.17	61.7430869996845	-0.258344496763557	0.42954444364297	-0.60143833912164	0.547548069375148	0.803674397371155	DHRS9	dehydrogenase/reductase 9 [Source:HGNC Symbol;Acc:HGNC:16888]
1090	ENSG00000073756.13	1887.92211033557	2.99412968127861	0.830442336436185	3.60546367870383	0.000311596071888909	0.0133316526296152	PTGS2	prostaglandin-endoperoxide synthase 2 [Source:HGNC Symbol;Acc:HGNC:9605]
1091	ENSG00000073792.16	177.265693145193	0.0220343615020752	0.247708369494936	0.0889528341210354	0.929119394375954	0.977408693173972	IGF2BP2	insulin like growth factor 2 mRNA binding protein 2 [Source:HGNC Symbol;Acc:HGNC:28867]
1092	ENSG00000073803.14	162.560176517603	0.360586328620977	0.215112885386199	1.67626559410239	0.0936861809840537	0.345862540066245	MAP3K13	mitogen-activated protein kinase kinase kinase 13 [Source:HGNC Symbol;Acc:HGNC:6852]
1093	ENSG00000073849.16	2097.77770194128	-0.493152966764744	0.296560538376863	-1.66290825294515	0.0963308021308114	0.351212608647209	ST6GAL1	ST6 beta-galactoside alpha-2,6-sialyltransferase 1 [Source:HGNC Symbol;Acc:HGNC:10860]
1094	ENSG00000073861.3	2260.63557181328	-0.368995006832255	0.384484104720035	-0.959714594966005	0.337198875735006	0.647914582703033	TBX21	T-box transcription factor 21 [Source:HGNC Symbol;Acc:HGNC:11599]
1095	ENSG00000073905.8	129.467952040155	-0.0418119232736274	0.247300337720233	-0.169073458043267	0.865738861766159	0.955001973802255	VDAC1P1	voltage dependent anion channel 1 pseudogene 1 [Source:HGNC Symbol;Acc:HGNC:12671]
1096	ENSG00000073910.23	493.222517534244	0.427727275305481	0.224176385290085	1.90799434450689	0.0563919472412388	0.267189845343648	FRY	FRY microtubule binding protein [Source:HGNC Symbol;Acc:HGNC:20367]
1097	ENSG00000073921.18	2815.37078316346	0.178051472701418	0.14089541284188	1.26371376548104	0.206332782516361	0.517843427685882	PICALM	phosphatidylinositol binding clathrin assembly protein [Source:HGNC Symbol;Acc:HGNC:15514]
1098	ENSG00000073969.19	532.183507579968	-0.327162816482976	0.193838948539041	-1.68780742440461	0.0914482019427102	0.342111284716928	NSF	N-ethylmaleimide sensitive factor, vesicle fusing ATPase [Source:HGNC Symbol;Acc:HGNC:8016]
1099	ENSG00000074054.21	783.59167266524	0.287463291199537	0.202721233560031	1.41802260252334	0.156184165942996	0.45151618097055	CLASP1	cytoplasmic linker associated protein 1 [Source:HGNC Symbol;Acc:HGNC:17088]
1100	ENSG00000074071.15	951.893709393151	-0.513076193737735	0.217136511138211	-2.36291994859931	0.0181315856678209	0.144940283942567	MRPS34	mitochondrial ribosomal protein S34 [Source:HGNC Symbol;Acc:HGNC:16618]
1101	ENSG00000074181.9	13.3984747445481	-0.510100572687222	0.644137587022012	-0.791912446912976	0.428411728841333	0.72214757971628	NOTCH3	notch receptor 3 [Source:HGNC Symbol;Acc:HGNC:7883]
1102	ENSG00000074201.9	863.906645839763	-0.191722122391176	0.171868682449055	-1.11551516925141	0.264629721706942	0.583065130374186	CLNS1A	chloride nucleotide-sensitive channel 1A [Source:HGNC Symbol;Acc:HGNC:2080]
1103	ENSG00000074219.14	22.352093866028	-0.845652167840314	0.48711336329002	-1.73604797480546	0.0825553521495885	0.322700568197154	TEAD2	TEA domain transcription factor 2 [Source:HGNC Symbol;Acc:HGNC:11715]
1104	ENSG00000074266.24	392.745321690142	0.146778878026291	0.172336349151635	0.851700054856936	0.394380590173654	0.694540242196687	EED	embryonic ectoderm development [Source:HGNC Symbol;Acc:HGNC:3188]
1105	ENSG00000074276.11	23.2317990377119	1.1149965716925	0.41632524827134	2.67818628901843	0.00740220363198328	0.0874817777924665	CDHR2	cadherin related family member 2 [Source:HGNC Symbol;Acc:HGNC:18231]
1106	ENSG00000074319.13	693.16611787325	-0.103213527170875	0.155636769332779	-0.663169298703359	0.50722213190046	0.779847713190244	TSG101	tumor susceptibility 101 [Source:HGNC Symbol;Acc:HGNC:15971]
1107	ENSG00000074356.17	935.719615001738	0.233220581172903	0.156071938227414	1.49431463350622	0.135093402111812	0.420460513155547	NCBP3	nuclear cap binding subunit 3 [Source:HGNC Symbol;Acc:HGNC:24612]
1108	ENSG00000074370.19	9212.8302048491	-0.234619999753393	0.123485520751448	-1.89997983832968	0.0574357655315315	0.269465883216381	ATP2A3	ATPase sarcoplasmic/endoplasmic reticulum Ca2+ transporting 3 [Source:HGNC Symbol;Acc:HGNC:813]
1109	ENSG00000074416.16	415.605882416155	-0.200312851781287	0.264101502954505	-0.758469185295754	0.448170153556432	0.737094291731674	MGLL	monoglyceride lipase [Source:HGNC Symbol;Acc:HGNC:17038]
1110	ENSG00000074527.13	27.2619229445405	0.765971107501821	0.574313430459042	1.33371616765011	0.182296894129801	0.487050934058373	NTN4	netrin 4 [Source:HGNC Symbol;Acc:HGNC:13658]
1111	ENSG00000074582.15	431.068412111366	-0.255432249579887	0.217635989856875	-1.17366732289024	0.240528303775726	0.556963260140572	BCS1L	BCS1 homolog, ubiquinol-cytochrome c reductase complex chaperone [Source:HGNC Symbol;Acc:HGNC:1020]
1112	ENSG00000074590.14	65.0407193635326	-0.167604461528496	0.609843164480391	-0.274832073704231	0.783445255335783	0.91988518354279	NUAK1	NUAK family kinase 1 [Source:HGNC Symbol;Acc:HGNC:14311]
1113	ENSG00000074603.19	774.365381930485	0.349209927198166	0.167478364759766	2.08510471008646	0.0370597968215935	0.214973851372771	DPP8	dipeptidyl peptidase 8 [Source:HGNC Symbol;Acc:HGNC:16490]
1114	ENSG00000074621.14	114.322158073688	0.146394122072897	0.250279441067008	0.584922682617397	0.558599706045036	0.809377334130475	SLC24A1	solute carrier family 24 member 1 [Source:HGNC Symbol;Acc:HGNC:10975]
1115	ENSG00000074657.14	186.345487163063	0.607412315963519	0.244784823828445	2.48141329378008	0.0130862543419595	0.120321138704003	ZNF532	zinc finger protein 532 [Source:HGNC Symbol;Acc:HGNC:30940]
1116	ENSG00000074660.17	301.800464977863	0.42939031557912	0.216432604814059	1.98394468314058	0.0472620069362811	0.243685490267202	SCARF1	scavenger receptor class F member 1 [Source:HGNC Symbol;Acc:HGNC:16820]
1117	ENSG00000074695.6	631.615899615402	0.180591683778718	0.176958827415996	1.02052938763084	0.307477459086099	0.622474139671668	LMAN1	lectin, mannose binding 1 [Source:HGNC Symbol;Acc:HGNC:6631]
1118	ENSG00000074696.13	219.77093268652	-0.0457486964972749	0.208541530517857	-0.219374512039258	0.826358322916037	0.938010940776358	HACD3	3-hydroxyacyl-CoA dehydratase 3 [Source:HGNC Symbol;Acc:HGNC:24175]
1119	ENSG00000074706.14	606.858965605303	-0.139923971391764	0.21198177069109	-0.660075491093373	0.509205385830815	0.781084711909666	IPCEF1	interaction protein for cytohesin exchange factors 1 [Source:HGNC Symbol;Acc:HGNC:21204]
1120	ENSG00000074755.15	2243.88213307114	0.193768309868432	0.163915823615809	1.18212083247431	0.237157759416068	0.553243886909325	ZZEF1	zinc finger ZZ-type and EF-hand domain containing 1 [Source:HGNC Symbol;Acc:HGNC:29027]
1121	ENSG00000074800.16	15133.9912580707	-0.174369677246293	0.24725498813203	-0.705222080911803	0.480672042004947	0.762127853571248	ENO1	enolase 1 [Source:HGNC Symbol;Acc:HGNC:3350]
1122	ENSG00000074803.21	4.18735819705636	0.209256381001595	1.25845660375192	0.166280172377597	0.86793646897276	0.955864965916313	SLC12A1	solute carrier family 12 member 1 [Source:HGNC Symbol;Acc:HGNC:10910]
1123	ENSG00000074842.8	1364.54304070984	-0.139642375582476	0.227717825509375	-0.613225491988227	0.539727251286243	0.799323729972095	MYDGF	myeloid derived growth factor [Source:HGNC Symbol;Acc:HGNC:16948]
1124	ENSG00000074855.11	752.65735279218	0.168028426711257	0.149937934678378	1.12065320275141	0.262435509194942	0.58092660296751	ANO8	anoctamin 8 [Source:HGNC Symbol;Acc:HGNC:29329]
1125	ENSG00000074935.14	159.598533100961	0.517491916726129	0.327871366535626	1.57833824342175	0.114487924539822	0.386844964170252	TUBE1	tubulin epsilon 1 [Source:HGNC Symbol;Acc:HGNC:20775]
1126	ENSG00000074964.17	938.862530070825	-0.255574810732351	0.250634469255286	-1.01971134094901	0.307865381467975	0.622749948216035	ARHGEF10L	Rho guanine nucleotide exchange factor 10 like [Source:HGNC Symbol;Acc:HGNC:25540]
1127	ENSG00000074966.12	937.492908528715	-0.0136569311738737	0.195055010951482	-0.0700157925051758	0.944181089883524	0.98229744670767	TXK	TXK tyrosine kinase [Source:HGNC Symbol;Acc:HGNC:12434]
1128	ENSG00000075073.16	8.77110089064342	1.08197031782524	0.65076297313894	1.6626181305405	0.0963888995275669	0.351257148608973	TACR2	tachykinin receptor 2 [Source:HGNC Symbol;Acc:HGNC:11527]
1129	ENSG00000075089.10	271.904470190967	-0.184192031227601	0.287592507204057	-0.640461857015315	0.521872379195237	0.787719111856971	ACTR6	actin related protein 6 [Source:HGNC Symbol;Acc:HGNC:24025]
1130	ENSG00000075131.10	52.6023875909301	0.578008803905135	0.384699392166575	1.5024947158088	0.132969391612435	0.417336214177653	TIPIN	TIMELESS interacting protein [Source:HGNC Symbol;Acc:HGNC:30750]
1131	ENSG00000075142.14	913.25590771256	-0.267520958948131	0.147662710558557	-1.81170288650528	0.0700321173892492	0.296547865020192	SRI	sorcin [Source:HGNC Symbol;Acc:HGNC:11292]
1132	ENSG00000075151.24	923.490706538848	0.61622198663874	0.200710159872488	3.0702082397335	0.00213909569221724	0.042192667821068	EIF4G3	eukaryotic translation initiation factor 4 gamma 3 [Source:HGNC Symbol;Acc:HGNC:3298]
1133	ENSG00000075188.9	139.509845382693	-0.290501368998337	0.168295581775768	-1.726137822117	0.084322620875634	0.326230098033269	NUP37	nucleoporin 37 [Source:HGNC Symbol;Acc:HGNC:29929]
1134	ENSG00000075213.11	3.9640962414555	-2.12716268739215	1.03180480632389	-2.06159408674475	0.0392463974880703	NA	SEMA3A	semaphorin 3A [Source:HGNC Symbol;Acc:HGNC:10723]
1135	ENSG00000075218.19	27.4342101267229	-0.0198051549510671	0.473405514701605	-0.0418354969175858	0.966629837325166	0.98932004439027	GTSE1	G2 and S-phase expressed 1 [Source:HGNC Symbol;Acc:HGNC:13698]
1136	ENSG00000075223.14	93.6228546750414	0.312638158161159	0.359650489163347	0.869283283580256	0.384692203853599	0.687263313981118	SEMA3C	semaphorin 3C [Source:HGNC Symbol;Acc:HGNC:10725]
1137	ENSG00000075234.17	1648.30763381505	-0.215304901556028	0.313489527599564	-0.686800937832437	0.492208178728983	0.770633278576649	TTC38	tetratricopeptide repeat domain 38 [Source:HGNC Symbol;Acc:HGNC:26082]
1138	ENSG00000075239.15	284.753905701853	-0.169677943973073	0.229193379582245	-0.740326549930668	0.459101874772408	0.745683234360886	ACAT1	acetyl-CoA acetyltransferase 1 [Source:HGNC Symbol;Acc:HGNC:93]
1139	ENSG00000075240.17	981.146954699979	0.141281716633056	0.216731294682331	0.65187501805005	0.514481802069437	0.784405991125308	GRAMD4	GRAM domain containing 4 [Source:HGNC Symbol;Acc:HGNC:29113]
1140	ENSG00000075275.18	103.609141382247	-0.0294587346324473	0.442512729495977	-0.0665714965216953	0.946922837872212	0.983628355097318	CELSR1	cadherin EGF LAG seven-pass G-type receptor 1 [Source:HGNC Symbol;Acc:HGNC:1850]
1141	ENSG00000075290.8	2.55324276971605	2.07765490662488	1.42185750857123	1.46122582192686	0.143953478894106	NA	WNT8B	Wnt family member 8B [Source:HGNC Symbol;Acc:HGNC:12789]
1142	ENSG00000075292.20	888.784876406289	0.177929151433011	0.214150922597858	0.830858673287785	0.406053472276065	0.704817897749578	ZNF638	zinc finger protein 638 [Source:HGNC Symbol;Acc:HGNC:17894]
1143	ENSG00000075303.13	332.636871229832	0.00538106052962094	0.247725957138285	0.0217218275863483	0.982669851983614	0.994186327131391	SLC25A40	solute carrier family 25 member 40 [Source:HGNC Symbol;Acc:HGNC:29680]
1144	ENSG00000075336.12	170.277468487909	0.14807118450083	0.230240169134201	0.643116207991155	0.520148698290841	0.787303308419736	TIMM21	translocase of inner mitochondrial membrane 21 [Source:HGNC Symbol;Acc:HGNC:25010]
1145	ENSG00000075340.23	79.457165406287	-0.3371325362602	0.349786800500836	-0.963822922355797	0.335134712344408	0.646126016736926	ADD2	adducin 2 [Source:HGNC Symbol;Acc:HGNC:244]
1146	ENSG00000075391.18	16.0742970378913	-0.326604858612295	0.447203167903266	-0.730327694554575	0.465189903685645	0.749751318316251	RASAL2	RAS protein activator like 2 [Source:HGNC Symbol;Acc:HGNC:9874]
1147	ENSG00000075399.14	1308.99853699625	-0.193012843554568	0.213857129424594	-0.90253172327661	0.36677447747919	0.672404778050884	VPS9D1	VPS9 domain containing 1 [Source:HGNC Symbol;Acc:HGNC:13526]
1148	ENSG00000075407.19	186.234920603616	0.263412922640496	0.214286288545795	1.22925701139391	0.218975459561966	0.532296093110514	ZNF37A	zinc finger protein 37A [Source:HGNC Symbol;Acc:HGNC:13102]
1149	ENSG00000075413.19	1711.99466666721	0.220522122542182	0.103092647565806	2.13906740925844	0.0324302094118489	0.200426822165102	MARK3	microtubule affinity regulating kinase 3 [Source:HGNC Symbol;Acc:HGNC:6897]
1150	ENSG00000075415.15	5256.05538372972	0.180201566036018	0.179517732087382	1.00380928357708	0.315470548790743	0.629161682857671	SLC25A3	solute carrier family 25 member 3 [Source:HGNC Symbol;Acc:HGNC:10989]
1151	ENSG00000075420.13	548.385767111525	0.497854066272607	0.158259769152642	3.14580306124689	0.00165631494396891	0.0361967394379232	FNDC3B	fibronectin type III domain containing 3B [Source:HGNC Symbol;Acc:HGNC:24670]
1152	ENSG00000075426.12	5077.49578888877	0.0794296016597957	0.311070932903141	0.255342409907929	0.798458646889807	0.925653371210844	FOSL2	FOS like 2, AP-1 transcription factor subunit [Source:HGNC Symbol;Acc:HGNC:3798]
1153	ENSG00000075539.15	908.395150720205	0.327906171288118	0.199099445127442	1.64694668575409	0.0995690047307116	0.357661824368602	FRYL	FRY like transcription coactivator [Source:HGNC Symbol;Acc:HGNC:29127]
1154	ENSG00000075568.17	994.685430005129	0.0692029150625074	0.182075078837434	0.380079006442696	0.703886768936689	0.883953201321053	TMEM131	transmembrane protein 131 [Source:HGNC Symbol;Acc:HGNC:30366]
1155	ENSG00000075618.18	172.09879646039	0.380880356411221	0.2600478676353	1.46465479557549	0.14301512393369	0.431424853284959	FSCN1	fascin actin-bundling protein 1 [Source:HGNC Symbol;Acc:HGNC:11148]
1156	ENSG00000075624.17	119270.074011011	-0.193105823908401	0.183030140188202	-1.05504931433609	0.291402771365043	0.60857622765902	ACTB	actin beta [Source:HGNC Symbol;Acc:HGNC:132]
1157	ENSG00000075651.17	108.59432373206	0.456771502850922	0.290466197306616	1.57254615885219	0.115823943024014	0.389492593683073	PLD1	phospholipase D1 [Source:HGNC Symbol;Acc:HGNC:9067]
1158	ENSG00000075702.19	105.984783578508	-0.578371235644463	0.285971636633187	-2.02247762209486	0.0431270331467694	0.232654045820108	WDR62	WD repeat domain 62 [Source:HGNC Symbol;Acc:HGNC:24502]
1159	ENSG00000075711.21	664.395143127386	0.352492219944572	0.170304070186043	2.06978153581123	0.0384728072194317	0.219286138717565	DLG1	discs large MAGUK scaffold protein 1 [Source:HGNC Symbol;Acc:HGNC:2900]
1160	ENSG00000075785.14	4139.96561989851	0.0434580025689625	0.134432169111474	0.323270857386273	0.746490122545832	0.902867078196516	RAB7A	RAB7A, member RAS oncogene family [Source:HGNC Symbol;Acc:HGNC:9788]
1161	ENSG00000075790.12	18.4454828155942	0.562152195190155	0.398071121119858	1.41219034831942	0.157893921620023	0.454001048954087	BCAP29	B cell receptor associated protein 29 [Source:HGNC Symbol;Acc:HGNC:24131]
1162	ENSG00000075826.17	1173.48047673326	0.0640231022388774	0.168164228096113	0.380717724356249	0.703412715485439	0.883953201321053	SEC31B	SEC31 homolog B, COPII coat complex component [Source:HGNC Symbol;Acc:HGNC:23197]
1163	ENSG00000075856.12	861.073028047035	-0.0557053176702594	0.164759717100889	-0.338100347891159	0.735287568386142	0.897876347085609	SART3	spliceosome associated factor 3, U4/U6 recycling protein [Source:HGNC Symbol;Acc:HGNC:16860]
1164	ENSG00000075884.14	1150.11491088444	-0.263005175798107	0.122912681131625	-2.13977250660133	0.032373156123663	0.200320825259281	ARHGAP15	Rho GTPase activating protein 15 [Source:HGNC Symbol;Acc:HGNC:21030]
1165	ENSG00000075886.11	11.34082657917	-0.185162997616469	0.528972766138952	-0.350042590978739	0.726306734179734	0.893793617119835	TUBA3D	tubulin alpha 3d [Source:HGNC Symbol;Acc:HGNC:24071]
1166	ENSG00000075914.13	358.671525566575	-0.254771901187491	0.202131211137555	-1.26042831165798	0.207514893788329	0.519052659956288	EXOSC7	exosome component 7 [Source:HGNC Symbol;Acc:HGNC:28112]
1167	ENSG00000075945.13	229.037120897338	-0.153681855849533	0.200407486139077	-0.76684688187188	0.443172558585246	0.733589787594376	KIFAP3	kinesin associated protein 3 [Source:HGNC Symbol;Acc:HGNC:17060]
1168	ENSG00000075975.17	143.443123212153	0.31886306183816	0.246196738833694	1.2951555059125	0.195266590332741	0.50317469710395	MKRN2	makorin ring finger protein 2 [Source:HGNC Symbol;Acc:HGNC:7113]
1169	ENSG00000076003.5	401.340962668377	0.0603451264445602	0.177083987062177	0.340771220739298	0.733275817587693	0.896722634918195	MCM6	minichromosome maintenance complex component 6 [Source:HGNC Symbol;Acc:HGNC:6949]
1170	ENSG00000076043.11	286.333592656867	-0.151942359111534	0.179494010069819	-0.846503786128752	0.397271762628281	0.697150896924286	REXO2	RNA exonuclease 2 [Source:HGNC Symbol;Acc:HGNC:17851]
1171	ENSG00000076053.12	421.586948964176	0.536488431339999	0.305803017993964	1.75435950521125	0.0793689254902513	0.316410061178376	RBM7	RNA binding motif protein 7 [Source:HGNC Symbol;Acc:HGNC:9904]
1172	ENSG00000076067.14	187.94806883533	0.184775459207804	0.320391308870384	0.576718075965526	0.564129919507476	0.812798212830744	RBMS2	RNA binding motif single stranded interacting protein 2 [Source:HGNC Symbol;Acc:HGNC:9909]
1173	ENSG00000076108.12	2845.50314496124	0.509858962238792	0.24405628087958	2.08910403945049	0.0366983588229965	0.213712278407246	BAZ2A	bromodomain adjacent to zinc finger domain 2A [Source:HGNC Symbol;Acc:HGNC:962]
1174	ENSG00000076201.16	1394.0586330286	-0.322405966529603	0.153333815401187	-2.10264099726503	0.0354971633292448	0.209789365758745	PTPN23	protein tyrosine phosphatase non-receptor type 23 [Source:HGNC Symbol;Acc:HGNC:14406]
1175	ENSG00000076242.18	528.780598034532	-0.275287506089375	0.129960967299346	-2.11823220317599	0.0341554071465485	0.20546789169649	MLH1	mutL homolog 1 [Source:HGNC Symbol;Acc:HGNC:7127]
1176	ENSG00000076248.12	215.147439851375	-0.468840873124132	0.278391413722812	-1.68410680076127	0.0921610302888103	0.343281850486098	UNG	uracil DNA glycosylase [Source:HGNC Symbol;Acc:HGNC:12572]
1177	ENSG00000076258.10	33.4892178049858	0.164453925358455	0.299208286319516	0.549630250489919	0.582573006004425	0.823859672998828	FMO4	flavin containing dimethylaniline monoxygenase 4 [Source:HGNC Symbol;Acc:HGNC:3772]
1178	ENSG00000076321.11	244.142276899856	0.445628590170883	0.195810378831863	2.27581700637805	0.0228569644415038	0.165563739218835	KLHL20	kelch like family member 20 [Source:HGNC Symbol;Acc:HGNC:25056]
1179	ENSG00000076351.13	27.1885204727401	-0.327381289605153	0.324657998149207	-1.0083881853257	0.313268142562443	0.627267925762846	SLC46A1	solute carrier family 46 member 1 [Source:HGNC Symbol;Acc:HGNC:30521]
1180	ENSG00000076356.7	96.3444049055045	0.510090180860573	0.248489398309253	2.0527643606982	0.0400954365842708	0.223165527941796	PLXNA2	plexin A2 [Source:HGNC Symbol;Acc:HGNC:9100]
1181	ENSG00000076382.17	106.749638346239	0.607075914333538	0.363985289589339	1.6678583769648	0.0953438440423818	0.349442406678703	SPAG5	sperm associated antigen 5 [Source:HGNC Symbol;Acc:HGNC:13452]
1182	ENSG00000076513.17	1873.7890215934	0.0571838498084018	0.161476557936034	0.35413096823041	0.723240734676591	0.892488524909288	ANKRD13A	ankyrin repeat domain 13A [Source:HGNC Symbol;Acc:HGNC:21268]
1183	ENSG00000076554.16	279.589496904971	-0.281827204500715	0.287004580032054	-0.981960651879628	0.326119233494802	0.63839875847814	TPD52	tumor protein D52 [Source:HGNC Symbol;Acc:HGNC:12005]
1184	ENSG00000076555.16	304.184168146104	-0.23036684636505	0.203008457929893	-1.1347647714491	0.256473890376035	0.574820558049912	ACACB	acetyl-CoA carboxylase beta [Source:HGNC Symbol;Acc:HGNC:85]
1185	ENSG00000076604.16	653.839680507885	0.137339979030881	0.346779564616355	0.396044037897162	0.692072541141777	0.879968220776877	TRAF4	TNF receptor associated factor 4 [Source:HGNC Symbol;Acc:HGNC:12034]
1186	ENSG00000076641.4	1496.16452462578	0.202250305163121	0.212407975138104	0.952178490622217	0.341006467590325	0.65167855106556	PAG1	phosphoprotein membrane anchor with glycosphingolipid microdomains 1 [Source:HGNC Symbol;Acc:HGNC:30043]
1187	ENSG00000076650.7	201.256660745688	-0.171924415779157	0.235971639703934	-0.72858084130307	0.466258101401603	0.750712288345911	GPATCH1	G-patch domain containing 1 [Source:HGNC Symbol;Acc:HGNC:24658]
1188	ENSG00000076662.11	1180.78270408586	0.180381503044442	0.181745554315859	0.992494720013638	0.320956253830831	0.63374488531289	ICAM3	intercellular adhesion molecule 3 [Source:HGNC Symbol;Acc:HGNC:5346]
1189	ENSG00000076685.19	502.956452325859	0.355294458185661	0.244656713848994	1.45221626088281	0.14644148268289	0.436209922132864	NT5C2	5'-nucleotidase, cytosolic II [Source:HGNC Symbol;Acc:HGNC:8022]
1190	ENSG00000076706.17	19.4073673492776	1.57307715564868	0.551188383023443	2.85397371225398	0.00431761038606588	0.0641848235562757	MCAM	melanoma cell adhesion molecule [Source:HGNC Symbol;Acc:HGNC:6934]
1191	ENSG00000076716.9	11.0045803762575	1.31560698887161	0.889884583500039	1.47840182116331	0.139300258249843	0.426109539967824	GPC4	glypican 4 [Source:HGNC Symbol;Acc:HGNC:4452]
1192	ENSG00000076770.16	578.90551516468	0.234992331000301	0.181145524021813	1.29725717634626	0.194542713624571	0.502291154094428	MBNL3	muscleblind like splicing regulator 3 [Source:HGNC Symbol;Acc:HGNC:20564]
1193	ENSG00000076826.10	9.00532059531034	-0.642015395473632	0.607827936574267	-1.05624529055385	0.29085616381284	0.608231927097979	CAMSAP3	calmodulin regulated spectrin associated protein family member 3 [Source:HGNC Symbol;Acc:HGNC:29307]
1194	ENSG00000076864.21	11.9080475645391	0.757460311596407	0.665105981799014	1.13885656169801	0.254762985849699	0.572599609596988	RAP1GAP	RAP1 GTPase activating protein [Source:HGNC Symbol;Acc:HGNC:9858]
1195	ENSG00000076924.12	2924.19042564032	-0.190690294259111	0.269169695288204	-0.708438942411165	0.478672716372169	0.760726336550044	XAB2	XPA binding protein 2 [Source:HGNC Symbol;Acc:HGNC:14089]
1196	ENSG00000076928.20	23415.0988146189	-0.366485693247353	0.109870689889877	-3.3356092841019	0.000851126932841509	0.023668895226208	ARHGEF1	Rho guanine nucleotide exchange factor 1 [Source:HGNC Symbol;Acc:HGNC:681]
1197	ENSG00000076944.18	2571.78021847497	-0.147913403563844	0.292833861387373	-0.5051103136197	0.61348135784883	0.840524004272477	STXBP2	syntaxin binding protein 2 [Source:HGNC Symbol;Acc:HGNC:11445]
1198	ENSG00000076984.18	1768.47773126568	0.172992604021325	0.156094376641642	1.10825647754421	0.26775106587124	0.585802294180686	MAP2K7	mitogen-activated protein kinase kinase 7 [Source:HGNC Symbol;Acc:HGNC:6847]
1199	ENSG00000077044.11	3420.139892397	0.18520472130819	0.125774894174235	1.47250945845859	0.140883354740049	0.428548175905252	DGKD	diacylglycerol kinase delta [Source:HGNC Symbol;Acc:HGNC:2851]
1200	ENSG00000077063.11	6.11538157890881	1.41351343277166	0.968904877914916	1.45887740374839	0.144598853424984	0.433392768652906	CTTNBP2	cortactin binding protein 2 [Source:HGNC Symbol;Acc:HGNC:15679]
1201	ENSG00000077092.20	3.43603213815483	-0.725420429033363	1.08935934088919	-0.665914727863111	0.505465606183972	NA	RARB	retinoic acid receptor beta [Source:HGNC Symbol;Acc:HGNC:9865]
1202	ENSG00000077097.17	2154.09836113641	-0.0270838908420366	0.192766473561006	-0.140501044303563	0.888264127440338	0.964645913171431	TOP2B	DNA topoisomerase II beta [Source:HGNC Symbol;Acc:HGNC:11990]
1203	ENSG00000077147.16	1820.94617051891	0.334534595804382	0.108207964027603	3.09158941128442	0.00199088014910433	0.0407350284132909	TM9SF3	transmembrane 9 superfamily member 3 [Source:HGNC Symbol;Acc:HGNC:21529]
1204	ENSG00000077150.21	3395.92433012296	0.266581842047034	0.257286154546134	1.03612976188827	0.300141609159408	0.616438683264524	NFKB2	nuclear factor kappa B subunit 2 [Source:HGNC Symbol;Acc:HGNC:7795]
1205	ENSG00000077152.12	25.5796475941913	-0.203374094651257	0.593379221811886	-0.342738820598156	0.731794955052576	0.895994163957874	UBE2T	ubiquitin conjugating enzyme E2 T [Source:HGNC Symbol;Acc:HGNC:25009]
1206	ENSG00000077157.23	290.793172161022	0.259718364237017	0.214344854966714	1.2116846204559	0.225633128494627	0.540636297740385	PPP1R12B	protein phosphatase 1 regulatory subunit 12B [Source:HGNC Symbol;Acc:HGNC:7619]
1207	ENSG00000077232.19	1121.95345281063	0.269930624790743	0.221394566180378	1.21922877082187	0.22275737487973	0.536801642808863	DNAJC10	DnaJ heat shock protein family (Hsp40) member C10 [Source:HGNC Symbol;Acc:HGNC:24637]
1208	ENSG00000077235.18	2578.88807599905	-0.618212913471597	0.217795112847337	-2.83850682133962	0.00453251505874998	0.0659272226278924	GTF3C1	general transcription factor IIIC subunit 1 [Source:HGNC Symbol;Acc:HGNC:4664]
1209	ENSG00000077238.14	3357.93417966563	-0.179367282741461	0.209148954852402	-0.857605446166547	0.391110366747448	0.692009912370802	IL4R	interleukin 4 receptor [Source:HGNC Symbol;Acc:HGNC:6015]
1210	ENSG00000077254.14	893.608722546233	0.367486130383049	0.15086921181637	2.43579273702532	0.0148591958848565	0.129839452521328	USP33	ubiquitin specific peptidase 33 [Source:HGNC Symbol;Acc:HGNC:20059]
1211	ENSG00000077264.17	4.50174822445998	-0.511747728941008	0.714275886801345	-0.716456677870936	0.473709408601533	0.756591386658536	PAK3	p21 (RAC1) activated kinase 3 [Source:HGNC Symbol;Acc:HGNC:8592]
1212	ENSG00000077312.9	1500.45662727787	-0.199610072832222	0.175050027753249	-1.14030300591321	0.254160085943528	0.572090375262791	SNRPA	small nuclear ribonucleoprotein polypeptide A [Source:HGNC Symbol;Acc:HGNC:11151]
1213	ENSG00000077348.10	307.906213695922	-0.737748477716815	0.257231557833989	-2.86803253818857	0.00413033053327605	0.0622737512833612	EXOSC5	exosome component 5 [Source:HGNC Symbol;Acc:HGNC:24662]
1214	ENSG00000077380.16	455.3855578609	-0.341818270385028	0.232951229124592	-1.46733834231976	0.142284038275251	0.430486953126647	DYNC1I2	dynein cytoplasmic 1 intermediate chain 2 [Source:HGNC Symbol;Acc:HGNC:2964]
1215	ENSG00000077420.17	2633.74116487186	-0.402721974431124	0.168754626520734	-2.38643516171478	0.0170126070057982	0.139850035220421	APBB1IP	amyloid beta precursor protein binding family B member 1 interacting protein [Source:HGNC Symbol;Acc:HGNC:17379]
1216	ENSG00000077454.17	1420.70092160604	-0.219030308561168	0.164381413832214	-1.33245178670098	0.182711774480512	0.487576510332646	LRCH4	leucine rich repeats and calponin homology domain containing 4 [Source:HGNC Symbol;Acc:HGNC:6691]
1217	ENSG00000077458.13	687.642156565386	0.782133434746723	0.187672299272419	4.16754863546166	3.07892834189949e-05	0.00314516767182384	FAM76B	family with sequence similarity 76 member B [Source:HGNC Symbol;Acc:HGNC:28492]
1218	ENSG00000077463.15	650.31100589442	-0.233856752135526	0.170560296248972	-1.37110897013311	0.170340989110445	0.471203846785285	SIRT6	sirtuin 6 [Source:HGNC Symbol;Acc:HGNC:14934]
1219	ENSG00000077514.9	235.828486776185	-0.322301342934987	0.163700096218459	-1.96885249538811	0.0489700320155202	0.247886792988187	POLD3	DNA polymerase delta 3, accessory subunit [Source:HGNC Symbol;Acc:HGNC:20932]
1220	ENSG00000077549.19	6814.40687462039	-0.311776983173622	0.124946534638753	-2.4952831551114	0.0125856653771867	0.117612329955758	CAPZB	capping actin protein of muscle Z-line subunit beta [Source:HGNC Symbol;Acc:HGNC:1491]
1221	ENSG00000077585.14	229.242859292949	0.153762991438655	0.284684531603469	0.540117127448386	0.589116259680666	0.82696860733918	GPR137B	G protein-coupled receptor 137B [Source:HGNC Symbol;Acc:HGNC:11862]
1222	ENSG00000077616.11	14.8894301297728	0.643402591528962	0.805979619701657	0.798286427846805	0.424704292251029	0.718891751606733	NAALAD2	N-acetylated alpha-linked acidic dipeptidase 2 [Source:HGNC Symbol;Acc:HGNC:14526]
1223	ENSG00000077684.16	798.400762956906	0.0611813399030753	0.145199953828042	0.421359224229033	0.673492789623121	0.870307603558132	JADE1	jade family PHD finger 1 [Source:HGNC Symbol;Acc:HGNC:30027]
1224	ENSG00000077713.19	176.928798703536	0.0216758641463461	0.190123394470536	0.114009452685768	0.909230300146599	0.971281960672855	SLC25A43	solute carrier family 25 member 43 [Source:HGNC Symbol;Acc:HGNC:30557]
1225	ENSG00000077721.17	982.996171926098	0.142069424729871	0.11271469687336	1.26043389789259	0.207512879691585	0.519052659956288	UBE2A	ubiquitin conjugating enzyme E2 A [Source:HGNC Symbol;Acc:HGNC:12472]
1226	ENSG00000077782.23	133.60462895588	0.0910271852868573	0.53274477752557	0.170864528620345	0.864330288510008	0.954750555299076	FGFR1	fibroblast growth factor receptor 1 [Source:HGNC Symbol;Acc:HGNC:3688]
1227	ENSG00000077800.13	11.1982163973206	-0.00527252891838606	0.539346702685349	-0.00977576926332303	0.992200188867377	0.997731466793588	FKBP6	FKBP prolyl isomerase family member 6 (inactive) [Source:HGNC Symbol;Acc:HGNC:3722]
1228	ENSG00000077935.17	9.09441030252265	-0.881275154358669	0.530532802922042	-1.66111341184716	0.0966906713381944	0.351888308552092	SMC1B	structural maintenance of chromosomes 1B [Source:HGNC Symbol;Acc:HGNC:11112]
1229	ENSG00000077942.19	3.20066858840518	-2.72453358248832	1.25805226909691	-2.16567598136771	0.0303359556838241	NA	FBLN1	fibulin 1 [Source:HGNC Symbol;Acc:HGNC:3600]
1230	ENSG00000077984.6	5048.28834433382	-0.562358614915203	0.311354166174841	-1.80617019461821	0.0708917590221942	0.298147040918837	CST7	cystatin F [Source:HGNC Symbol;Acc:HGNC:2479]
1231	ENSG00000078018.22	5.21756363496883	-0.0160849656842018	0.799320017881772	-0.0201233114702014	0.983945004045197	0.99464121569687	MAP2	microtubule associated protein 2 [Source:HGNC Symbol;Acc:HGNC:6839]
1232	ENSG00000078043.16	246.863370261288	0.157886517357168	0.204481898040067	0.772129557043876	0.440037697870776	0.73046585865705	PIAS2	protein inhibitor of activated STAT 2 [Source:HGNC Symbol;Acc:HGNC:17311]
1233	ENSG00000078053.17	15.7169509106547	0.916448226638287	0.568309904591942	1.61258535041073	0.106834623304339	0.372861675956589	AMPH	amphiphysin [Source:HGNC Symbol;Acc:HGNC:471]
1234	ENSG00000078061.14	2587.58627026276	-0.123026033843619	0.166843821324391	-0.737372429299745	0.460895897115362	0.747231906576013	ARAF	A-Raf proto-oncogene, serine/threonine kinase [Source:HGNC Symbol;Acc:HGNC:646]
1235	ENSG00000078070.14	262.226636963389	-0.243967524328075	0.279639055974159	-0.872437233340611	0.38296989575012	0.685834870000758	MCCC1	methylcrotonyl-CoA carboxylase subunit 1 [Source:HGNC Symbol;Acc:HGNC:6936]
1236	ENSG00000078081.8	13.4662435658316	-0.778643577707326	0.492047762314195	-1.58245527638459	0.11354567440619	0.385247987929278	LAMP3	lysosomal associated membrane protein 3 [Source:HGNC Symbol;Acc:HGNC:14582]
1237	ENSG00000078114.19	7.28509267379463	-1.18162577205491	1.28162527935034	-0.92197445781803	NA	NA	NEBL	nebulette [Source:HGNC Symbol;Acc:HGNC:16932]
1238	ENSG00000078124.13	571.467687624776	0.488660629421041	0.178254868897033	2.74135922594805	0.00611855731359003	0.0786679983452427	ACER3	alkaline ceramidase 3 [Source:HGNC Symbol;Acc:HGNC:16066]
1239	ENSG00000078140.14	971.63462201501	0.211534786442868	0.122453303373245	1.72747309068582	0.0840827338758559	0.325690261276748	UBE2K	ubiquitin conjugating enzyme E2 K [Source:HGNC Symbol;Acc:HGNC:4914]
1240	ENSG00000078142.14	522.643218256853	-0.152005679136186	0.201986365558333	-0.75255415738587	0.451717874092743	0.740263400241004	PIK3C3	phosphatidylinositol 3-kinase catalytic subunit type 3 [Source:HGNC Symbol;Acc:HGNC:8974]
1241	ENSG00000078177.15	289.202932196452	0.804910853787775	0.212756018391384	3.78325774224196	0.000154788978971029	0.0086174894317646	N4BP2	NEDD4 binding protein 2 [Source:HGNC Symbol;Acc:HGNC:29851]
1242	ENSG00000078237.7	73.9208240797989	0.409223188030552	0.259160683449835	1.57903267804032	0.114328561829472	0.386692397232762	TIGAR	TP53 induced glycolysis regulatory phosphatase [Source:HGNC Symbol;Acc:HGNC:1185]
1243	ENSG00000078246.17	140.410406452088	-0.105205503224512	0.230751329830918	-0.455925880477486	0.648443278224717	0.858819041440836	TULP3	TUB like protein 3 [Source:HGNC Symbol;Acc:HGNC:12425]
1244	ENSG00000078269.15	269.693333888306	0.752218994549767	0.312339412055566	2.40833838291258	0.0160253199175583	0.135126031519919	SYNJ2	synaptojanin 2 [Source:HGNC Symbol;Acc:HGNC:11504]
1245	ENSG00000078304.20	4729.94264230283	0.170475150339184	0.163872942610557	1.04028857737862	0.298205849459207	0.615187259957175	PPP2R5C	protein phosphatase 2 regulatory subunit B'gamma [Source:HGNC Symbol;Acc:HGNC:9311]
1246	ENSG00000078328.23	3.62440898204066	-1.07083844160515	0.948989842328812	-1.1283982123321	0.259151782430721	NA	RBFOX1	RNA binding fox-1 homolog 1 [Source:HGNC Symbol;Acc:HGNC:18222]
1247	ENSG00000078369.19	5164.37389225066	0.140489559045248	0.149733785448965	0.938262254066445	0.348109652535641	0.658069087632953	GNB1	G protein subunit beta 1 [Source:HGNC Symbol;Acc:HGNC:4396]
1248	ENSG00000078399.19	22.5144983864195	1.7857592517813	0.615302526645773	2.90224592692003	0.00370497560329626	0.0588997485964773	HOXA9	homeobox A9 [Source:HGNC Symbol;Acc:HGNC:5109]
1249	ENSG00000078401.7	14.213925834335	1.14552492818916	0.855156454549078	1.33955011635057	0.180391650742293	0.485206873881	EDN1	endothelin 1 [Source:HGNC Symbol;Acc:HGNC:3176]
1250	ENSG00000078403.17	707.148950101559	0.391424836203884	0.16928319164028	2.31224867874446	0.0207639831045113	0.157155722577966	MLLT10	MLLT10 histone lysine methyltransferase DOT1L cofactor [Source:HGNC Symbol;Acc:HGNC:16063]
1251	ENSG00000078487.18	116.987480751836	0.0836119473865359	0.149275487951027	0.560118399438536	0.575398681115724	0.819723145242503	ZCWPW1	zinc finger CW-type and PWWP domain containing 1 [Source:HGNC Symbol;Acc:HGNC:23486]
1252	ENSG00000078589.13	583.185351373336	-0.176176818128604	0.262262913430787	-0.671756505042784	0.501738722605316	0.775842456834936	P2RY10	P2Y receptor family member 10 [Source:HGNC Symbol;Acc:HGNC:19906]
1253	ENSG00000078596.11	1123.74448672316	-0.188534931959108	0.286339638396869	-0.658431130997647	0.510261136901073	0.78221223637028	ITM2A	integral membrane protein 2A [Source:HGNC Symbol;Acc:HGNC:6173]
1254	ENSG00000078618.23	2217.08504493989	0.041744058285291	0.113601612828454	0.367460084816995	0.713275860154465	0.887866972039116	NRDC	nardilysin convertase [Source:HGNC Symbol;Acc:HGNC:7995]
1255	ENSG00000078668.14	1271.9882578618	-0.151046513143915	0.171285557711964	-0.881840332375931	0.377863157490518	0.681237826227681	VDAC3	voltage dependent anion channel 3 [Source:HGNC Symbol;Acc:HGNC:12674]
1256	ENSG00000078674.20	1192.15545106763	0.254526030693381	0.212983903706935	1.19504819971564	0.232068198814309	0.547452124351932	PCM1	pericentriolar material 1 [Source:HGNC Symbol;Acc:HGNC:8727]
1257	ENSG00000078687.18	701.261895915276	-0.157004475338565	0.224291234521571	-0.700002724910167	0.483925602719934	0.76472745153067	TNRC6C	trinucleotide repeat containing adaptor 6C [Source:HGNC Symbol;Acc:HGNC:29318]
1258	ENSG00000078699.22	659.972993363603	-0.139016208885518	0.180017390060443	-0.77223766458808	0.439973677495648	0.73046585865705	CBFA2T2	CBFA2/RUNX1 partner transcriptional co-repressor 2 [Source:HGNC Symbol;Acc:HGNC:1536]
1259	ENSG00000078747.17	643.24386019668	0.0616612740959639	0.135400791335147	0.455398181118	0.648822803585575	0.859117315557567	ITCH	itchy E3 ubiquitin protein ligase [Source:HGNC Symbol;Acc:HGNC:13890]
1260	ENSG00000078795.17	13.0947028976305	0.387235458941428	0.42348038184017	0.914411801696114	0.360500502866219	0.667943206504985	PKD2L2	polycystin 2 like 2, transient receptor potential cation channel [Source:HGNC Symbol;Acc:HGNC:9012]
1261	ENSG00000078804.13	425.692495755262	1.87490215218533	0.600580408614036	3.12181703780856	0.00179738603479302	0.0383135620469459	TP53INP2	tumor protein p53 inducible nuclear protein 2 [Source:HGNC Symbol;Acc:HGNC:16104]
1262	ENSG00000078808.20	3812.67904998775	-0.304067577688513	0.134161366252605	-2.26643173203827	0.0234249625779534	0.16762547932148	SDF4	stromal cell derived factor 4 [Source:HGNC Symbol;Acc:HGNC:24188]
1263	ENSG00000078814.19	53.2799218014286	-0.179108799121182	0.302828002307948	-0.591453887210356	0.55421634341973	0.807390024649216	MYH7B	myosin heavy chain 7B [Source:HGNC Symbol;Acc:HGNC:15906]
1264	ENSG00000078900.16	13.3241406071988	-0.466485007895189	0.625354234728183	-0.745953224571913	0.455695671611234	0.743326026304612	TP73	tumor protein p73 [Source:HGNC Symbol;Acc:HGNC:12003]
1265	ENSG00000078902.16	1304.008766534	-0.173088402999474	0.234318014119263	-0.738690124402368	0.460095183870501	0.74651072128322	TOLLIP	toll interacting protein [Source:HGNC Symbol;Acc:HGNC:16476]
1266	ENSG00000078967.13	169.293346007976	-0.251626472830455	0.182542600879536	-1.37845342193031	0.168063339246632	0.467980546611403	UBE2D4	ubiquitin conjugating enzyme E2 D4 [Source:HGNC Symbol;Acc:HGNC:21647]
1267	ENSG00000079134.13	440.672978890647	0.0887915252023797	0.198914124270447	0.446381198560125	0.655321911621855	0.86213526613736	THOC1	THO complex subunit 1 [Source:HGNC Symbol;Acc:HGNC:19070]
1268	ENSG00000079150.19	11.292651558834	0.0463311679830442	0.538755366688123	0.0859966709340727	0.931469063633427	0.978207242539627	FKBP7	FKBP prolyl isomerase 7 [Source:HGNC Symbol;Acc:HGNC:3723]
1269	ENSG00000079215.15	13.8407964678736	0.631409492596744	0.456380021012812	1.38351694536387	0.166506415138302	0.466289154767963	SLC1A3	solute carrier family 1 member 3 [Source:HGNC Symbol;Acc:HGNC:10941]
1270	ENSG00000079246.16	3405.47083102459	-0.159265301522006	0.134656406695932	-1.18275324160137	0.236906956730086	0.553064369370195	XRCC5	X-ray repair cross complementing 5 [Source:HGNC Symbol;Acc:HGNC:12833]
1271	ENSG00000079257.8	50.7116889575161	0.308172289437925	0.305307860284497	1.00938210090876	0.312791419229106	0.627267925762846	LXN	latexin [Source:HGNC Symbol;Acc:HGNC:13347]
1272	ENSG00000079263.19	614.798076757325	-0.235968711785955	0.203204472939082	-1.16123778366186	0.245545213177623	0.562313820228789	SP140	SP140 nuclear body protein [Source:HGNC Symbol;Acc:HGNC:17133]
1273	ENSG00000079277.22	1057.54022324697	0.229377996145919	0.147369459406163	1.55648257834572	0.119593382222581	0.394308338757678	MKNK1	MAPK interacting serine/threonine kinase 1 [Source:HGNC Symbol;Acc:HGNC:7110]
1274	ENSG00000079308.21	148.12277587734	0.681937515630099	0.430697963462533	1.58333118212996	0.11334599927608	0.385006415173739	TNS1	tensin 1 [Source:HGNC Symbol;Acc:HGNC:11973]
1275	ENSG00000079313.15	1870.12174601554	-0.00353162453945163	0.183617547415696	-0.0192335895406352	0.984654761975663	0.994921834101577	REXO1	RNA exonuclease 1 homolog [Source:HGNC Symbol;Acc:HGNC:24616]
1276	ENSG00000079332.16	1683.50315611807	0.401266545211828	0.213158525300281	1.88247945817112	0.0597709463844555	0.275086170331097	SAR1A	secretion associated Ras related GTPase 1A [Source:HGNC Symbol;Acc:HGNC:10534]
1277	ENSG00000079335.21	531.084424832613	0.669699706194406	0.239997383057591	2.79044586929392	0.00526355008692349	0.0719545714461014	CDC14A	cell division cycle 14A [Source:HGNC Symbol;Acc:HGNC:1718]
1278	ENSG00000079337.16	39.4335252006622	0.345814567178135	0.401231914646992	0.861882005279631	0.388752452222871	0.690306064791573	RAPGEF3	Rap guanine nucleotide exchange factor 3 [Source:HGNC Symbol;Acc:HGNC:16629]
1279	ENSG00000079385.23	130.628535893074	1.83454786112587	0.83234560552724	2.2040698586542	0.0275194315148588	0.183482101917482	CEACAM1	CEA cell adhesion molecule 1 [Source:HGNC Symbol;Acc:HGNC:1814]
1280	ENSG00000079387.15	292.88121361611	0.13226320314045	0.159791246721795	0.827724958994326	0.407826280821135	0.705835967292457	SENP1	SUMO specific peptidase 1 [Source:HGNC Symbol;Acc:HGNC:17927]
1281	ENSG00000079432.9	3254.64982927539	-0.0820623420471249	0.146801753300123	-0.559001103204508	0.576160967275477	0.820208948427898	CIC	capicua transcriptional repressor [Source:HGNC Symbol;Acc:HGNC:14214]
1282	ENSG00000079435.11	131.874125506862	-0.532118305634384	0.176080687883097	-3.02201400977979	0.00251098926537442	0.0468318425047093	LIPE	lipase E, hormone sensitive type [Source:HGNC Symbol;Acc:HGNC:6621]
1283	ENSG00000079459.14	1571.43278621539	-0.171075179080447	0.149812775513605	-1.14192650455842	0.253484570516362	0.571398714528683	FDFT1	farnesyl-diphosphate farnesyltransferase 1 [Source:HGNC Symbol;Acc:HGNC:3629]
1284	ENSG00000079462.8	283.134513149408	-0.317746115621367	0.29676310162201	-1.07070627677319	0.284301519622864	0.602446525880823	PAFAH1B3	platelet activating factor acetylhydrolase 1b catalytic subunit 3 [Source:HGNC Symbol;Acc:HGNC:8576]
1285	ENSG00000079482.14	19.6912682128729	0.406280336202903	0.388704869805975	1.04521545203614	0.295923403409041	0.612332119542457	OPHN1	oligophrenin 1 [Source:HGNC Symbol;Acc:HGNC:8148]
1286	ENSG00000079616.14	988.883368036881	-0.0781541071443327	0.182872708829946	-0.427368893064348	0.669110660834428	0.868358943633756	KIF22	kinesin family member 22 [Source:HGNC Symbol;Acc:HGNC:6391]
1287	ENSG00000079691.19	44.1494133618822	-0.328519118727971	0.534016403443563	-0.615185444884354	0.538432258908379	0.798185858982206	CARMIL1	capping protein regulator and myosin 1 linker 1 [Source:HGNC Symbol;Acc:HGNC:21581]
1288	ENSG00000079739.17	532.465543477462	-0.18191738472065	0.137157244536353	-1.32634178628774	0.184726511697987	0.489763073656911	PGM1	phosphoglucomutase 1 [Source:HGNC Symbol;Acc:HGNC:8905]
1289	ENSG00000079785.16	594.461799573585	-0.112840613939197	0.172932436366547	-0.65251271716325	0.514070471671349	0.783990914508236	DDX1	DEAD-box helicase 1 [Source:HGNC Symbol;Acc:HGNC:2734]
1290	ENSG00000079805.19	6702.77883505381	-0.192264877205834	0.140607908890439	-1.36738309191161	0.171505259242793	0.472445647956179	DNM2	dynamin 2 [Source:HGNC Symbol;Acc:HGNC:2974]
1291	ENSG00000079819.20	180.213050989378	-0.263603626021495	0.292965596386196	-0.899776728984944	0.368239080878906	0.673146529248222	EPB41L2	erythrocyte membrane protein band 4.1 like 2 [Source:HGNC Symbol;Acc:HGNC:3379]
1292	ENSG00000079931.15	7.80563264055011	-0.440527865227542	0.745434844822639	-0.590967632231301	0.554542108560394	0.807552852179664	MOXD1	monooxygenase DBH like 1 [Source:HGNC Symbol;Acc:HGNC:21063]
1293	ENSG00000079950.14	966.71421597166	0.121710549952871	0.240557666712488	0.50595165648301	0.612890587654838	0.840282722993289	STX7	syntaxin 7 [Source:HGNC Symbol;Acc:HGNC:11442]
1294	ENSG00000079974.19	797.595113410765	0.0287645676902694	0.16389919805129	0.175501576775671	0.860685531921023	0.953645439952765	RABL2B	RAB, member of RAS oncogene family like 2B [Source:HGNC Symbol;Acc:HGNC:9800]
1295	ENSG00000079999.14	734.4560780329	-0.430765477344241	0.23737006623662	-1.81474220475145	0.0695635358939146	0.295462594091471	KEAP1	kelch like ECH associated protein 1 [Source:HGNC Symbol;Acc:HGNC:23177]
1296	ENSG00000080007.8	32.5164633636004	-0.114210813535213	0.713216366028022	-0.160134874878524	0.872774829468999	0.958137672045607	DDX43	DEAD-box helicase 43 [Source:HGNC Symbol;Acc:HGNC:18677]
1297	ENSG00000080031.10	3.63767619805987	0.693308438248791	0.967306174976372	0.716741458065981	0.473533639858525	NA	PTPRH	protein tyrosine phosphatase receptor type H [Source:HGNC Symbol;Acc:HGNC:9672]
1298	ENSG00000080166.16	2.33594641600893	-0.158612656905989	0.984225092799963	-0.161154859865197	0.871971432936693	NA	DCT	dopachrome tautomerase [Source:HGNC Symbol;Acc:HGNC:2709]
1299	ENSG00000080189.15	1555.57276750992	-0.313933797445662	0.106255053826657	-2.95453050127677	0.00313145197458719	0.05377241097873	SLC35C2	solute carrier family 35 member C2 [Source:HGNC Symbol;Acc:HGNC:17117]
1300	ENSG00000080200.10	63.247713977011	0.320451118520612	0.41463061593792	0.772859278120917	0.439605666933091	0.730238594430329	CRYBG3	crystallin beta-gamma domain containing 3 [Source:HGNC Symbol;Acc:HGNC:34427]
1301	ENSG00000080298.16	213.235726255696	0.453957407314773	0.244494714812893	1.85671664789227	0.063351477709135	0.282288866097994	RFX3	regulatory factor X3 [Source:HGNC Symbol;Acc:HGNC:9984]
1302	ENSG00000080345.18	550.457585161578	0.29212110401576	0.177979911386922	1.64131503235047	0.10073203724874	0.359718046422738	RIF1	replication timing regulatory factor 1 [Source:HGNC Symbol;Acc:HGNC:23207]
1303	ENSG00000080371.6	1044.24816470838	0.310740675795168	0.239034591609872	1.29998203901102	0.193607125141874	0.501328747041928	RAB21	RAB21, member RAS oncogene family [Source:HGNC Symbol;Acc:HGNC:18263]
1304	ENSG00000080493.19	78.5647104127405	0.574415981579963	0.372038216196768	1.54397036802305	0.122595511316082	0.399397503275136	SLC4A4	solute carrier family 4 member 4 [Source:HGNC Symbol;Acc:HGNC:11030]
1305	ENSG00000080503.25	2087.99019719183	0.281939637981668	0.190159392287857	1.48264902716389	0.138167684007287	0.424465220722592	SMARCA2	SWI/SNF related, matrix associated, actin dependent regulator of chromatin, subfamily a, member 2 [Source:HGNC Symbol;Acc:HGNC:11098]
1306	ENSG00000080546.14	534.348834187185	0.614250791090639	0.306730318113985	2.00257605725944	0.0452228119070984	0.2382462262501	SESN1	sestrin 1 [Source:HGNC Symbol;Acc:HGNC:21595]
1307	ENSG00000080561.14	99.4300431454984	0.300999072072392	0.282975327258949	1.06369369721393	0.28746748061972	0.605296267579477	MID2	midline 2 [Source:HGNC Symbol;Acc:HGNC:7096]
1308	ENSG00000080573.7	121.566319957235	-0.145561675924488	0.564859179097817	-0.257695512989585	0.796641909298326	0.925135842900824	COL5A3	collagen type V alpha 3 chain [Source:HGNC Symbol;Acc:HGNC:14864]
1309	ENSG00000080603.17	154.152840044457	0.26262523158811	0.232165012760102	1.13120072859334	0.257970615357913	0.576087809206313	SRCAP	Snf2 related CREBBP activator protein [Source:HGNC Symbol;Acc:HGNC:16974]
1310	ENSG00000080608.10	269.326143105984	-0.213359251561425	0.202083374778121	-1.05579814171099	0.291060447415358	0.608260614066499	PUM3	pumilio RNA binding family member 3 [Source:HGNC Symbol;Acc:HGNC:29676]
1311	ENSG00000080802.21	249.306860258105	0.0192016125106875	0.15306407099378	0.125448202089619	0.900168729734328	0.968294665258289	CNOT4	CCR4-NOT transcription complex subunit 4 [Source:HGNC Symbol;Acc:HGNC:7880]
1312	ENSG00000080815.20	1238.14806982701	-0.0842091093527586	0.136296032483957	-0.617839769933662	0.536680964858956	0.797318579382602	PSEN1	presenilin 1 [Source:HGNC Symbol;Acc:HGNC:9508]
1313	ENSG00000080819.9	291.075347136163	0.181585751408741	0.290596734058416	0.624871962161275	0.532055095501951	0.79444380593623	CPOX	coproporphyrinogen oxidase [Source:HGNC Symbol;Acc:HGNC:2321]
1314	ENSG00000080822.17	1158.63058830521	0.367999225726653	0.13281727597214	2.77071806384468	0.00559328338196243	0.0746743570940775	CLDND1	claudin domain containing 1 [Source:HGNC Symbol;Acc:HGNC:1322]
1315	ENSG00000080823.23	31.9598813163388	-0.103579581251167	0.349462437228184	-0.296396894821444	0.766926996426743	0.912128673543428	MOK	MOK protein kinase [Source:HGNC Symbol;Acc:HGNC:9833]
1316	ENSG00000080824.19	7213.89117062187	0.257542306997391	0.13316640208344	1.93398862602009	0.0531145263060629	0.258546482436684	HSP90AA1	heat shock protein 90 alpha family class A member 1 [Source:HGNC Symbol;Acc:HGNC:5253]
1317	ENSG00000080839.12	230.557872537248	0.0825317462293755	0.200669412485706	0.411282144134718	0.680865661053997	0.874314353039101	RBL1	RB transcriptional corepressor like 1 [Source:HGNC Symbol;Acc:HGNC:9893]
1318	ENSG00000080845.19	1060.27215459705	-0.339888257980507	0.156402258692422	-2.17316719606285	0.0297677357575176	0.191713309259126	DLGAP4	DLG associated protein 4 [Source:HGNC Symbol;Acc:HGNC:24476]
1319	ENSG00000080854.16	195.358499084147	0.0813374372826385	0.32317834863641	0.251679723056406	0.801288631247767	0.927274439319	IGSF9B	immunoglobulin superfamily member 9B [Source:HGNC Symbol;Acc:HGNC:32326]
1320	ENSG00000080947.16	8.89196342259379	0.608339230836043	0.926160290376608	0.65684011413259	0.51128372793024	0.782355561838631	CROCCP3	CROCC pseudogene 3 [Source:HGNC Symbol;Acc:HGNC:29405]
1321	ENSG00000080986.13	69.5482140742486	0.441757175963967	0.238917050625461	1.84899811381185	0.0644580850776765	0.284004421403173	NDC80	NDC80 kinetochore complex component [Source:HGNC Symbol;Acc:HGNC:16909]
1322	ENSG00000081014.11	288.103297908993	0.148735750031707	0.196129871562948	0.758353374967515	0.448239462126425	0.737102686611532	AP4E1	adaptor related protein complex 4 subunit epsilon 1 [Source:HGNC Symbol;Acc:HGNC:573]
1323	ENSG00000081019.14	652.87011999796	0.294879406127457	0.169002981195383	1.74481777801629	0.0810165931943772	0.320458977032741	RSBN1	round spermatid basic protein 1 [Source:HGNC Symbol;Acc:HGNC:25642]
1324	ENSG00000081026.19	26.8849847834316	0.359922786939093	0.404536902748769	0.88971558464375	0.373618623594424	0.677920076143478	MAGI3	membrane associated guanylate kinase, WW and PDZ domain containing 3 [Source:HGNC Symbol;Acc:HGNC:29647]
1325	ENSG00000081041.9	329.215415542568	3.41151143435818	0.778380910413245	4.38283029390712	1.17147366764312e-05	0.0017050684382186	CXCL2	C-X-C motif chemokine ligand 2 [Source:HGNC Symbol;Acc:HGNC:4603]
1326	ENSG00000081052.14	34.9615607289245	0.846130096814613	0.422666571955149	2.00188553568509	0.0452970436486835	0.238515936237746	COL4A4	collagen type IV alpha 4 chain [Source:HGNC Symbol;Acc:HGNC:2206]
1327	ENSG00000081059.20	4332.96251475883	-0.352358671935501	0.215891998640028	-1.63210621123117	0.102657113526136	0.36315869433319	TCF7	transcription factor 7 [Source:HGNC Symbol;Acc:HGNC:11639]
1328	ENSG00000081087.16	779.624500075479	0.248985765342058	0.223132794327138	1.11586360979739	0.264480520637214	0.582851728260279	OSTM1	osteoclastogenesis associated transmembrane protein 1 [Source:HGNC Symbol;Acc:HGNC:21652]
1329	ENSG00000081148.12	14.6539754662344	1.00840313982166	0.56071078568939	1.79843720784118	0.0721077509062249	0.300649223915133	IMPG2	interphotoreceptor matrix proteoglycan 2 [Source:HGNC Symbol;Acc:HGNC:18362]
1330	ENSG00000081154.12	1632.29286765605	0.332233166851546	0.140622639025871	2.36258663009748	0.0181478993737693	0.144955369854544	PCNP	PEST proteolytic signal containing nuclear protein [Source:HGNC Symbol;Acc:HGNC:30023]
1331	ENSG00000081177.19	88.6795863982933	0.210674621707941	0.226685537383686	0.929369487526481	0.352697635028054	0.661352613206444	EXD2	exonuclease 3'-5' domain containing 2 [Source:HGNC Symbol;Acc:HGNC:20217]
1332	ENSG00000081181.8	20.7754770060487	0.36043302265906	0.384212801298809	0.938107791933629	0.348189017899512	0.658158417247572	ARG2	arginase 2 [Source:HGNC Symbol;Acc:HGNC:664]
1333	ENSG00000081189.17	784.555605049832	-0.314492713857875	0.232928233547017	-1.35017000330445	0.176961457740935	0.481225388012318	MEF2C	myocyte enhancer factor 2C [Source:HGNC Symbol;Acc:HGNC:6996]
1334	ENSG00000081237.22	15346.904316264	0.277589989644464	0.237186818938376	1.17034323781958	0.24186286838101	0.558197141255748	PTPRC	protein tyrosine phosphatase receptor type C [Source:HGNC Symbol;Acc:HGNC:9666]
1335	ENSG00000081307.15	380.465689871408	0.178770800732405	0.205564425561548	0.869658260392331	0.384487188858384	0.687153095736371	UBA5	ubiquitin like modifier activating enzyme 5 [Source:HGNC Symbol;Acc:HGNC:23230]
1336	ENSG00000081320.12	6221.31340008914	0.37943434989742	0.185803234613683	2.04212994830972	0.0411386428910043	0.226761494688063	STK17B	serine/threonine kinase 17b [Source:HGNC Symbol;Acc:HGNC:11396]
1337	ENSG00000081377.17	217.04367662861	0.371994943648676	0.274426408655733	1.35553624547608	0.1752467687168	0.478127014127201	CDC14B	cell division cycle 14B [Source:HGNC Symbol;Acc:HGNC:1719]
1338	ENSG00000081386.13	164.917484175539	0.00802956450087794	0.274037143979295	0.0293010078279192	0.976624523118273	0.992055551010006	ZNF510	zinc finger protein 510 [Source:HGNC Symbol;Acc:HGNC:29161]
1339	ENSG00000081665.15	346.40325206521	-0.00103958082542389	0.155275805702103	-0.00669505993366624	0.994658154952298	0.998660850405861	ZNF506	zinc finger protein 506 [Source:HGNC Symbol;Acc:HGNC:23780]
1340	ENSG00000081692.13	127.381803945233	-0.591373836710301	0.325100428073437	-1.81904970170238	0.0689038477365778	0.293892533474456	JMJD4	jumonji domain containing 4 [Source:HGNC Symbol;Acc:HGNC:25724]
1341	ENSG00000081721.12	329.869107531219	0.293120456469111	0.183294262953968	1.5991796564998	0.109780689235557	0.378103808342727	DUSP12	dual specificity phosphatase 12 [Source:HGNC Symbol;Acc:HGNC:3067]
1342	ENSG00000081760.17	222.039058585266	-0.155915128980306	0.187150473960396	-0.83310036934932	0.404788125304181	0.703796592941818	AACS	acetoacetyl-CoA synthetase [Source:HGNC Symbol;Acc:HGNC:21298]
1343	ENSG00000081791.9	1643.00096011289	-0.109684703068082	0.129569277776423	-0.84653325966166	0.397255327771159	0.697150896924286	DELE1	DAP3 binding cell death enhancer 1 [Source:HGNC Symbol;Acc:HGNC:28969]
1344	ENSG00000081870.12	283.492856767545	0.0378666629111501	0.208842856276351	0.18131653428951	0.856119128637385	0.951821355854171	IFT25	intraflagellar transport 25 [Source:HGNC Symbol;Acc:HGNC:25019]
1345	ENSG00000081913.14	154.34975264133	0.193502031904638	0.279605837100508	0.692052905301404	0.488904105343111	0.76843213772332	PHLPP1	PH domain and leucine rich repeat protein phosphatase 1 [Source:HGNC Symbol;Acc:HGNC:20610]
1346	ENSG00000081923.15	31.579061121011	0.285890049923047	0.395478882030156	0.72289586856182	0.469743861975039	0.75349262873954	ATP8B1	ATPase phospholipid transporting 8B1 [Source:HGNC Symbol;Acc:HGNC:3706]
1347	ENSG00000081985.14	77.1538370827574	-0.318761461422619	0.371367230056122	-0.858345690260409	0.390701606990603	0.691528526730097	IL12RB2	interleukin 12 receptor subunit beta 2 [Source:HGNC Symbol;Acc:HGNC:5972]
1348	ENSG00000082014.17	900.28524582399	0.238235921871138	0.306252895649804	0.777905859030823	0.436624513967785	0.72882027595747	SMARCD3	SWI/SNF related, matrix associated, actin dependent regulator of chromatin, subfamily d, member 3 [Source:HGNC Symbol;Acc:HGNC:11108]
1349	ENSG00000082068.9	435.279723122117	-0.437522252041694	0.155657413591324	-2.81080253068063	0.00494181054960812	0.0693135305296532	WDR70	WD repeat domain 70 [Source:HGNC Symbol;Acc:HGNC:25495]
1350	ENSG00000082074.19	3859.97056460153	0.157552750909984	0.148214116098128	1.06300772866785	0.287778446456337	0.605526825719449	FYB1	FYN binding protein 1 [Source:HGNC Symbol;Acc:HGNC:4036]
1351	ENSG00000082146.13	222.71037204155	0.527773196749284	0.261176184335608	2.02075544556966	0.0433050870827229	0.233207324186271	STRADB	STE20 related adaptor beta [Source:HGNC Symbol;Acc:HGNC:13205]
1352	ENSG00000082153.18	2135.86018220513	0.572978248652046	0.162944020612871	3.51641162711549	0.000437422249581375	0.0164265701111765	BZW1	basic leucine zipper and W2 domains 1 [Source:HGNC Symbol;Acc:HGNC:18380]
1353	ENSG00000082196.21	42.7527764167266	0.472348547042368	0.27513444885995	1.71679173218619	0.0860172321374928	0.329945743820371	C1QTNF3	C1q and TNF related 3 [Source:HGNC Symbol;Acc:HGNC:14326]
1354	ENSG00000082212.13	982.670603836606	0.122634040156329	0.204264328585024	0.600369340089073	0.548260116368222	0.804030591465521	ME2	malic enzyme 2 [Source:HGNC Symbol;Acc:HGNC:6984]
1355	ENSG00000082213.18	181.621820633393	-0.170218829924955	0.226565502580093	-0.751300740785903	0.452471683496744	0.740751652016305	C5orf22	chromosome 5 open reading frame 22 [Source:HGNC Symbol;Acc:HGNC:25639]
1356	ENSG00000082258.13	862.340883968569	0.61642719280304	0.248503781735097	2.48055457546375	0.0131178180856896	0.120523335502214	CCNT2	cyclin T2 [Source:HGNC Symbol;Acc:HGNC:1600]
1357	ENSG00000082269.17	120.763567913895	0.444036429918918	0.27267203108588	1.6284634260089	0.103426658277545	0.36512496087233	FAM135A	family with sequence similarity 135 member A [Source:HGNC Symbol;Acc:HGNC:21084]
1358	ENSG00000082293.13	27.9292618245334	0.93935269522615	0.737886592437346	1.27303125555288	0.203006950997974	0.514248867224875	COL19A1	collagen type XIX alpha 1 chain [Source:HGNC Symbol;Acc:HGNC:2196]
1359	ENSG00000082397.18	591.902049048472	-0.480138765222424	0.28374285608037	-1.69216159960843	0.090615166017405	0.340460457574083	EPB41L3	erythrocyte membrane protein band 4.1 like 3 [Source:HGNC Symbol;Acc:HGNC:3380]
1360	ENSG00000082438.18	82.7037341820989	0.306842069684472	0.366982457428549	0.836121900306949	0.403086329070502	0.702648098792252	COBLL1	cordon-bleu WH2 repeat protein like 1 [Source:HGNC Symbol;Acc:HGNC:23571]
1361	ENSG00000082458.12	244.926751941827	-0.0739852558861741	0.244845712046393	-0.302170927429415	0.762521765501225	0.909875605138686	DLG3	discs large MAGUK scaffold protein 3 [Source:HGNC Symbol;Acc:HGNC:2902]
1362	ENSG00000082512.15	731.66812313765	0.0423575084969184	0.2481955544213	0.170661833954602	0.864489674576569	0.954758054454777	TRAF5	TNF receptor associated factor 5 [Source:HGNC Symbol;Acc:HGNC:12035]
1363	ENSG00000082515.18	315.099615562021	0.0517659008475478	0.258312001508714	0.200400680360186	0.841167227430873	0.944865220058417	MRPL22	mitochondrial ribosomal protein L22 [Source:HGNC Symbol;Acc:HGNC:14480]
1364	ENSG00000082516.9	132.291590601644	-0.337154084027802	0.290933989197185	-1.15886797880907	0.246510002997871	0.563267439462953	GEMIN5	gem nuclear organelle associated protein 5 [Source:HGNC Symbol;Acc:HGNC:20043]
1365	ENSG00000082641.16	1139.6250613671	-0.323614142259843	0.148596757397433	-2.17780083447119	0.0294208677561189	0.19045735583169	NFE2L1	NFE2 like bZIP transcription factor 1 [Source:HGNC Symbol;Acc:HGNC:7781]
1366	ENSG00000082701.17	1101.08369498072	0.229044719996763	0.125229056408309	1.82900619525522	0.0673986801615742	0.290590747050938	GSK3B	glycogen synthase kinase 3 beta [Source:HGNC Symbol;Acc:HGNC:4617]
1367	ENSG00000082781.12	460.304608797059	-0.173046351196996	0.420284526859778	-0.411736193311563	0.680532793640355	0.87412959459982	ITGB5	integrin subunit beta 5 [Source:HGNC Symbol;Acc:HGNC:6160]
1368	ENSG00000082805.21	380.069976269724	0.212942911781956	0.214271677442734	0.993798687364394	0.320320885319561	0.633051632515204	ERC1	ELKS/RAB6-interacting/CAST family member 1 [Source:HGNC Symbol;Acc:HGNC:17072]
1369	ENSG00000082898.19	1589.04592615164	0.0575060623990287	0.261258286509901	0.220111917471561	0.82578399360858	0.937803241045922	XPO1	exportin 1 [Source:HGNC Symbol;Acc:HGNC:12825]
1370	ENSG00000082996.20	1070.93385373967	-0.190309913472003	0.207341433213968	-0.917857615441535	0.358693413885063	0.666978025458383	RNF13	ring finger protein 13 [Source:HGNC Symbol;Acc:HGNC:10057]
1371	ENSG00000083093.12	128.730071430007	-0.221031620498457	0.290963384273379	-0.759654418546299	0.447461181521286	0.736567193031679	PALB2	partner and localizer of BRCA2 [Source:HGNC Symbol;Acc:HGNC:26144]
1372	ENSG00000083097.15	263.000198802312	0.45914149161202	0.225568939290443	2.03548189327977	0.0418024086292448	0.229052660006678	DOP1A	DOP1 leucine zipper like protein A [Source:HGNC Symbol;Acc:HGNC:21194]
1373	ENSG00000083099.11	332.117068557927	0.274242730207565	0.193638406663409	1.41626206770161	0.156698789407537	0.452186774823953	LYRM2	LYR motif containing 2 [Source:HGNC Symbol;Acc:HGNC:25229]
1374	ENSG00000083123.15	134.678289346414	0.125714662066452	0.196621459593237	0.639374065915929	0.522579615979755	0.788128059717759	BCKDHB	branched chain keto acid dehydrogenase E1 subunit beta [Source:HGNC Symbol;Acc:HGNC:987]
1375	ENSG00000083168.11	1792.42456886955	0.49638618522539	0.219555416321439	2.26086968630579	0.0237673277609369	0.168881500289823	KAT6A	lysine acetyltransferase 6A [Source:HGNC Symbol;Acc:HGNC:13013]
1376	ENSG00000083223.18	756.42210348064	0.376053343703066	0.205888459132	1.82649064104156	0.0677763897236663	0.291259953170548	TUT7	terminal uridylyl transferase 7 [Source:HGNC Symbol;Acc:HGNC:25817]
1377	ENSG00000083290.20	519.024681402814	0.13165262349673	0.169754689974524	0.775546310481835	0.438016911574171	0.729067837943434	ULK2	unc-51 like autophagy activating kinase 2 [Source:HGNC Symbol;Acc:HGNC:13480]
1378	ENSG00000083307.12	2.25958876924203	-2.00106061465375	1.37205228460111	-1.45844341145899	0.144718362263538	NA	GRHL2	grainyhead like transcription factor 2 [Source:HGNC Symbol;Acc:HGNC:2799]
1379	ENSG00000083312.19	806.702582553367	0.398988332725517	0.149445031152995	2.66979992340495	0.00758964566288775	0.0887238096761619	TNPO1	transportin 1 [Source:HGNC Symbol;Acc:HGNC:6401]
1380	ENSG00000083444.17	1291.57358156552	-0.212511682308147	0.233566270535609	-0.909856041374553	0.3628984350926	0.669708289267101	PLOD1	procollagen-lysine,2-oxoglutarate 5-dioxygenase 1 [Source:HGNC Symbol;Acc:HGNC:9081]
1381	ENSG00000083454.23	423.822372176623	-1.03704154037933	0.265471138126356	-3.90641915990783	9.36739623139524e-05	0.00634050293850884	P2RX5	purinergic receptor P2X 5 [Source:HGNC Symbol;Acc:HGNC:8536]
1382	ENSG00000083457.12	428.579465066817	0.294173521042669	0.271993825024527	1.08154485130735	0.279454820921877	0.597234108167877	ITGAE	integrin subunit alpha E [Source:HGNC Symbol;Acc:HGNC:6147]
1383	ENSG00000083520.15	598.075461843946	0.533145683188805	0.227224979807727	2.3463339446215	0.0189591122165822	0.148924328025068	DIS3	DIS3 homolog, exosome endoribonuclease and 3'-5' exoribonuclease [Source:HGNC Symbol;Acc:HGNC:20604]
1384	ENSG00000083535.16	159.937472016269	0.233683881039701	0.193260086344946	1.20916783935718	0.226598370606808	0.541713457746645	PIBF1	progesterone immunomodulatory binding factor 1 [Source:HGNC Symbol;Acc:HGNC:23352]
1385	ENSG00000083544.16	234.838724999148	-0.0975883101253947	0.180300827770056	-0.541252701567474	0.588333416688702	0.826835073633227	TDRD3	tudor domain containing 3 [Source:HGNC Symbol;Acc:HGNC:20612]
1386	ENSG00000083635.8	64.5311324379762	-0.161430095143269	0.313412632076458	-0.515072076303189	0.60650265468084	0.836349471613576	NUFIP1	nuclear FMR1 interacting protein 1 [Source:HGNC Symbol;Acc:HGNC:8057]
1387	ENSG00000083642.19	549.394466918934	0.209955238273142	0.17749434367615	1.18288410731679	0.236855081035729	0.553001237113089	PDS5B	PDS5 cohesin associated factor B [Source:HGNC Symbol;Acc:HGNC:20418]
1388	ENSG00000083720.13	311.444478862573	0.18253612822676	0.241168279533383	0.756882822981257	0.449120067087605	0.737800268447244	OXCT1	3-oxoacid CoA-transferase 1 [Source:HGNC Symbol;Acc:HGNC:8527]
1389	ENSG00000083750.13	187.794020663445	0.199978112493514	0.187629407317026	1.06581433770466	0.286507578276122	0.604254751889284	RRAGB	Ras related GTP binding B [Source:HGNC Symbol;Acc:HGNC:19901]
1390	ENSG00000083799.18	3231.97666017193	0.465065440294201	0.187505483977358	2.48027647207567	0.0131280547009381	0.120556144385646	CYLD	CYLD lysine 63 deubiquitinase [Source:HGNC Symbol;Acc:HGNC:2584]
1391	ENSG00000083807.10	59.3151556562706	0.0747558815681431	0.251323478070107	0.297448858109825	0.76612384722368	0.911901732831027	SLC27A5	solute carrier family 27 member 5 [Source:HGNC Symbol;Acc:HGNC:10999]
1392	ENSG00000083812.13	203.179604110802	0.359203547722953	0.336960631760004	1.06601042930971	0.286418927395545	0.604254751889284	ZNF324	zinc finger protein 324 [Source:HGNC Symbol;Acc:HGNC:14096]
1393	ENSG00000083814.13	197.785981257305	-0.0789095120094311	0.19212536211506	-0.410718871994493	0.681278687165146	0.874583218105761	ZNF671	zinc finger protein 671 [Source:HGNC Symbol;Acc:HGNC:26279]
1394	ENSG00000083817.9	66.4720439625542	0.135511450932117	0.383634231944931	0.353230863275959	0.723915371762188	0.892698806707911	ZNF416	zinc finger protein 416 [Source:HGNC Symbol;Acc:HGNC:20645]
1395	ENSG00000083828.16	308.191203208164	0.0684176212058368	0.227222235507167	0.301104427800064	0.763334864726469	0.910056795869106	ZNF586	zinc finger protein 586 [Source:HGNC Symbol;Acc:HGNC:25949]
1396	ENSG00000083838.17	184.190970015549	-0.11981920461641	0.193843780168799	-0.618122513459406	0.536494582824333	0.797276035634686	ZNF446	zinc finger protein 446 [Source:HGNC Symbol;Acc:HGNC:21036]
1397	ENSG00000083844.11	561.226293318703	0.1425576236833	0.165135149059806	0.863278499428796	0.387984362558808	0.689436943011657	ZNF264	zinc finger protein 264 [Source:HGNC Symbol;Acc:HGNC:13057]
1398	ENSG00000083845.9	13975.0993653716	-0.306764745439808	0.21971479473609	-1.3961952166593	0.162655716752111	0.460585221676373	RPS5	ribosomal protein S5 [Source:HGNC Symbol;Acc:HGNC:10426]
1399	ENSG00000083896.13	1689.5364279743	0.570874619024045	0.237812142111815	2.40052763477329	0.01637145454119	0.136571623728028	YTHDC1	YTH N6-methyladenosine RNA binding protein C1 [Source:HGNC Symbol;Acc:HGNC:30626]
1400	ENSG00000083937.10	625.671844679399	0.581273594068501	0.208516765594227	2.78765878806914	0.00530904290943593	0.0723101385628311	CHMP2B	charged multivesicular body protein 2B [Source:HGNC Symbol;Acc:HGNC:24537]
1401	ENSG00000084070.12	6018.47150720438	-0.599518384149329	0.171207595614904	-3.501704360698	0.000462292282243299	0.0168070506033043	SMAP2	small ArfGAP2 [Source:HGNC Symbol;Acc:HGNC:25082]
1402	ENSG00000084072.17	928.030594018746	-0.659296840330899	0.213870468688486	-3.08269226870776	0.00205137165431197	0.0413882766532739	PPIE	peptidylprolyl isomerase E [Source:HGNC Symbol;Acc:HGNC:9258]
1403	ENSG00000084073.10	456.355849311761	-0.00713620270607901	0.165094600974978	-0.0432249308210907	0.965522231736508	0.988989678439827	ZMPSTE24	zinc metallopeptidase STE24 [Source:HGNC Symbol;Acc:HGNC:12877]
1404	ENSG00000084090.14	1985.32786194784	-0.0814871095815325	0.114720424200805	-0.710310392845994	0.477511676402404	0.759659059994651	STARD7	StAR related lipid transfer domain containing 7 [Source:HGNC Symbol;Acc:HGNC:18063]
1405	ENSG00000084092.7	511.191455805116	-0.0741492010886795	0.123414712862	-0.600813301503133	0.54796434364626	0.803861526262092	NOA1	nitric oxide associated 1 [Source:HGNC Symbol;Acc:HGNC:28473]
1406	ENSG00000084093.19	622.822906237986	0.294188164161308	0.142590814741416	2.06316349825764	0.0390970968714086	0.220753866691024	REST	RE1 silencing transcription factor [Source:HGNC Symbol;Acc:HGNC:9966]
1407	ENSG00000084110.11	234.523647313847	0.100621330032689	0.273988732823048	0.367246233069276	0.713435355937193	0.887866991246527	HAL	histidine ammonia-lyase [Source:HGNC Symbol;Acc:HGNC:4806]
1408	ENSG00000084112.15	1113.24549728405	0.327627305313966	0.181540090819727	1.80471048480034	0.0711199982623853	0.298937569140253	SSH1	slingshot protein phosphatase 1 [Source:HGNC Symbol;Acc:HGNC:30579]
1409	ENSG00000084207.18	6369.54125674094	-0.392372695123118	0.227341196910265	-1.72591989685879	0.0843618246485931	0.326325077835595	GSTP1	glutathione S-transferase pi 1 [Source:HGNC Symbol;Acc:HGNC:4638]
1410	ENSG00000084234.18	12150.9835167267	0.368518479750027	0.172902372976516	2.13136739193326	0.0330588870484522	0.201972114041696	APLP2	amyloid beta precursor like protein 2 [Source:HGNC Symbol;Acc:HGNC:598]
1411	ENSG00000084444.14	71.7466923418714	-0.405319608443852	0.329060483660509	-1.23174804806407	0.218043215379552	0.531015350315752	FAM234B	family with sequence similarity 234 member B [Source:HGNC Symbol;Acc:HGNC:29288]
1412	ENSG00000084463.8	808.478873594498	0.467256371778624	0.257462990743801	1.8148486911798	0.0695471653284557	0.295449413334487	WBP11	WW domain binding protein 11 [Source:HGNC Symbol;Acc:HGNC:16461]
1413	ENSG00000084623.12	2052.76057845188	-0.215215092680241	0.15951219670726	-1.34920775415819	0.177270244842982	0.481340190166799	EIF3I	eukaryotic translation initiation factor 3 subunit I [Source:HGNC Symbol;Acc:HGNC:3272]
1414	ENSG00000084652.16	950.637657160083	-0.335866400396259	0.197662439249305	-1.69919182254268	0.0892830466647892	0.337104809457136	TXLNA	taxilin alpha [Source:HGNC Symbol;Acc:HGNC:30685]
1415	ENSG00000084676.16	1518.92760710007	0.168757970902575	0.171612688450908	0.983365346851087	0.325427659040933	0.638023501581922	NCOA1	nuclear receptor coactivator 1 [Source:HGNC Symbol;Acc:HGNC:7668]
1416	ENSG00000084693.16	268.502557389236	0.17695944554422	0.171134911023673	1.03403475355032	0.301119916458629	0.616707273688026	AGBL5	AGBL carboxypeptidase 5 [Source:HGNC Symbol;Acc:HGNC:26147]
1417	ENSG00000084710.14	6.85277963111692	0.450512807297481	0.722884946450674	0.623215090464223	0.533143186432407	0.79494915424595	EFR3B	EFR3 homolog B [Source:HGNC Symbol;Acc:HGNC:29155]
1418	ENSG00000084731.15	134.776751679131	-0.0837316024842015	0.214811044287251	-0.389791887852067	0.696690442817204	0.882162931204658	KIF3C	kinesin family member 3C [Source:HGNC Symbol;Acc:HGNC:6321]
1419	ENSG00000084733.11	1450.04738379935	0.0429951577718622	0.239935490720971	0.179194656208084	0.857784859543943	0.952766274486711	RAB10	RAB10, member RAS oncogene family [Source:HGNC Symbol;Acc:HGNC:9759]
1420	ENSG00000084734.9	2.08542714563289	1.15888298410676	2.05563404121011	0.563759385607637	0.572917895773051	NA	GCKR	glucokinase regulator [Source:HGNC Symbol;Acc:HGNC:4196]
1421	ENSG00000084754.12	3727.1653560916	-0.370667456428025	0.134497707316771	-2.75593884700967	0.00585239376727137	0.0770112966593079	HADHA	hydroxyacyl-CoA dehydrogenase trifunctional multienzyme complex subunit alpha [Source:HGNC Symbol;Acc:HGNC:4801]
1422	ENSG00000084764.12	139.968303217434	-0.156627128500029	0.222614425142373	-0.703580320097669	0.481694170689366	0.762757263112556	MAPRE3	microtubule associated protein RP/EB family member 3 [Source:HGNC Symbol;Acc:HGNC:6892]
1423	ENSG00000084774.14	663.661494459743	-0.512087396206014	0.284023968075336	-1.80297247333079	0.071392537827137	0.299138186237633	CAD	carbamoyl-phosphate synthetase 2, aspartate transcarbamylase, and dihydroorotase [Source:HGNC Symbol;Acc:HGNC:1424]
1424	ENSG00000085063.18	415.641491455488	0.42511211739608	0.300818925957969	1.41318275119258	0.157601996832749	0.453617534893173	CD59	CD59 molecule (CD59 blood group) [Source:HGNC Symbol;Acc:HGNC:1689]
1425	ENSG00000085117.13	1023.27877506085	0.301543520490945	0.278398936199394	1.08313460032396	0.278748683084204	0.596583798520147	CD82	CD82 molecule [Source:HGNC Symbol;Acc:HGNC:6210]
1426	ENSG00000085185.16	234.851169153962	-0.367310802181724	0.153524036453061	-2.39252960427489	0.0167326781496302	0.138520449707849	BCORL1	BCL6 corepressor like 1 [Source:HGNC Symbol;Acc:HGNC:25657]
1427	ENSG00000085224.23	960.935274412194	0.176990875821151	0.211987104178024	0.834913409036975	0.40376646435734	0.703168545848631	ATRX	ATRX chromatin remodeler [Source:HGNC Symbol;Acc:HGNC:886]
1428	ENSG00000085231.14	126.666018729099	-0.0528127976172248	0.213372505590904	-0.24751454022142	0.80451004004349	0.928287983877274	AK6	adenylate kinase 6 [Source:HGNC Symbol;Acc:HGNC:49151]
1429	ENSG00000085265.12	37673.839462662	0.117591160419897	0.23051594545901	0.510121589141029	0.60996628105907	0.838995621550613	FCN1	ficolin 1 [Source:HGNC Symbol;Acc:HGNC:3623]
1430	ENSG00000085274.16	267.067625711589	0.528273538192532	0.216574360745293	2.43922473728929	0.0147188113706041	0.128892335985837	MYNN	myoneurin [Source:HGNC Symbol;Acc:HGNC:14955]
1431	ENSG00000085276.19	4.30535975214745	0.989691386096118	1.04210766066671	0.949701670423328	0.342263860759099	0.652926308923989	MECOM	MDS1 and EVI1 complex locus [Source:HGNC Symbol;Acc:HGNC:3498]
1432	ENSG00000085365.18	328.857740682321	-0.0424368296529443	0.179409992046963	-0.236535485949054	0.813017174558368	0.932451328213381	SCAMP1	secretory carrier membrane protein 1 [Source:HGNC Symbol;Acc:HGNC:10563]
1433	ENSG00000085377.15	677.501304896312	-0.304054440691102	0.146860470516574	-2.07036270292207	0.038418391789852	0.219261761367656	PREP	prolyl endopeptidase [Source:HGNC Symbol;Acc:HGNC:9358]
1434	ENSG00000085382.12	149.036636673004	0.825568768696211	0.229990093864294	3.58958403305553	0.000331206051294486	0.0139761539842612	HACE1	HECT domain and ankyrin repeat containing E3 ubiquitin protein ligase 1 [Source:HGNC Symbol;Acc:HGNC:21033]
1435	ENSG00000085415.16	249.076197288395	0.146282319346223	0.163616097884232	0.89405823288688	0.371290734907315	0.676322177423467	SEH1L	SEH1 like nucleoporin [Source:HGNC Symbol;Acc:HGNC:30379]
1436	ENSG00000085433.17	214.226569351724	0.087791918244168	0.245822511613148	0.357135388732528	0.720990452669525	0.892160419398186	WDR47	WD repeat domain 47 [Source:HGNC Symbol;Acc:HGNC:29141]
1437	ENSG00000085449.15	769.456427309285	0.2463126103182	0.188036985120029	1.30991576024776	0.190224334925385	0.496903896123567	WDFY1	WD repeat and FYVE domain containing 1 [Source:HGNC Symbol;Acc:HGNC:20451]
1438	ENSG00000085465.13	105.861472121259	-0.18528429128534	0.300613230600483	-0.616354412995163	0.537660633668662	0.797626050973781	OVGP1	oviductal glycoprotein 1 [Source:HGNC Symbol;Acc:HGNC:8524]
1439	ENSG00000085491.17	486.399574251869	0.250018369359195	0.166453662606538	1.5020298468901	0.133089400781442	0.417373308830015	SLC25A24	solute carrier family 25 member 24 [Source:HGNC Symbol;Acc:HGNC:20662]
1440	ENSG00000085511.20	514.269405082864	-0.0527652037688311	0.157018823620333	-0.336043810240331	0.736837829712917	0.898648541654192	MAP3K4	mitogen-activated protein kinase kinase kinase 4 [Source:HGNC Symbol;Acc:HGNC:6856]
1441	ENSG00000085514.16	2021.56189072123	-0.354304080555198	0.24456601968736	-1.44870526579335	0.147419909290354	0.438245088771444	PILRA	paired immunoglobin like type 2 receptor alpha [Source:HGNC Symbol;Acc:HGNC:20396]
1442	ENSG00000085552.18	9.06423068419768	1.97115442839042	0.706934637099707	2.78831213657509	0.00529834671534849	0.0722086187295566	IGSF9	immunoglobulin superfamily member 9 [Source:HGNC Symbol;Acc:HGNC:18132]
1443	ENSG00000085563.15	324.47449204845	0.157523154302663	0.288125724552127	0.546716731203097	0.584573357752841	0.825063180251343	ABCB1	ATP binding cassette subfamily B member 1 [Source:HGNC Symbol;Acc:HGNC:40]
1444	ENSG00000085644.15	218.073576004906	-0.625553991575397	0.292588432817386	-2.1379997341379	0.0325167648123743	0.200426822165102	ZNF213	zinc finger protein 213 [Source:HGNC Symbol;Acc:HGNC:13005]
1445	ENSG00000085662.14	1239.4450327317	-0.442892355859533	0.149811606884102	-2.95632871892339	0.00311325093238465	0.0536552506026697	AKR1B1	aldo-keto reductase family 1 member B [Source:HGNC Symbol;Acc:HGNC:381]
1446	ENSG00000085719.13	903.721141743246	0.427204468582112	0.20800943871545	2.05377444033448	0.0399975278635858	0.22301075312824	CPNE3	copine 3 [Source:HGNC Symbol;Acc:HGNC:2316]
1447	ENSG00000085721.13	542.910581591359	0.408343824803775	0.181506601089262	2.24974641337126	0.0244650474057783	0.171270713825613	RRN3	RRN3 homolog, RNA polymerase I transcription factor [Source:HGNC Symbol;Acc:HGNC:30346]
1448	ENSG00000085733.16	545.65478783021	0.0953146824947273	0.456194986677443	0.208934085814758	0.83449969470074	0.941913154281817	CTTN	cortactin [Source:HGNC Symbol;Acc:HGNC:3338]
1449	ENSG00000085741.14	20.2574620733859	0.741207036523791	0.719801105132197	1.02973867536319	0.303132695064578	0.618910973355926	WNT11	Wnt family member 11 [Source:HGNC Symbol;Acc:HGNC:12776]
1450	ENSG00000085760.15	336.240350776381	-0.011071280732711	0.164216454169227	-0.067418827112793	0.946248281419032	0.983386362652624	MTIF2	mitochondrial translational initiation factor 2 [Source:HGNC Symbol;Acc:HGNC:7441]
1451	ENSG00000085788.14	612.396248717233	0.488266399651535	0.20119234624261	2.42686368925165	0.0152299768725515	0.131506923216304	DDHD2	DDHD domain containing 2 [Source:HGNC Symbol;Acc:HGNC:29106]
1452	ENSG00000085831.16	10.6501224282912	0.346903042413729	0.466393294441535	0.743799378224584	0.456997856388397	0.744216599469066	TTC39A	tetratricopeptide repeat domain 39A [Source:HGNC Symbol;Acc:HGNC:18657]
1453	ENSG00000085832.18	1234.28090809895	0.100024569992483	0.213603764810265	0.468271568534058	0.639590397655698	0.8545678045429	EPS15	epidermal growth factor receptor pathway substrate 15 [Source:HGNC Symbol;Acc:HGNC:3419]
1454	ENSG00000085840.13	45.7708556329666	0.878430318584266	0.514766514726587	1.70646359748329	0.0879217983798094	0.334117837563136	ORC1	origin recognition complex subunit 1 [Source:HGNC Symbol;Acc:HGNC:8487]
1455	ENSG00000085871.9	209.351866294296	-0.449722596152989	0.288298804931962	-1.55991835019616	0.118779177458385	0.393434994765651	MGST2	microsomal glutathione S-transferase 2 [Source:HGNC Symbol;Acc:HGNC:7063]
1456	ENSG00000085872.15	540.432318902609	0.12270552673487	0.195228659873733	0.628522097187124	0.529661975662035	0.792358090556084	CHERP	calcium homeostasis endoplasmic reticulum protein [Source:HGNC Symbol;Acc:HGNC:16930]
1457	ENSG00000085978.22	1075.58537546237	0.102302683377266	0.17942132300179	0.570181301005372	0.568554737289053	0.815217657890021	ATG16L1	autophagy related 16 like 1 [Source:HGNC Symbol;Acc:HGNC:21498]
1458	ENSG00000085982.16	285.178590474918	-0.0448869662550281	0.17016195077662	-0.263789678304484	0.791941988476288	0.922763974630406	USP40	ubiquitin specific peptidase 40 [Source:HGNC Symbol;Acc:HGNC:20069]
1459	ENSG00000085998.15	640.931803109534	-0.224096386252332	0.192988980971102	-1.16118746844872	0.245565669842605	0.562313820228789	POMGNT1	protein O-linked mannose N-acetylglucosaminyltransferase 1 (beta 1,2-) [Source:HGNC Symbol;Acc:HGNC:19139]
1460	ENSG00000085999.13	17.4192390797029	0.549268584635761	0.409000083789956	1.34295469953459	0.179286642779038	0.483767629716029	RAD54L	RAD54 like [Source:HGNC Symbol;Acc:HGNC:9826]
1461	ENSG00000086015.23	382.462215891283	0.0497725793485655	0.188536816606348	0.26399395218647	0.791784578950647	0.922763974630406	MAST2	microtubule associated serine/threonine kinase 2 [Source:HGNC Symbol;Acc:HGNC:19035]
1462	ENSG00000086061.16	1755.54928821767	0.481925634202283	0.278894542707758	1.72798517146774	0.0839908829323688	0.325533140975079	DNAJA1	DnaJ heat shock protein family (Hsp40) member A1 [Source:HGNC Symbol;Acc:HGNC:5229]
1463	ENSG00000086062.14	2994.69638746514	0.0950066473489698	0.254812870851158	0.372848698857387	0.709261055537916	0.885989479204233	B4GALT1	beta-1,4-galactosyltransferase 1 [Source:HGNC Symbol;Acc:HGNC:924]
1464	ENSG00000086065.14	493.471446540176	-0.230989475468201	0.221538427777545	-1.04266098566045	0.297105333197172	0.613865157261814	CHMP5	charged multivesicular body protein 5 [Source:HGNC Symbol;Acc:HGNC:26942]
1465	ENSG00000086102.19	705.998396751435	0.0955196607202018	0.153745532419982	0.621284138906056	0.534412687772029	0.795776405482802	NFX1	nuclear transcription factor, X-box binding 1 [Source:HGNC Symbol;Acc:HGNC:7803]
1466	ENSG00000086189.11	141.625029167679	0.168145951689007	0.210220483858124	0.799855221542001	0.42379468421703	0.71821813186805	DIMT1	DIM1 rRNA methyltransferase and ribosome maturation factor [Source:HGNC Symbol;Acc:HGNC:30217]
1467	ENSG00000086200.17	124.311657394291	0.221480380668363	0.191840302504161	1.15450391694185	0.248293633632049	0.565363080506349	IPO11	importin 11 [Source:HGNC Symbol;Acc:HGNC:20628]
1468	ENSG00000086232.13	2175.58320885538	-0.0239103537971093	0.106976309228007	-0.223510737747993	0.823138026986667	0.936842782107093	EIF2AK1	eukaryotic translation initiation factor 2 alpha kinase 1 [Source:HGNC Symbol;Acc:HGNC:24921]
1469	ENSG00000086288.12	145.21166088667	-0.154276658268826	0.302317108855245	-0.510314017135881	0.609831484108825	0.838921213628663	NME8	NME/NM23 family member 8 [Source:HGNC Symbol;Acc:HGNC:16473]
1470	ENSG00000086289.13	18.7084814894296	0.862599209855753	0.682262076476846	1.26432237639553	0.206114341291231	0.517595250348577	EPDR1	ependymin related 1 [Source:HGNC Symbol;Acc:HGNC:17572]
1471	ENSG00000086300.17	1045.04582134347	0.216102300079649	0.187411231196405	1.1530915127129	0.248872824891208	0.565987432342964	SNX10	sorting nexin 10 [Source:HGNC Symbol;Acc:HGNC:14974]
1472	ENSG00000086475.15	480.826566234342	0.0825030626480017	0.117203984403892	0.703927115341842	0.481478164183155	0.762623152825601	SEPHS1	selenophosphate synthetase 1 [Source:HGNC Symbol;Acc:HGNC:19685]
1473	ENSG00000086504.18	1118.38453347446	-0.290782954017354	0.216497286058988	-1.34312516942187	0.179231446851035	0.483677301251296	MRPL28	mitochondrial ribosomal protein L28 [Source:HGNC Symbol;Acc:HGNC:14484]
1474	ENSG00000086506.3	40.164426035712	0.105996805734331	0.694508597543089	0.152621301031128	0.878696926003275	0.960730336420625	HBQ1	hemoglobin subunit theta 1 [Source:HGNC Symbol;Acc:HGNC:4833]
1475	ENSG00000086544.4	239.933500263686	-0.197957430379585	0.246599933411065	-0.802747298595593	0.422120808685177	0.716370087533166	ITPKC	inositol-trisphosphate 3-kinase C [Source:HGNC Symbol;Acc:HGNC:14897]
1476	ENSG00000086548.9	219.751097995153	2.22616367112625	1.07715071362751	2.06671512441303	0.0387610051736831	0.219928267364709	CEACAM6	CEA cell adhesion molecule 6 [Source:HGNC Symbol;Acc:HGNC:1818]
1477	ENSG00000086570.13	8.6829875013999	0.53367300701444	0.891237068770977	0.598800280771961	0.549306075075338	0.804504898773608	FAT2	FAT atypical cadherin 2 [Source:HGNC Symbol;Acc:HGNC:3596]
1478	ENSG00000086589.12	1444.95915204965	0.316588784550723	0.167484780232956	1.89025405240033	0.0587239907150065	0.272095644464462	RBM22	RNA binding motif protein 22 [Source:HGNC Symbol;Acc:HGNC:25503]
1479	ENSG00000086598.11	1681.99754952125	0.310632326993993	0.122559558552666	2.53454182327613	0.0112594485537881	0.111191423434283	TMED2	transmembrane p24 trafficking protein 2 [Source:HGNC Symbol;Acc:HGNC:16996]
1480	ENSG00000086619.15	343.94959924401	0.195408099940894	0.151430293700866	1.29041617212274	0.19690620005285	0.50544356219519	ERO1B	endoplasmic reticulum oxidoreductase 1 beta [Source:HGNC Symbol;Acc:HGNC:14355]
1481	ENSG00000086666.20	949.953852944992	0.313800564464845	0.203816986531621	1.53961929182071	0.123653180180891	0.401616526601239	ZFAND6	zinc finger AN1-type containing 6 [Source:HGNC Symbol;Acc:HGNC:30164]
1482	ENSG00000086712.13	260.293264970241	0.394097322660939	0.235988462411815	1.66998555197675	0.094922222195383	0.348470650522417	TXLNG	taxilin gamma [Source:HGNC Symbol;Acc:HGNC:18578]
1483	ENSG00000086717.19	5.46511053772405	0.65585528704772	0.794356188976675	0.825643831003094	0.409006163602777	0.706880733975184	PPEF1	protein phosphatase with EF-hand domain 1 [Source:HGNC Symbol;Acc:HGNC:9243]
1484	ENSG00000086730.17	2533.98371802599	0.21946058334391	0.210633508039729	1.04190727005561	0.297454673198135	0.614239192424754	LAT2	linker for activation of T cells family member 2 [Source:HGNC Symbol;Acc:HGNC:12749]
1485	ENSG00000086758.17	2568.07276155889	-0.0319751677366059	0.208952186442413	-0.15302624146227	0.878377581310561	0.960641899528773	HUWE1	HECT, UBA and WWE domain containing E3 ubiquitin protein ligase 1 [Source:HGNC Symbol;Acc:HGNC:30892]
1486	ENSG00000086827.9	138.985665794626	-0.252114875765772	0.288043400092084	-0.87526697603616	0.381428658342423	0.684094779839042	ZW10	zw10 kinetochore protein [Source:HGNC Symbol;Acc:HGNC:13194]
1487	ENSG00000086848.15	63.4063371501912	0.0142000542066037	0.227309407465517	0.0624701562726031	0.950188427350863	0.984186226536716	ALG9	ALG9 alpha-1,2-mannosyltransferase [Source:HGNC Symbol;Acc:HGNC:15672]
1488	ENSG00000086967.10	10.1921589686	-1.00378807676631	0.585013397580219	-1.71583775844837	0.0861917412064203	0.330252160364701	MYBPC2	myosin binding protein C2 [Source:HGNC Symbol;Acc:HGNC:7550]
1489	ENSG00000087008.16	217.143060252145	-0.654917350634093	0.215530793204657	-3.03862543674776	0.00237660141530895	0.045045271369496	ACOX3	acyl-CoA oxidase 3, pristanoyl [Source:HGNC Symbol;Acc:HGNC:121]
1490	ENSG00000087053.20	200.003313654611	-0.0842014736900115	0.215926815703238	-0.389953760100528	0.69657073957822	0.882061514822437	MTMR2	myotubularin related protein 2 [Source:HGNC Symbol;Acc:HGNC:7450]
1491	ENSG00000087074.9	18957.9661018793	2.93911503826856	0.625437788590212	4.69929238668736	2.61064466044703e-06	0.00066823501084477	PPP1R15A	protein phosphatase 1 regulatory subunit 15A [Source:HGNC Symbol;Acc:HGNC:14375]
1492	ENSG00000087076.9	11.9677944080711	0.700000111734359	0.613645578783339	1.14072379226171	0.253984882389835	0.57189591118381	HSD17B14	hydroxysteroid 17-beta dehydrogenase 14 [Source:HGNC Symbol;Acc:HGNC:23238]
1493	ENSG00000087077.14	205.304399089313	-0.129406256442251	0.259200348604234	-0.499251861114733	0.617601963464876	0.842989771645683	TRIP6	thyroid hormone receptor interactor 6 [Source:HGNC Symbol;Acc:HGNC:12311]
1494	ENSG00000087085.16	6.89659314970183	2.51431178060845	1.23869921887589	2.02980008568195	0.042376864260348	0.230757961114716	ACHE	acetylcholinesterase (Yt blood group) [Source:HGNC Symbol;Acc:HGNC:108]
1495	ENSG00000087086.16	31075.8537188089	-0.31928932821331	0.319432333418183	-0.999552314559573	0.317527209899984	0.630569083466204	FTL	ferritin light chain [Source:HGNC Symbol;Acc:HGNC:3999]
1496	ENSG00000087087.20	3792.18850693601	-0.131913394566767	0.145534981686494	-0.906403347416013	0.364722401680123	0.670571704231537	SRRT	serrate, RNA effector molecule [Source:HGNC Symbol;Acc:HGNC:24101]
1497	ENSG00000087088.21	2406.79793819739	-0.371662863117065	0.18543712757357	-2.00425269729015	0.0450429981729437	0.237918056525921	BAX	BCL2 associated X, apoptosis regulator [Source:HGNC Symbol;Acc:HGNC:959]
1498	ENSG00000087095.13	246.193015896116	0.324619221955616	0.21140023505658	1.5355669868046	0.124644616171466	0.40315337073673	NLK	nemo like kinase [Source:HGNC Symbol;Acc:HGNC:29858]
1499	ENSG00000087111.22	1268.90856733731	-0.252335026496351	0.134801288081717	-1.87190367456566	0.0612199311401455	0.278225846236715	PIGS	phosphatidylinositol glycan anchor biosynthesis class S [Source:HGNC Symbol;Acc:HGNC:14937]
1500	ENSG00000087116.17	41.5024431900897	1.36763783310147	1.46951483930283	0.9306730333872	0.352022723049079	0.661089055454541	ADAMTS2	ADAM metallopeptidase with thrombospondin type 1 motif 2 [Source:HGNC Symbol;Acc:HGNC:218]
1501	ENSG00000087152.16	2482.54832109737	0.183704655723267	0.15058713290977	1.21992265988184	0.222494194859347	0.536547893187009	ATXN7L3	ataxin 7 like 3 [Source:HGNC Symbol;Acc:HGNC:25416]
1502	ENSG00000087157.19	1030.67893662426	0.200060100542566	0.263145927739843	0.760262954706842	0.447097420770121	0.73626740086424	PGS1	phosphatidylglycerophosphate synthase 1 [Source:HGNC Symbol;Acc:HGNC:30029]
1503	ENSG00000087191.14	2050.05155537205	-0.408553512623726	0.144679485538908	-2.82385240106384	0.00474502307688423	0.0679093309120404	PSMC5	proteasome 26S subunit, ATPase 5 [Source:HGNC Symbol;Acc:HGNC:9552]
1504	ENSG00000087206.17	775.587055263991	-0.0016441216993062	0.147859186150026	-0.0111195100021583	0.991128097471479	0.99739850886133	UIMC1	ubiquitin interaction motif containing 1 [Source:HGNC Symbol;Acc:HGNC:30298]
1505	ENSG00000087237.12	43.9289277116164	0.3815595142291	0.500993240053598	0.761606113065078	0.446295125235795	0.735970537905503	CETP	cholesteryl ester transfer protein [Source:HGNC Symbol;Acc:HGNC:1869]
1506	ENSG00000087245.13	0.986043430881216	-0.522632134947209	1.64188402588295	-0.318312454904454	0.750247937629086	NA	MMP2	matrix metallopeptidase 2 [Source:HGNC Symbol;Acc:HGNC:7166]
1507	ENSG00000087250.9	2.23769704895082	-1.57484526761763	1.82147923378529	-0.86459688280106	0.387260084042863	NA	MT3	metallothionein 3 [Source:HGNC Symbol;Acc:HGNC:7408]
1508	ENSG00000087253.13	630.037461988493	0.450063907232089	0.196146395159185	2.29453060744163	0.0217600390400248	0.160851652424389	LPCAT2	lysophosphatidylcholine acyltransferase 2 [Source:HGNC Symbol;Acc:HGNC:26032]
1509	ENSG00000087258.17	198.239819978015	-0.485598780191241	0.338143343482244	-1.43607375259996	0.150981355927251	0.443436914447948	GNAO1	G protein subunit alpha o1 [Source:HGNC Symbol;Acc:HGNC:4389]
1510	ENSG00000087263.17	273.152697342293	-0.345529063021649	0.197945006088528	-1.74558110785132	0.0808837674104673	0.320240862351832	OGFOD1	2-oxoglutarate and iron dependent oxygenase domain containing 1 [Source:HGNC Symbol;Acc:HGNC:25585]
1511	ENSG00000087266.18	4956.75857377625	-0.0514591112186432	0.161957094908095	-0.317732985071413	0.750687488305034	0.905533810577152	SH3BP2	SH3 domain binding protein 2 [Source:HGNC Symbol;Acc:HGNC:10825]
1512	ENSG00000087269.16	525.292117414286	-0.346078059006933	0.130465435299867	-2.65264173772535	0.00798645890069165	0.0914868586725835	NOP14	NOP14 nucleolar protein [Source:HGNC Symbol;Acc:HGNC:16821]
1513	ENSG00000087274.19	5138.68577453313	-0.112935308046384	0.118117871077932	-0.956123802568966	0.339009690533615	0.649926471648488	ADD1	adducin 1 [Source:HGNC Symbol;Acc:HGNC:243]
1514	ENSG00000087299.12	40.554876142848	0.269550529105549	0.294315969766291	0.915854241003616	0.35974334987664	0.667492983043421	L2HGDH	L-2-hydroxyglutarate dehydrogenase [Source:HGNC Symbol;Acc:HGNC:20499]
1515	ENSG00000087301.10	126.686907549925	0.0780373622927243	0.24397258286594	0.319861196598492	0.749073554342482	0.904370776993914	TXNDC16	thioredoxin domain containing 16 [Source:HGNC Symbol;Acc:HGNC:19965]
1516	ENSG00000087302.9	1308.9823564571	-0.0601083578313651	0.172294339049422	-0.348870184377464	0.727186769948542	0.894178889555235	RTRAF	RNA transcription, translation and transport factor [Source:HGNC Symbol;Acc:HGNC:23169]
1517	ENSG00000087303.19	20.1998289150038	1.44514568370805	0.661074963581391	2.18605417436917	0.0288116420981616	0.187878904211994	NID2	nidogen 2 [Source:HGNC Symbol;Acc:HGNC:13389]
1518	ENSG00000087338.5	371.990786002416	0.260267174262469	0.184234372208263	1.41269607371776	0.157745106522854	0.453853459581065	GMCL1	germ cell-less 1, spermatogenesis associated [Source:HGNC Symbol;Acc:HGNC:23843]
1519	ENSG00000087365.16	4366.83226183384	-0.179565866071981	0.109478002059875	-1.6402004301629	0.100963499918407	0.360046223528042	SF3B2	splicing factor 3b subunit 2 [Source:HGNC Symbol;Acc:HGNC:10769]
1520	ENSG00000087448.11	248.326038620269	0.0869626258012356	0.198842907591543	0.437343362428956	0.661862352336012	0.864799135216883	KLHL42	kelch like family member 42 [Source:HGNC Symbol;Acc:HGNC:29252]
1521	ENSG00000087460.29	12965.7011014122	0.0479051814508502	0.143124108331151	0.334710776608023	0.737843271353738	0.899049672235522	GNAS	GNAS complex locus [Source:HGNC Symbol;Acc:HGNC:4392]
1522	ENSG00000087470.21	704.868799867831	0.187604836864572	0.13386214409674	1.40147790198993	0.161071211121398	0.458672616603463	DNM1L	dynamin 1 like [Source:HGNC Symbol;Acc:HGNC:2973]
1523	ENSG00000087495.17	4.95751734782705	1.20780401106235	1.07636155836354	1.12211737931132	0.261812535388813	0.580418452023243	PHACTR3	phosphatase and actin regulator 3 [Source:HGNC Symbol;Acc:HGNC:15833]
1524	ENSG00000087502.19	190.182995677532	0.0446669109574159	0.246427289155189	0.181257973134974	0.856165092141736	0.951821355854171	ERGIC2	ERGIC and golgi 2 [Source:HGNC Symbol;Acc:HGNC:30208]
1525	ENSG00000087586.18	24.6427186084298	-0.400540821121468	0.567406034577381	-0.705915687731099	0.480240571061755	0.761660656432891	AURKA	aurora kinase A [Source:HGNC Symbol;Acc:HGNC:11393]
1526	ENSG00000087589.17	138.574705202122	-0.193882503253175	0.263003619312301	-0.737185684973221	0.461009437534143	0.747231906576013	CASS4	Cas scaffold protein family member 4 [Source:HGNC Symbol;Acc:HGNC:15878]
1527	ENSG00000087884.16	50.6078236506509	-0.83346563017219	0.279148018615894	-2.98574797093234	0.0028288568116031	0.0504369994696473	AAMDC	adipogenesis associated Mth938 domain containing [Source:HGNC Symbol;Acc:HGNC:30205]
1528	ENSG00000087903.13	232.678607332057	0.764088613206524	0.342665915834672	2.22983546917802	0.0257583677273099	0.176387789335629	RFX2	regulatory factor X2 [Source:HGNC Symbol;Acc:HGNC:9983]
1529	ENSG00000087995.16	133.368493192487	-0.402221082041804	0.282846749917603	-1.42204597422094	0.155012904968152	0.449696357783719	METTL2A	methyltransferase 2A, tRNA N3-cytidine [Source:HGNC Symbol;Acc:HGNC:25755]
1530	ENSG00000088002.12	7.10905011708039	-0.945159698956322	0.714088570123398	-1.32358889149142	0.185639616444195	0.490661717126943	SULT2B1	sulfotransferase family 2B member 1 [Source:HGNC Symbol;Acc:HGNC:11459]
1531	ENSG00000088035.18	233.83073819609	0.326706023616817	0.167808652580373	1.94689617366626	0.0515471834783177	0.254298677199525	ALG6	ALG6 alpha-1,3-glucosyltransferase [Source:HGNC Symbol;Acc:HGNC:23157]
1532	ENSG00000088038.20	1152.60816788136	-0.189359610676018	0.130637367649096	-1.44950571252059	0.147196406187217	0.437814447626973	CNOT3	CCR4-NOT transcription complex subunit 3 [Source:HGNC Symbol;Acc:HGNC:7879]
1533	ENSG00000088053.11	83.6485236418402	0.124587442819253	0.378180388177564	0.329439195458112	0.741823745979811	0.901236933945685	GP6	glycoprotein VI platelet [Source:HGNC Symbol;Acc:HGNC:14388]
1534	ENSG00000088179.9	1061.42786410239	0.120676827500354	0.23637434939943	0.510532669077521	0.609678333193604	0.838806796113208	PTPN4	protein tyrosine phosphatase non-receptor type 4 [Source:HGNC Symbol;Acc:HGNC:9656]
1535	ENSG00000088205.13	915.398576932479	0.245560865605425	0.202791026508488	1.21090597465439	0.225931442538209	0.540847579614535	DDX18	DEAD-box helicase 18 [Source:HGNC Symbol;Acc:HGNC:2741]
1536	ENSG00000088247.19	2497.6759233156	0.136308718287254	0.138299284395624	0.98560682278966	0.324326088676977	0.637003305523571	KHSRP	KH-type splicing regulatory protein [Source:HGNC Symbol;Acc:HGNC:6316]
1537	ENSG00000088256.9	104.819782530046	-0.538753536737208	0.269248875338341	-2.00094999862192	0.0453977786159195	0.238787610753886	GNA11	G protein subunit alpha 11 [Source:HGNC Symbol;Acc:HGNC:4379]
1538	ENSG00000088280.21	21.7679180197596	-0.604361495187594	0.515285939882017	-1.17286626397369	0.240849440084604	0.557070646161618	ASAP3	ArfGAP with SH3 domain, ankyrin repeat and PH domain 3 [Source:HGNC Symbol;Acc:HGNC:14987]
1539	ENSG00000088298.13	956.655031633857	-0.204576882865053	0.138891801093339	-1.47292267257425	0.140771887777238	0.428433670754585	EDEM2	ER degradation enhancing alpha-mannosidase like protein 2 [Source:HGNC Symbol;Acc:HGNC:15877]
1540	ENSG00000088305.19	11.5220017367485	0.381619022856751	0.713682356739277	0.534718308857065	0.592844659102017	0.828230680627641	DNMT3B	DNA methyltransferase 3 beta [Source:HGNC Symbol;Acc:HGNC:2979]
1541	ENSG00000088325.16	53.305603806917	0.223981952190747	0.563285003043832	0.397635213045638	0.690899100040226	0.879279463869916	TPX2	TPX2 microtubule nucleation factor [Source:HGNC Symbol;Acc:HGNC:1249]
1542	ENSG00000088356.6	331.193641254853	-0.287942348798283	0.256251402969772	-1.12367130662012	0.261152493319832	0.579504887618889	PDRG1	p53 and DNA damage regulated 1 [Source:HGNC Symbol;Acc:HGNC:16119]
1543	ENSG00000088387.22	539.618207888142	0.46576137575683	0.297072064611538	1.56783969696335	0.116918547970744	0.39124296982593	DOCK9	dedicator of cytokinesis 9 [Source:HGNC Symbol;Acc:HGNC:14132]
1544	ENSG00000088448.14	1653.26753911263	0.292379739722852	0.131462269443407	2.2240582104717	0.026144528046031	0.177992202707754	ANKRD10	ankyrin repeat domain 10 [Source:HGNC Symbol;Acc:HGNC:20265]
1545	ENSG00000088451.11	135.391518075655	0.00912234167896596	0.194354015346014	0.0469367286429622	0.962563655116068	0.988001231495532	TGDS	TDP-glucose 4,6-dehydratase [Source:HGNC Symbol;Acc:HGNC:20324]
1546	ENSG00000088538.13	27.4796910477622	0.39905055461173	0.583278158919904	0.684151375307244	0.493879583165937	0.771316672804703	DOCK3	dedicator of cytokinesis 3 [Source:HGNC Symbol;Acc:HGNC:2989]
1547	ENSG00000088543.15	188.07424925066	-0.160811344702066	0.240452306818469	-0.66878686601028	0.503631446084911	0.7775047942448	C3orf18	chromosome 3 open reading frame 18 [Source:HGNC Symbol;Acc:HGNC:24837]
1548	ENSG00000088682.14	328.236791530262	-0.586987266100966	0.255959217564385	-2.29328434305482	0.0218316400397104	0.161250013945045	COQ9	coenzyme Q9 [Source:HGNC Symbol;Acc:HGNC:25302]
1549	ENSG00000088726.16	286.042795568169	-0.590561990789809	0.729175976612769	-0.809903246584094	0.417995785766993	0.713824138879304	TMEM40	transmembrane protein 40 [Source:HGNC Symbol;Acc:HGNC:25620]
1550	ENSG00000088727.14	46.5011798216304	0.773062145530078	0.372654559238804	2.07447386960503	0.0380353230989124	0.218238891250822	KIF9	kinesin family member 9 [Source:HGNC Symbol;Acc:HGNC:16666]
1551	ENSG00000088766.12	115.494894300134	0.462889252063097	0.253776679348285	1.8240023206696	0.0681517213992796	0.292309453744329	CRLS1	cardiolipin synthase 1 [Source:HGNC Symbol;Acc:HGNC:16148]
1552	ENSG00000088808.18	293.634509113968	-0.0225277667727517	0.174998530325365	-0.128731176946841	0.897570365020449	0.967149273284557	PPP1R13B	protein phosphatase 1 regulatory subunit 13B [Source:HGNC Symbol;Acc:HGNC:14950]
1553	ENSG00000088812.18	661.820107625855	0.155262354507909	0.144902968587166	1.0714918819245	0.283948318959661	0.601927188473363	ATRN	attractin [Source:HGNC Symbol;Acc:HGNC:885]
1554	ENSG00000088826.18	627.617519883683	0.341390311913636	0.597485774859247	0.571378142005238	0.567743342501758	0.814961752089856	SMOX	spermine oxidase [Source:HGNC Symbol;Acc:HGNC:15862]
1555	ENSG00000088827.14	274.409403063275	-0.160796257487455	0.326807732113656	-0.492020970395933	0.622704519011763	0.846116720597532	SIGLEC1	sialic acid binding Ig like lectin 1 [Source:HGNC Symbol;Acc:HGNC:11127]
1556	ENSG00000088832.18	4670.72776994347	0.0262959433426432	0.214945517396256	0.122337714511004	0.902631564448704	0.969362572757918	FKBP1A	FKBP prolyl isomerase 1A [Source:HGNC Symbol;Acc:HGNC:3711]
1557	ENSG00000088833.18	1184.22532096323	-0.219989066644767	0.122249452934464	-1.7995096204046	0.071938103499738	0.300386476673287	NSFL1C	NSFL1 cofactor [Source:HGNC Symbol;Acc:HGNC:15912]
1558	ENSG00000088836.14	12.9638442805722	-0.870294489593305	0.510666713956609	-1.70423187141047	0.0883377771327958	0.334898528936028	SLC4A11	solute carrier family 4 member 11 [Source:HGNC Symbol;Acc:HGNC:16438]
1559	ENSG00000088854.13	304.482459290093	0.548390481237527	0.151392934789078	3.62229903265664	0.000291996294750129	0.0127499323290012	DNAAF9	dynein axonemal assembly factor 9 [Source:HGNC Symbol;Acc:HGNC:17721]
1560	ENSG00000088876.13	104.643174266052	-0.55166279522695	0.252844825233937	-2.18182355409703	0.0291225575060814	0.189251329018065	ZNF343	zinc finger protein 343 [Source:HGNC Symbol;Acc:HGNC:16017]
1561	ENSG00000088881.22	127.750692734965	0.347893926812191	0.370232452542233	0.939663512540153	0.347390186721977	0.657525135725709	EBF4	EBF family member 4 [Source:HGNC Symbol;Acc:HGNC:29278]
1562	ENSG00000088882.8	18.9405958861531	0.660905670967402	0.498655081986939	1.32537638708897	0.185046344770468	0.490104311571544	CPXM1	carboxypeptidase X, M14 family member 1 [Source:HGNC Symbol;Acc:HGNC:15771]
1563	ENSG00000088888.18	1707.54686445372	-0.228476196295733	0.14662598638171	-1.55822444529678	0.119180052090666	0.394005430523609	MAVS	mitochondrial antiviral signaling protein [Source:HGNC Symbol;Acc:HGNC:29233]
1564	ENSG00000088899.16	130.584516947953	0.78907936114735	0.401368064670416	1.96597445239024	0.0493015617747516	0.248843400380856	LZTS3	leucine zipper tumor suppressor family member 3 [Source:HGNC Symbol;Acc:HGNC:30139]
1565	ENSG00000088930.8	1756.86639495151	0.262814250032067	0.12942506127987	2.03062874711533	0.0422926692957602	0.230757961114716	XRN2	5'-3' exoribonuclease 2 [Source:HGNC Symbol;Acc:HGNC:12836]
1566	ENSG00000088970.16	412.891570599845	-0.173812077225327	0.212128048609833	-0.819373384917234	0.412573415099877	0.709523325353439	KIZ	kizuna centrosomal protein [Source:HGNC Symbol;Acc:HGNC:15865]
1567	ENSG00000088986.11	1198.66198667812	-0.227634536096666	0.298244097324961	-0.763249090722622	0.445314857047679	0.735373253163887	DYNLL1	dynein light chain LC8-type 1 [Source:HGNC Symbol;Acc:HGNC:15476]
1568	ENSG00000088992.18	883.713686122236	-0.302090984300767	0.338447063951026	-0.892579716231427	0.372082285532336	0.676897346337683	TESC	tescalcin [Source:HGNC Symbol;Acc:HGNC:26065]
1569	ENSG00000089006.17	1188.1541655731	0.061872846452251	0.0950426882585581	0.651000593374732	0.515046103848601	0.784511743269802	SNX5	sorting nexin 5 [Source:HGNC Symbol;Acc:HGNC:14969]
1570	ENSG00000089009.16	4307.96021376238	0.0317195916971944	0.124219449392035	0.255351250166049	0.798451819627765	0.925653371210844	RPL6	ribosomal protein L6 [Source:HGNC Symbol;Acc:HGNC:10362]
1571	ENSG00000089012.14	281.053884543609	-0.778840952124242	0.278531673334448	-2.79623836959126	0.00517012523714881	0.0712019288225522	SIRPG	signal regulatory protein gamma [Source:HGNC Symbol;Acc:HGNC:15757]
1572	ENSG00000089022.15	754.599599849996	0.274005630317321	0.117593931255227	2.33010009438852	0.0198008614493765	0.152840687561929	MAPKAPK5	MAPK activated protein kinase 5 [Source:HGNC Symbol;Acc:HGNC:6889]
1573	ENSG00000089041.17	239.189780985931	0.372152132884603	0.400631162962567	0.928914590998441	0.352933350668177	0.661627475884303	P2RX7	purinergic receptor P2X 7 [Source:HGNC Symbol;Acc:HGNC:8537]
1574	ENSG00000089048.15	116.636692585725	0.174947361438686	0.225152241330683	0.777018076323475	0.437148105621068	0.728855712171196	ESF1	ESF1 nucleolar pre-rRNA processing protein homolog [Source:HGNC Symbol;Acc:HGNC:15898]
1575	ENSG00000089050.16	152.041939777581	-0.232708014483019	0.31977050105233	-0.727734464927822	0.466776148415267	0.751329096426424	RBBP9	RB binding protein 9, serine hydrolase [Source:HGNC Symbol;Acc:HGNC:9892]
1576	ENSG00000089053.13	2952.1479328236	0.00691094472464309	0.106565281874956	0.0648517472393346	0.948292039792501	0.983971331074413	ANAPC5	anaphase promoting complex subunit 5 [Source:HGNC Symbol;Acc:HGNC:15713]
1577	ENSG00000089057.15	624.792243123392	0.461446824896111	0.147367224313894	3.13127173999846	0.00174051029373198	0.0374849359101717	SLC23A2	solute carrier family 23 member 2 [Source:HGNC Symbol;Acc:HGNC:10973]
1578	ENSG00000089060.12	1170.8213966131	-0.107134378654869	0.197298859279083	-0.543005565497596	0.587125970501578	0.8265293454765	SLC8B1	solute carrier family 8 member B1 [Source:HGNC Symbol;Acc:HGNC:26175]
1579	ENSG00000089063.16	1302.43629514386	0.310874855528523	0.165882130139314	1.87407079513289	0.0609206680205593	0.277778101399823	TMEM230	transmembrane protein 230 [Source:HGNC Symbol;Acc:HGNC:15876]
1580	ENSG00000089091.17	57.5777834313563	0.12968148691996	0.332279506841123	0.390278317651309	0.696330754618311	0.881857914842765	DZANK1	double zinc ribbon and ankyrin repeat domains 1 [Source:HGNC Symbol;Acc:HGNC:15858]
1581	ENSG00000089094.21	1430.5464296126	0.148878368737312	0.171017039994725	0.870546986089249	0.384001553530848	0.686971580676146	KDM2B	lysine demethylase 2B [Source:HGNC Symbol;Acc:HGNC:13610]
1582	ENSG00000089123.16	117.57229004547	0.192965957965012	0.207283018837097	0.930929890193578	0.351889831719641	0.661062482079019	TASP1	taspase 1 [Source:HGNC Symbol;Acc:HGNC:15859]
1583	ENSG00000089127.15	1154.50226372531	-0.681677572478592	0.368523693608265	-1.84975236138604	0.0643492498591378	0.284004421403173	OAS1	2'-5'-oligoadenylate synthetase 1 [Source:HGNC Symbol;Acc:HGNC:8086]
1584	ENSG00000089154.11	1804.81742089148	-0.17415633707476	0.168831322625375	-1.03154044146892	0.302287453603931	0.618205464625396	GCN1	GCN1 activator of EIF2AK4 [Source:HGNC Symbol;Acc:HGNC:4199]
1585	ENSG00000089157.16	12410.1210895698	-0.259682368391339	0.209056898178428	-1.24216120421772	0.214177090469865	0.525768174569389	RPLP0	ribosomal protein lateral stalk subunit P0 [Source:HGNC Symbol;Acc:HGNC:10371]
1586	ENSG00000089159.17	3241.66847896052	0.0769145231759455	0.166820294557631	0.461062147024168	0.644754018351213	0.857190669614937	PXN	paxillin [Source:HGNC Symbol;Acc:HGNC:9718]
1587	ENSG00000089163.5	14.6448786395571	0.0322950504631638	0.67663847194537	0.0477286642751984	0.961932489341483	0.987742287172171	SIRT4	sirtuin 4 [Source:HGNC Symbol;Acc:HGNC:14932]
1588	ENSG00000089169.15	244.095361470542	-0.0575700125361888	0.366383944372088	-0.157130282100251	0.875142172346081	0.959034547314349	RPH3A	rabphilin 3A [Source:HGNC Symbol;Acc:HGNC:17056]
1589	ENSG00000089177.20	133.783262373706	0.161463749244017	0.171019380993853	0.944125445348332	0.345105547810515	0.655506264431282	KIF16B	kinesin family member 16B [Source:HGNC Symbol;Acc:HGNC:15869]
1590	ENSG00000089195.15	305.475134523782	0.259124260607548	0.173053963885309	1.49736102421371	0.134299344104986	0.419043308655448	TRMT6	tRNA methyltransferase 6 non-catalytic subunit [Source:HGNC Symbol;Acc:HGNC:20900]
1591	ENSG00000089199.10	2.24839907918491	1.76903967922094	1.63519637562426	1.08185151679142	0.279318511059712	NA	CHGB	chromogranin B [Source:HGNC Symbol;Acc:HGNC:1930]
1592	ENSG00000089220.5	1729.78231679228	-0.0694581456699719	0.116623272345252	-0.595577059991487	0.55145780539191	0.805999261898549	PEBP1	phosphatidylethanolamine binding protein 1 [Source:HGNC Symbol;Acc:HGNC:8630]
1593	ENSG00000089234.16	424.917011586055	0.112312470030905	0.249020729288119	0.451016549312885	0.651977621455936	0.859931659473312	BRAP	BRCA1 associated protein [Source:HGNC Symbol;Acc:HGNC:1099]
1594	ENSG00000089248.7	3544.11148757428	-0.137526002871631	0.158288528227361	-0.868831142798252	0.384939496396822	0.687294016763667	ERP29	endoplasmic reticulum protein 29 [Source:HGNC Symbol;Acc:HGNC:13799]
1595	ENSG00000089280.20	5999.06788917455	0.123499960957883	0.147688991925724	0.836216425798302	0.403033159366499	0.702648098792252	FUS	FUS RNA binding protein [Source:HGNC Symbol;Acc:HGNC:4010]
1596	ENSG00000089289.16	1440.40995911682	-0.158490817338875	0.151055512296577	-1.04922233508235	0.294075801282837	0.61083288885376	IGBP1	immunoglobulin binding protein 1 [Source:HGNC Symbol;Acc:HGNC:5461]
1597	ENSG00000089327.16	7234.822034849	-0.509725945710754	0.282459401616626	-1.80459897172264	0.0711374591114301	0.29895453424277	FXYD5	FXYD domain containing ion transport regulator 5 [Source:HGNC Symbol;Acc:HGNC:4029]
1598	ENSG00000089335.22	271.176740338601	0.187381074594952	0.349235481923762	0.53654649740274	0.591580909567184	0.827715209547098	ZNF302	zinc finger protein 302 [Source:HGNC Symbol;Acc:HGNC:13848]
1599	ENSG00000089351.15	3053.37369470573	-0.245495433061019	0.170813209224648	-1.43721574095685	0.150656701655871	0.442900869858033	GRAMD1A	GRAM domain containing 1A [Source:HGNC Symbol;Acc:HGNC:29305]
1600	ENSG00000089486.17	899.573215267949	-0.69102222142741	0.209003726352673	-3.30626746942003	0.000945477889095768	0.0252456200386974	CDIP1	cell death inducing p53 target 1 [Source:HGNC Symbol;Acc:HGNC:13234]
1601	ENSG00000089505.18	6.65342476684188	0.485563369173856	0.73057698049946	0.664629987166992	0.506287184395126	0.779595443873258	CMTM1	CKLF like MARVEL transmembrane domain containing 1 [Source:HGNC Symbol;Acc:HGNC:19172]
1602	ENSG00000089558.9	7.35275044463362	1.12136500968457	1.07211532565552	1.0459369275399	0.295590153631718	0.611964615541142	KCNH4	potassium voltage-gated channel subfamily H member 4 [Source:HGNC Symbol;Acc:HGNC:6253]
1603	ENSG00000089597.18	4472.08175736779	-0.167652258538776	0.146503989243419	-1.14435285622304	0.252477331122998	0.57031788843093	GANAB	glucosidase II alpha subunit [Source:HGNC Symbol;Acc:HGNC:4138]
1604	ENSG00000089639.11	3804.35787847998	-0.268686875676495	0.13611132589681	-1.97402291033587	0.0483791379356401	0.246196303173851	GMIP	GEM interacting protein [Source:HGNC Symbol;Acc:HGNC:24852]
1605	ENSG00000089682.18	191.134089250895	0.0679569621743594	0.200818859242486	0.338399303883616	0.735062298640908	0.897871884616005	RBM41	RNA binding motif protein 41 [Source:HGNC Symbol;Acc:HGNC:25617]
1606	ENSG00000089685.15	71.8293041607988	1.21926259882529	0.520233005619623	2.34368559021565	0.019094259923372	0.149573375513409	BIRC5	baculoviral IAP repeat containing 5 [Source:HGNC Symbol;Acc:HGNC:593]
1607	ENSG00000089692.9	638.244556186619	-0.702712325280785	0.3921273044895	-1.79205150275273	0.0731247164017955	0.302342055245374	LAG3	lymphocyte activating 3 [Source:HGNC Symbol;Acc:HGNC:6476]
1608	ENSG00000089693.11	2227.01260135216	0.0358450852967696	0.163453325918366	0.219298598516568	0.826417453555126	0.938010940776358	MLF2	myeloid leukemia factor 2 [Source:HGNC Symbol;Acc:HGNC:7126]
1609	ENSG00000089723.10	11.9631909227028	1.44035231287034	0.531915484653008	2.70785933936469	0.00677187168195528	0.0836859214611318	OTUB2	OTU deubiquitinase, ubiquitin aldehyde binding 2 [Source:HGNC Symbol;Acc:HGNC:20351]
1610	ENSG00000089737.19	2924.25464455068	0.258527371748044	0.251413743634655	1.02829450773275	0.303811313812901	0.619302648127669	DDX24	DEAD-box helicase 24 [Source:HGNC Symbol;Acc:HGNC:13266]
1611	ENSG00000089775.12	697.446245800695	0.191623330933293	0.147540765591977	1.29878227325474	0.194018659827975	0.501637118253922	ZBTB25	zinc finger and BTB domain containing 25 [Source:HGNC Symbol;Acc:HGNC:13112]
1612	ENSG00000089818.18	960.452751526754	0.814185816876074	0.292105248433571	2.78730293701392	0.00531487687029697	0.0723453502595619	NECAP1	NECAP endocytosis associated 1 [Source:HGNC Symbol;Acc:HGNC:24539]
1613	ENSG00000089820.17	13963.350038396	-0.388344743486937	0.151373630689983	-2.5654715535117	0.0103035669618013	0.105397396725931	ARHGAP4	Rho GTPase activating protein 4 [Source:HGNC Symbol;Acc:HGNC:674]
1614	ENSG00000089847.13	45.9506186312239	-0.0482401496289408	0.406205939986921	-0.118757863635608	0.905467192311578	0.970375254888411	ANKRD24	ankyrin repeat domain 24 [Source:HGNC Symbol;Acc:HGNC:29424]
1615	ENSG00000089876.12	150.157654400802	-0.0957938446461849	0.195236096362415	-0.490656422818267	0.623669472536086	0.846427369746128	DHX32	DEAH-box helicase 32 (putative) [Source:HGNC Symbol;Acc:HGNC:16717]
1616	ENSG00000089902.10	881.141451549481	0.206338780588168	0.197693406043666	1.04373122360284	0.296609759599928	0.613182578586224	RCOR1	REST corepressor 1 [Source:HGNC Symbol;Acc:HGNC:17441]
1617	ENSG00000089916.18	748.624787685858	0.257995649705866	0.138120608655676	1.86790119314511	0.0617758445589808	0.278930714210045	GPATCH2L	G-patch domain containing 2 like [Source:HGNC Symbol;Acc:HGNC:20210]
1618	ENSG00000090006.18	2815.21939426198	0.136711593889749	0.314832536361071	0.434235913066365	0.664117136527797	0.86549922206263	LTBP4	latent transforming growth factor beta binding protein 4 [Source:HGNC Symbol;Acc:HGNC:6717]
1619	ENSG00000090013.11	1618.63052809385	-0.0536047471695408	0.316790600915221	-0.169211924263771	0.865629950832893	0.955001973802255	BLVRB	biliverdin reductase B [Source:HGNC Symbol;Acc:HGNC:1063]
1620	ENSG00000090020.11	707.746541541201	-0.166142230902405	0.15719882183163	-1.05689234160008	0.290560724038708	0.60814931923374	SLC9A1	solute carrier family 9 member A1 [Source:HGNC Symbol;Acc:HGNC:11071]
1621	ENSG00000090054.16	766.606717722504	0.135932634887675	0.123466732842154	1.10096567519493	0.270911596460676	0.588578569910516	SPTLC1	serine palmitoyltransferase long chain base subunit 1 [Source:HGNC Symbol;Acc:HGNC:11277]
1622	ENSG00000090060.19	2919.86193229446	0.333450074063724	0.105175538213273	3.17041471551647	0.00152221510358345	0.034356456114651	PAPOLA	poly(A) polymerase alpha [Source:HGNC Symbol;Acc:HGNC:14981]
1623	ENSG00000090061.17	160.557594361631	0.696944279816114	0.355730638174029	1.95919104239528	0.0500904177776186	0.250953632012175	CCNK	cyclin K [Source:HGNC Symbol;Acc:HGNC:1596]
1624	ENSG00000090097.22	527.612158053771	-0.407675274349461	0.236140685364306	-1.72640844893171	0.0842739568536608	0.326098478744426	PCBP4	poly(rC) binding protein 4 [Source:HGNC Symbol;Acc:HGNC:8652]
1625	ENSG00000090104.12	1634.80278435327	0.943108389010227	0.605752285312601	1.55692089304051	0.119489268306622	0.394308338757678	RGS1	regulator of G protein signaling 1 [Source:HGNC Symbol;Acc:HGNC:9991]
1626	ENSG00000090238.12	3986.50443283104	-0.224906686700342	0.160412839008165	-1.40204916321501	0.160900566227765	0.458562554634845	YPEL3	yippee like 3 [Source:HGNC Symbol;Acc:HGNC:18327]
1627	ENSG00000090263.16	271.68509730544	-0.17635695185154	0.219201672612044	-0.804541998927477	0.421084023973255	0.715853724395057	MRPS33	mitochondrial ribosomal protein S33 [Source:HGNC Symbol;Acc:HGNC:16634]
1628	ENSG00000090266.13	1227.57938264557	-0.144042063719844	0.227911080307223	-0.632009920385075	0.527380394859842	0.790804256490055	NDUFB2	NADH:ubiquinone oxidoreductase subunit B2 [Source:HGNC Symbol;Acc:HGNC:7697]
1629	ENSG00000090273.14	1343.14423715157	-0.588935493103892	0.217610195217689	-2.70637822145577	0.00680215253517006	0.0838747738833947	NUDC	nuclear distribution C, dynein complex regulator [Source:HGNC Symbol;Acc:HGNC:8045]
1630	ENSG00000090316.16	1380.44290820087	-0.0731638112948709	0.177545010597949	-0.4120859890597	0.680276397755044	0.873951488497005	MAEA	macrophage erythroblast attacher, E3 ubiquitin ligase [Source:HGNC Symbol;Acc:HGNC:13731]
1631	ENSG00000090339.9	1751.92008398673	1.85293568019612	0.609857504391107	3.03830922281776	0.00237909690705597	0.045051113114991	ICAM1	intercellular adhesion molecule 1 [Source:HGNC Symbol;Acc:HGNC:5344]
1632	ENSG00000090372.15	2721.32988839963	-0.0204233875178905	0.193425405617334	-0.10558792653275	0.915909304429114	0.972332290042787	STRN4	striatin 4 [Source:HGNC Symbol;Acc:HGNC:15721]
1633	ENSG00000090376.11	1266.27466935926	0.0233090922771526	0.18112209444265	0.128692705044515	0.897600807939711	0.967149273284557	IRAK3	interleukin 1 receptor associated kinase 3 [Source:HGNC Symbol;Acc:HGNC:17020]
1634	ENSG00000090382.7	40023.7034277309	0.901803355857449	0.239796947246119	3.76069573117573	0.000169441432267099	0.00918075731181516	LYZ	lysozyme [Source:HGNC Symbol;Acc:HGNC:6740]
1635	ENSG00000090432.7	659.629158170955	0.0207578339235673	0.251002724396261	0.0826996359242567	0.934090374372785	0.979357620343609	MUL1	mitochondrial E3 ubiquitin protein ligase 1 [Source:HGNC Symbol;Acc:HGNC:25762]
1636	ENSG00000090447.12	242.522308919451	-0.387219963352505	0.169089797007459	-2.29002559708215	0.0220198328468338	0.161941762769532	TFAP4	transcription factor AP-4 [Source:HGNC Symbol;Acc:HGNC:11745]
1637	ENSG00000090470.15	384.720677558678	-0.0317354388550811	0.21099921020196	-0.150405486469381	0.880444712934818	0.961297475600385	PDCD7	programmed cell death 7 [Source:HGNC Symbol;Acc:HGNC:8767]
1638	ENSG00000090487.11	1776.83708974725	0.0507706761584057	0.138411214560393	0.366810422982401	0.713760432363195	0.88807302873483	SPG21	SPG21 abhydrolase domain containing, maspardin [Source:HGNC Symbol;Acc:HGNC:20373]
1639	ENSG00000090520.12	616.741113884635	0.706792008948791	0.229869846214959	3.0747486918656	0.0021067999367941	0.0418522103411845	DNAJB11	DnaJ heat shock protein family (Hsp40) member B11 [Source:HGNC Symbol;Acc:HGNC:14889]
1640	ENSG00000090530.10	11.3508824579123	-0.323425209829743	0.69506320095751	-0.465317699720251	0.641703961442536	0.855602274818942	P3H2	prolyl 3-hydroxylase 2 [Source:HGNC Symbol;Acc:HGNC:19317]
1641	ENSG00000090554.13	202.248509034489	-0.249376715123269	0.199628265507065	-1.24920543936922	0.211589943034906	0.52307879377586	FLT3LG	fms related receptor tyrosine kinase 3 ligand [Source:HGNC Symbol;Acc:HGNC:3766]
1642	ENSG00000090565.17	821.201958454074	0.0146694118338721	0.167050862029891	0.08781404451087	0.930024474984037	0.97771192984991	RAB11FIP3	RAB11 family interacting protein 3 [Source:HGNC Symbol;Acc:HGNC:17224]
1643	ENSG00000090581.11	1387.54878128682	-0.0126462894454783	0.123275763963291	-0.102585366651989	0.918292057279735	0.972693280277124	GNPTG	N-acetylglucosamine-1-phosphate transferase subunit gamma [Source:HGNC Symbol;Acc:HGNC:23026]
1644	ENSG00000090612.22	124.395249483962	-0.0571966713122132	0.208350748900617	-0.274521073785513	0.783684210917563	0.919967390858248	ZNF268	zinc finger protein 268 [Source:HGNC Symbol;Acc:HGNC:13061]
1645	ENSG00000090615.16	1265.34704108871	0.021691109480437	0.13684674064394	0.15850658465352	0.874057632452747	0.958506397650575	GOLGA3	golgin A3 [Source:HGNC Symbol;Acc:HGNC:4426]
1646	ENSG00000090621.15	3243.5881275751	0.157097374139268	0.165007009279951	0.952064853637435	0.341064092205983	0.651682053206195	PABPC4	poly(A) binding protein cytoplasmic 4 [Source:HGNC Symbol;Acc:HGNC:8557]
1647	ENSG00000090659.18	25.1177880916835	-0.926025821678374	0.456599974357602	-2.02808995550474	0.0425510678816627	0.231114568452865	CD209	CD209 molecule [Source:HGNC Symbol;Acc:HGNC:1641]
1648	ENSG00000090661.13	451.235252173919	-0.247125841051699	0.22947473245002	-1.07691961730699	0.281516178224857	0.599338792819248	CERS4	ceramide synthase 4 [Source:HGNC Symbol;Acc:HGNC:23747]
1649	ENSG00000090674.16	856.536421524352	-0.254271513785729	0.189902118455595	-1.33896091235646	0.180583398060814	0.48521384460938	MCOLN1	mucolipin TRP cation channel 1 [Source:HGNC Symbol;Acc:HGNC:13356]
1650	ENSG00000090686.16	1107.31402861381	0.310967759754027	0.150656694153218	2.06408192813373	0.0390099491203446	0.220597398923553	USP48	ubiquitin specific peptidase 48 [Source:HGNC Symbol;Acc:HGNC:18533]
1651	ENSG00000090776.6	216.077929543243	-0.242301844406975	0.198229430518369	-1.22233032589236	0.221582735590719	0.535100063029218	EFNB1	ephrin B1 [Source:HGNC Symbol;Acc:HGNC:3226]
1652	ENSG00000090857.14	595.500795491544	-0.0273691661026404	0.241675553773859	-0.113247557211559	0.909834292947144	0.971281960672855	PDPR	pyruvate dehydrogenase phosphatase regulatory subunit [Source:HGNC Symbol;Acc:HGNC:30264]
1653	ENSG00000090861.17	744.729728582069	-0.619363776205815	0.251063820544484	-2.46695750452055	0.0136266528255376	0.123304320102356	AARS1	alanyl-tRNA synthetase 1 [Source:HGNC Symbol;Acc:HGNC:20]
1654	ENSG00000090863.12	3631.91580254915	-0.207808822267023	0.175404219156403	-1.18474243816065	0.236119297666003	0.552354210584254	GLG1	golgi glycoprotein 1 [Source:HGNC Symbol;Acc:HGNC:4316]
1655	ENSG00000090889.12	12.6443068145321	0.757513410693029	0.766575354485835	0.988178665359149	0.323065154834654	0.635766872836064	KIF4A	kinesin family member 4A [Source:HGNC Symbol;Acc:HGNC:13339]
1656	ENSG00000090905.19	780.472853679965	0.192756473920531	0.170290277480712	1.13192882630873	0.257664358395994	0.575634791043378	TNRC6A	trinucleotide repeat containing adaptor 6A [Source:HGNC Symbol;Acc:HGNC:11969]
1657	ENSG00000090924.15	1428.17074113663	1.71802777632078	0.439150786393253	3.91215917072801	9.14745861903757e-05	0.0062842342630181	PLEKHG2	pleckstrin homology and RhoGEF domain containing G2 [Source:HGNC Symbol;Acc:HGNC:29515]
1658	ENSG00000090971.5	127.424630682231	-0.3250003957438	0.271057880949754	-1.19900736553034	0.230525081617879	0.545837070675813	NAT14	N-acetyltransferase 14 (putative) [Source:HGNC Symbol;Acc:HGNC:28918]
1659	ENSG00000090975.14	761.53642765145	0.151225350036029	0.228517315831393	0.661767575406005	0.508120189377337	0.780477114055248	PITPNM2	phosphatidylinositol transfer protein membrane associated 2 [Source:HGNC Symbol;Acc:HGNC:21044]
1660	ENSG00000090989.18	421.943909124328	-0.0503111545716367	0.190721071049546	-0.263794421323099	0.79193833350113	0.922763974630406	EXOC1	exocyst complex component 1 [Source:HGNC Symbol;Acc:HGNC:30380]
1661	ENSG00000091009.8	395.052803509195	0.0474322430983753	0.149312482737222	0.317670982551755	0.75073452445225	0.905541497401535	RBM27	RNA binding motif protein 27 [Source:HGNC Symbol;Acc:HGNC:29243]
1662	ENSG00000091010.6	3.40822194703113	1.33323075244807	1.11218235620147	1.19875193579007	0.23062441680131	NA	POU4F3	POU class 4 homeobox 3 [Source:HGNC Symbol;Acc:HGNC:9220]
1663	ENSG00000091039.17	1468.82587851099	0.294504540676142	0.164799241497844	1.78705034076261	0.0739293526054438	0.304312893377195	OSBPL8	oxysterol binding protein like 8 [Source:HGNC Symbol;Acc:HGNC:16396]
1664	ENSG00000091073.20	492.896394868747	-0.909357159013507	0.203920765986961	-4.45936515887574	8.22027691893926e-06	0.00134600990226367	DTX2	deltex E3 ubiquitin ligase 2 [Source:HGNC Symbol;Acc:HGNC:15973]
1665	ENSG00000091106.19	159.051658898081	-0.719666848787591	0.408155004774886	-1.76321946409677	0.0778634822108173	0.313155478662216	NLRC4	NLR family CARD domain containing 4 [Source:HGNC Symbol;Acc:HGNC:16412]
1666	ENSG00000091127.14	47.1189336624492	-0.188580153399127	0.320665072236114	-0.588090720589208	0.55647140128093	0.808670166740083	PUS7	pseudouridine synthase 7 [Source:HGNC Symbol;Acc:HGNC:26033]
1667	ENSG00000091129.22	10.5907912864031	-0.546934557407302	1.02997539707295	-0.531017108720865	0.595406923426493	0.82926688083898	NRCAM	neuronal cell adhesion molecule [Source:HGNC Symbol;Acc:HGNC:7994]
1668	ENSG00000091136.15	20.6228488869799	0.861562946824319	0.524960710917901	1.64119510071118	0.100756922404202	0.359749223187297	LAMB1	laminin subunit beta 1 [Source:HGNC Symbol;Acc:HGNC:6486]
1669	ENSG00000091137.14	2.80104389921949	0.144403721712114	1.13284837955267	0.127469592858609	0.898568738217166	NA	SLC26A4	solute carrier family 26 member 4 [Source:HGNC Symbol;Acc:HGNC:8818]
1670	ENSG00000091138.13	2.09015789444167	-1.15448569897205	1.1551177084999	-0.999452861363652	0.317575363363932	NA	SLC26A3	solute carrier family 26 member 3 [Source:HGNC Symbol;Acc:HGNC:3018]
1671	ENSG00000091140.15	747.192927753011	0.0261935372612671	0.15207859194752	0.172236847578823	0.863251330541704	0.954221377932752	DLD	dihydrolipoamide dehydrogenase [Source:HGNC Symbol;Acc:HGNC:2898]
1672	ENSG00000091157.15	335.778004968614	-0.158585936118752	0.220386316177051	-0.719581591405837	0.471782649584923	0.755619089730053	WDR7	WD repeat domain 7 [Source:HGNC Symbol;Acc:HGNC:13490]
1673	ENSG00000091164.13	639.054627237831	0.156670315615033	0.162250597617259	0.965607017267262	0.334240862622369	0.645492691293002	TXNL1	thioredoxin like 1 [Source:HGNC Symbol;Acc:HGNC:12436]
1674	ENSG00000091181.20	41.673391746812	0.823872954228284	0.551187679897005	1.49472309392371	0.134986724602545	0.420277473225192	IL5RA	interleukin 5 receptor subunit alpha [Source:HGNC Symbol;Acc:HGNC:6017]
1675	ENSG00000091262.17	82.6977919072851	0.180236977450229	0.393187590551859	0.458399455581132	0.646665482735193	0.857944214181115	ABCC6	ATP binding cassette subfamily C member 6 [Source:HGNC Symbol;Acc:HGNC:57]
1676	ENSG00000091317.8	2806.43332503298	0.446865135937834	0.164744275634312	2.71247746980753	0.00667823210440103	0.0832219086362096	CMTM6	CKLF like MARVEL transmembrane domain containing 6 [Source:HGNC Symbol;Acc:HGNC:19177]
1677	ENSG00000091409.17	672.087253183504	0.267510653656102	0.294008783967094	0.909872997828669	0.362889491561753	0.669708289267101	ITGA6	integrin subunit alpha 6 [Source:HGNC Symbol;Acc:HGNC:6142]
1678	ENSG00000091428.18	2.75293959309896	1.89821741789646	1.58657911202342	1.19642153581336	0.231532101387648	NA	RAPGEF4	Rap guanine nucleotide exchange factor 4 [Source:HGNC Symbol;Acc:HGNC:16626]
1679	ENSG00000091436.17	283.18911131253	0.363534833835732	0.19184046102567	1.89498519703352	0.0580943628338232	0.270875914142883	MAP3K20	mitogen-activated protein kinase kinase kinase 20 [Source:HGNC Symbol;Acc:HGNC:17797]
1680	ENSG00000091483.8	412.766926978935	-0.353101724980019	0.16714082685614	-2.11260008474133	0.0346350114689669	0.206890308584341	FH	fumarate hydratase [Source:HGNC Symbol;Acc:HGNC:3700]
1681	ENSG00000091490.11	1088.31096049816	0.123424804005505	0.230879775046762	0.534584737794839	0.592937039624303	0.828230680627641	SEL1L3	SEL1L family member 3 [Source:HGNC Symbol;Acc:HGNC:29108]
1682	ENSG00000091513.16	11.379799740233	-0.209536149268404	0.606462739664996	-0.345505396397724	0.729714454041343	0.895416088662478	TF	transferrin [Source:HGNC Symbol;Acc:HGNC:11740]
1683	ENSG00000091527.17	4073.51562092559	0.380546392500098	0.15199848493543	2.50361964240471	0.0122930109705926	0.116577000525024	CDV3	CDV3 homolog [Source:HGNC Symbol;Acc:HGNC:26928]
1684	ENSG00000091536.20	22.6011910167694	0.388322830485291	0.374576729498792	1.0366976907639	0.299876768559767	0.616351051619399	MYO15A	myosin XVA [Source:HGNC Symbol;Acc:HGNC:7594]
1685	ENSG00000091542.9	1695.09759540509	-0.0421853623919289	0.130861326398128	-0.322366917354831	0.747174743696897	0.903351667701081	ALKBH5	alkB homolog 5, RNA demethylase [Source:HGNC Symbol;Acc:HGNC:25996]
1686	ENSG00000091592.17	6454.72002897863	0.113008638029413	0.165050855575552	0.684689804456562	0.493539684073535	0.771198911631835	NLRP1	NLR family pyrin domain containing 1 [Source:HGNC Symbol;Acc:HGNC:14374]
1687	ENSG00000091622.16	10.1011926392663	0.618793780032538	0.615399581131981	1.00551543908157	0.314648719010377	0.628648153924464	PITPNM3	PITPNM family member 3 [Source:HGNC Symbol;Acc:HGNC:21043]
1688	ENSG00000091640.8	1150.54125123618	-0.243544076457856	0.199948353289217	-1.21803491977541	0.223210703105556	0.537603195701669	SPAG7	sperm associated antigen 7 [Source:HGNC Symbol;Acc:HGNC:11216]
1689	ENSG00000091651.9	35.1258654872337	0.888149248910346	0.34065999120075	2.60714281644821	0.00913012706205385	0.098094378188504	ORC6	origin recognition complex subunit 6 [Source:HGNC Symbol;Acc:HGNC:17151]
1690	ENSG00000091732.18	170.191781562294	-0.381776128510436	0.168426976276753	-2.26671603890291	0.0234075779870035	0.167608795560316	ZC3HC1	zinc finger C3HC-type containing 1 [Source:HGNC Symbol;Acc:HGNC:29913]
1691	ENSG00000091831.25	25.4966951591185	-0.0406442734385455	0.534103836529251	-0.0760980743045451	0.939341072182674	0.980601272099943	ESR1	estrogen receptor 1 [Source:HGNC Symbol;Acc:HGNC:3467]
1692	ENSG00000091844.8	7.34541083878786	-0.219423820699712	0.834608766112401	-0.262906201814518	0.792622876068446	0.922972120224233	RGS17	regulator of G protein signaling 17 [Source:HGNC Symbol;Acc:HGNC:14088]
1693	ENSG00000091879.14	7.23314570146211	0.763617045967926	0.74816051539927	1.0206593775674	0.307415846927133	0.622405991019214	ANGPT2	angiopoietin 2 [Source:HGNC Symbol;Acc:HGNC:485]
1694	ENSG00000091947.10	444.518166884446	-0.445116803335753	0.200994893027004	-2.21456772673299	0.0267897492540402	0.180672600284137	TMEM101	transmembrane protein 101 [Source:HGNC Symbol;Acc:HGNC:28653]
1695	ENSG00000091972.19	32.873138013983	-0.82861196667421	0.458075736238559	-1.80889730916173	0.070466958540756	0.297375656348764	CD200	CD200 molecule [Source:HGNC Symbol;Acc:HGNC:7203]
1696	ENSG00000091986.16	18.6469643377902	1.16265142038218	0.516930099630516	2.24914629891585	0.0245031897342797	0.171424751963026	CCDC80	coiled-coil domain containing 80 [Source:HGNC Symbol;Acc:HGNC:30649]
1697	ENSG00000092010.15	6248.23659558789	-0.396022624143874	0.163170532855373	-2.42704744057489	0.015222265198151	0.131506923216304	PSME1	proteasome activator subunit 1 [Source:HGNC Symbol;Acc:HGNC:9568]
1698	ENSG00000092020.11	605.152327672485	0.0391307361075917	0.17205421058162	0.227432597989392	0.820087374813067	0.935910655247961	PPP2R3C	protein phosphatase 2 regulatory subunit B''gamma [Source:HGNC Symbol;Acc:HGNC:17485]
1699	ENSG00000092036.19	234.725932347715	0.0223111372488422	0.187002799932547	0.119309107975335	0.905030467922229	0.970375254888411	HAUS4	HAUS augmin like complex subunit 4 [Source:HGNC Symbol;Acc:HGNC:20163]
1700	ENSG00000092051.18	27.7231960770146	0.0985673057403845	0.402735975054838	0.244744229086968	0.806654479401704	0.92967659552724	JPH4	junctophilin 4 [Source:HGNC Symbol;Acc:HGNC:20156]
1701	ENSG00000092067.7	108.767617035036	1.03953699911567	0.715936186200701	1.45199672701591	0.146502515306008	0.43633335740932	CEBPE	CCAAT enhancer binding protein epsilon [Source:HGNC Symbol;Acc:HGNC:1836]
1702	ENSG00000092068.21	23.8031313864702	0.326008559056928	0.571634326900001	0.570309625779276	0.568467713366809	0.815145364389277	SLC7A8	solute carrier family 7 member 8 [Source:HGNC Symbol;Acc:HGNC:11066]
1703	ENSG00000092094.11	688.79080587608	-0.162630255421908	0.161730808024241	-1.00556138566706	0.314626606701091	0.628648153924464	OSGEP	O-sialoglycoprotein endopeptidase [Source:HGNC Symbol;Acc:HGNC:18028]
1704	ENSG00000092096.19	104.0403482349	-0.34015418001074	0.299910984906303	-1.13418379829271	0.25671745864126	0.575181042215232	SLC22A17	solute carrier family 22 member 17 [Source:HGNC Symbol;Acc:HGNC:23095]
1705	ENSG00000092098.18	146.770385821278	-0.158599545405703	0.229255962968866	-0.691801178699295	0.489062196327295	0.768481939741218	RNF31	ring finger protein 31 [Source:HGNC Symbol;Acc:HGNC:16031]
1706	ENSG00000092108.22	570.162028501372	0.22224888754724	0.135791079376757	1.63669725999159	0.101693741782908	0.36158676924215	SCFD1	sec1 family domain containing 1 [Source:HGNC Symbol;Acc:HGNC:20726]
1707	ENSG00000092140.16	258.681823028168	0.428712898951371	0.179817439073451	2.38415640418643	0.0171183252313993	0.140539515766618	G2E3	G2/M-phase specific E3 ubiquitin protein ligase [Source:HGNC Symbol;Acc:HGNC:20338]
1708	ENSG00000092148.14	1207.31303319912	0.41570287366162	0.186768026821339	2.22577108478679	0.0260295185544951	0.177698144908048	HECTD1	HECT domain E3 ubiquitin protein ligase 1 [Source:HGNC Symbol;Acc:HGNC:20157]
1709	ENSG00000092199.19	5914.88429340065	0.21787657791748	0.139246883874894	1.5646783026989	0.117658358459721	0.39194225647562	HNRNPC	heterogeneous nuclear ribonucleoprotein C [Source:HGNC Symbol;Acc:HGNC:5035]
1710	ENSG00000092200.13	51.2770110681836	0.472093446528272	0.502617254745584	0.939270273893079	0.347591996648559	0.657560086248874	RPGRIP1	RPGR interacting protein 1 [Source:HGNC Symbol;Acc:HGNC:13436]
1711	ENSG00000092201.10	1227.51607120941	-0.236086623539443	0.190505295460873	-1.23926541237764	0.215247223183946	0.526972340928243	SUPT16H	SPT16 homolog, facilitates chromatin remodeling subunit [Source:HGNC Symbol;Acc:HGNC:11465]
1712	ENSG00000092203.15	935.368287126125	-0.0933109865987094	0.129742122465796	-0.719203484768867	0.472015552593983	0.755764269747567	TOX4	TOX high mobility group box family member 4 [Source:HGNC Symbol;Acc:HGNC:20161]
1713	ENSG00000092208.19	82.5835637751488	-0.550137437032563	0.258745090383513	-2.12617536517175	0.0334886605098212	0.203481304472908	GEMIN2	gem nuclear organelle associated protein 2 [Source:HGNC Symbol;Acc:HGNC:10884]
1714	ENSG00000092295.12	46.7328314177859	-0.51033226519091	0.317610002756946	-1.6067890203743	0.108100657611532	0.374792705021204	TGM1	transglutaminase 1 [Source:HGNC Symbol;Acc:HGNC:11777]
1715	ENSG00000092330.19	1490.63737629763	-0.299353976243689	0.166889549786063	-1.79372511117343	0.0728570552101301	0.301890386969707	TINF2	TERF1 interacting nuclear factor 2 [Source:HGNC Symbol;Acc:HGNC:11824]
1716	ENSG00000092421.17	35.8779990908397	0.261131461178366	0.484902965856099	0.53852312641012	0.590215943503117	0.82710658998739	SEMA6A	semaphorin 6A [Source:HGNC Symbol;Acc:HGNC:10738]
1717	ENSG00000092439.16	735.761125249455	0.491295398023989	0.187805950703794	2.61597354174818	0.00889734517041409	0.0970298626836197	TRPM7	transient receptor potential cation channel subfamily M member 7 [Source:HGNC Symbol;Acc:HGNC:17994]
1718	ENSG00000092445.12	5.43369794944024	-0.33953461277625	1.26350562549748	-0.268724258859208	0.788141882353724	0.921809249229982	TYRO3	TYRO3 protein tyrosine kinase [Source:HGNC Symbol;Acc:HGNC:12446]
1719	ENSG00000092470.12	101.379925808605	0.179998306576228	0.252841442910224	0.711901911745297	0.476525518252608	0.759089746937746	WDR76	WD repeat domain 76 [Source:HGNC Symbol;Acc:HGNC:25773]
1720	ENSG00000092529.26	148.648763785672	0.333020136280231	0.241900271650243	1.37668359778337	0.168610092020795	0.468874788554741	CAPN3	calpain 3 [Source:HGNC Symbol;Acc:HGNC:1480]
1721	ENSG00000092531.10	533.625369314214	0.378048858522744	0.174137262840029	2.17098197339899	0.0299325350615358	0.192371608451758	SNAP23	synaptosome associated protein 23 [Source:HGNC Symbol;Acc:HGNC:11131]
1722	ENSG00000092621.13	55.4231468042165	-0.799802080200778	0.322519395479976	-2.47985730907906	0.0131434968797878	0.120648199511951	PHGDH	phosphoglycerate dehydrogenase [Source:HGNC Symbol;Acc:HGNC:8923]
1723	ENSG00000092758.18	39.7771543126751	-0.234095781538745	0.623892694902397	-0.375218019783623	0.707498329749666	0.885146654119344	COL9A3	collagen type IX alpha 3 chain [Source:HGNC Symbol;Acc:HGNC:2219]
1724	ENSG00000092820.19	5391.46760753159	-0.241395452898084	0.176132922279721	-1.37052999390266	0.170521519126424	0.471276327419159	EZR	ezrin [Source:HGNC Symbol;Acc:HGNC:12691]
1725	ENSG00000092841.19	13038.5818108658	-0.176807190814877	0.274497063999436	-0.644113231080826	0.519502011166586	0.786885477259469	MYL6	myosin light chain 6 [Source:HGNC Symbol;Acc:HGNC:7587]
1726	ENSG00000092847.14	1012.62281653764	-0.064314528983011	0.121517884627801	-0.529259780813343	0.596625251625783	0.830113775389569	AGO1	argonaute RISC component 1 [Source:HGNC Symbol;Acc:HGNC:3262]
1727	ENSG00000092850.12	4.45655012506109	0.997535668640947	1.04974774396175	0.950262264795396	0.34197900772534	0.652741109371354	TEKT2	tektin 2 [Source:HGNC Symbol;Acc:HGNC:11725]
1728	ENSG00000092853.14	29.1752123203384	0.677452335850427	0.445474690315369	1.52074259341385	0.128324445483765	0.409465120572856	CLSPN	claspin [Source:HGNC Symbol;Acc:HGNC:19715]
1729	ENSG00000092871.17	416.405517407804	0.426827250815232	0.185922780340095	2.2957232569052	0.0216917098104183	0.160535954060554	RFFL	ring finger and FYVE like domain containing E3 ubiquitin protein ligase [Source:HGNC Symbol;Acc:HGNC:24821]
1730	ENSG00000092929.13	5139.82303898165	-0.466441009741865	0.145714073878044	-3.2010704067766	0.00136918071967693	0.0319755446276694	UNC13D	unc-13 homolog D [Source:HGNC Symbol;Acc:HGNC:23147]
1731	ENSG00000092931.12	414.167088845669	0.282514210884858	0.130932415928483	2.15771021164974	0.0309503695139637	0.195566322461269	MFSD11	major facilitator superfamily domain containing 11 [Source:HGNC Symbol;Acc:HGNC:25458]
1732	ENSG00000092964.18	1120.59322922472	-0.383772161743541	0.289372593723668	-1.32622152224277	0.184766332396285	0.489770438773106	DPYSL2	dihydropyrimidinase like 2 [Source:HGNC Symbol;Acc:HGNC:3014]
1733	ENSG00000092978.11	128.87298453341	0.200758775739014	0.189934457305655	1.0569897562923	0.290516262545193	0.60814931923374	GPATCH2	G-patch domain containing 2 [Source:HGNC Symbol;Acc:HGNC:25499]
1734	ENSG00000093000.19	979.179568328229	0.129616455336654	0.21871459093213	0.592628296010101	0.553429938021136	0.807143439840134	NUP50	nucleoporin 50 [Source:HGNC Symbol;Acc:HGNC:8065]
1735	ENSG00000093009.11	31.2463658644181	0.552551787864	0.478535958832199	1.15467140486668	0.24822501366395	0.565363080506349	CDC45	cell division cycle 45 [Source:HGNC Symbol;Acc:HGNC:1739]
1736	ENSG00000093010.15	1699.07134237456	-0.183434334771351	0.202661871930196	-0.905125039181183	0.365399148371414	0.671154209426181	COMT	catechol-O-methyltransferase [Source:HGNC Symbol;Acc:HGNC:2228]
1737	ENSG00000093072.19	5618.58634887578	-0.398792421591887	0.255473856348592	-1.56099112172064	0.118525845678359	0.393177732179958	ADA2	adenosine deaminase 2 [Source:HGNC Symbol;Acc:HGNC:1839]
1738	ENSG00000093144.19	677.706689215682	-0.135273032069743	0.279551443143528	-0.483893163092313	0.628461692748196	0.84884359109526	ECHDC1	ethylmalonyl-CoA decarboxylase 1 [Source:HGNC Symbol;Acc:HGNC:21489]
1739	ENSG00000093167.18	665.114660442733	0.273666379499447	0.165634563286366	1.6522299094441	0.0984876914186643	0.355638462818589	LRRFIP2	LRR binding FLII interacting protein 2 [Source:HGNC Symbol;Acc:HGNC:6703]
1740	ENSG00000093183.14	597.907554882924	0.204163785132694	0.220518438764712	0.925835437056271	0.354531507921579	0.663078477234802	SEC22C	SEC22 homolog C, vesicle trafficking protein [Source:HGNC Symbol;Acc:HGNC:16828]
1741	ENSG00000093217.11	20.3455061905762	-0.592115498443878	0.533371547674481	-1.11013701616729	0.266939988472203	0.584972112112527	XYLB	xylulokinase [Source:HGNC Symbol;Acc:HGNC:12839]
1742	ENSG00000094631.22	1255.24352300899	-0.122506016434733	0.191871954714961	-0.638477971503049	0.523162589157391	0.788384690832951	HDAC6	histone deacetylase 6 [Source:HGNC Symbol;Acc:HGNC:14064]
1743	ENSG00000094804.12	28.409207317305	0.360556225760033	0.471814389094486	0.764190821844198	0.444753535255089	0.734980474085575	CDC6	cell division cycle 6 [Source:HGNC Symbol;Acc:HGNC:1744]
1744	ENSG00000094841.14	217.306816803501	0.201743598771319	0.160351501481745	1.25813351859562	0.208343473060468	0.520153302709443	UPRT	uracil phosphoribosyltransferase homolog [Source:HGNC Symbol;Acc:HGNC:28334]
1745	ENSG00000094880.11	259.805687160288	-0.0965385085290555	0.250578013938872	-0.385263283923249	0.70004236113718	0.88320076493918	CDC23	cell division cycle 23 [Source:HGNC Symbol;Acc:HGNC:1724]
1746	ENSG00000094914.14	767.696653947617	-0.46379298232459	0.187937845710395	-2.46779982270988	0.0135946319547325	0.12314416332391	AAAS	aladin WD repeat nucleoporin [Source:HGNC Symbol;Acc:HGNC:13666]
1747	ENSG00000094916.16	601.518510690182	0.0127515468172468	0.188559097731631	0.067626261318855	0.946083149740266	0.9832606366531	CBX5	chromobox 5 [Source:HGNC Symbol;Acc:HGNC:1555]
1748	ENSG00000094975.15	570.079970682193	0.857247304715802	0.269727708396969	3.17819518732632	0.00148194949026117	0.033808912519441	SUCO	SUN domain containing ossification factor [Source:HGNC Symbol;Acc:HGNC:1240]
1749	ENSG00000095002.16	219.178000907884	-0.268227938242106	0.388411749958885	-0.690576271882865	0.489831863162442	0.768795107575732	MSH2	mutS homolog 2 [Source:HGNC Symbol;Acc:HGNC:7325]
1750	ENSG00000095015.6	2070.51704485222	0.285481634820154	0.22800647971759	1.25207684963056	0.210541862431769	0.521999693308336	MAP3K1	mitogen-activated protein kinase kinase kinase 1 [Source:HGNC Symbol;Acc:HGNC:6848]
1751	ENSG00000095059.17	322.4537144995	-0.457107902508916	0.183922351925983	-2.48533088948793	0.0129431066535094	0.119696861323505	DHPS	deoxyhypusine synthase [Source:HGNC Symbol;Acc:HGNC:2869]
1752	ENSG00000095066.12	309.0658974616	-0.260181983032633	0.148430053437237	-1.7528928745057	0.0796203969337763	0.31701530829935	HOOK2	hook microtubule tethering protein 2 [Source:HGNC Symbol;Acc:HGNC:19885]
1753	ENSG00000095139.15	1255.56726279267	-0.159861711854219	0.183490315699373	-0.871226970452947	0.38363023644308	0.686520550896091	ARCN1	archain 1 [Source:HGNC Symbol;Acc:HGNC:649]
1754	ENSG00000095209.12	137.920546438282	0.232024491810052	0.181084152080146	1.28130755311685	0.200085660940242	0.510624293316324	TMEM38B	transmembrane protein 38B [Source:HGNC Symbol;Acc:HGNC:25535]
1755	ENSG00000095261.14	318.812473250247	0.0820095627647626	0.171538321457316	0.478083043299274	0.632591100427232	0.851018445338538	PSMD5	proteasome 26S subunit, non-ATPase 5 [Source:HGNC Symbol;Acc:HGNC:9563]
1756	ENSG00000095303.17	1633.20320284564	0.0135949539858054	0.308489368703122	0.0440694408463997	0.964849051781119	0.988972691958692	PTGS1	prostaglandin-endoperoxide synthase 1 [Source:HGNC Symbol;Acc:HGNC:9604]
1757	ENSG00000095319.14	1001.07439757871	-0.238655155164157	0.148484981729065	-1.60726797003365	0.107995597375004	0.374759767266846	NUP188	nucleoporin 188 [Source:HGNC Symbol;Acc:HGNC:17859]
1758	ENSG00000095321.18	561.826424625983	-0.359856282215328	0.239723479570971	-1.50113073137165	0.133321751635227	0.417580409930289	CRAT	carnitine O-acetyltransferase [Source:HGNC Symbol;Acc:HGNC:2342]
1759	ENSG00000095370.20	1651.64739519703	-0.593051792634231	0.253926113705203	-2.33552896147868	0.0195158047677099	0.151744921917643	SH2D3C	SH2 domain containing 3C [Source:HGNC Symbol;Acc:HGNC:16884]
1760	ENSG00000095380.11	648.202239845233	-0.471550725458702	0.190266209250964	-2.47837347112287	0.0131982913776292	0.120877912344207	NANS	N-acetylneuraminate synthase [Source:HGNC Symbol;Acc:HGNC:19237]
1761	ENSG00000095383.20	702.33341116922	-0.222729563647701	0.248252714615699	-0.897188834339601	0.369618162252225	0.674739046966073	TBC1D2	TBC1 domain family member 2 [Source:HGNC Symbol;Acc:HGNC:18026]
1762	ENSG00000095397.18	225.683872950601	0.0597253994528249	0.391447261976728	0.152575851856069	0.878732769428536	0.960730336420625	WHRN	whirlin [Source:HGNC Symbol;Acc:HGNC:16361]
1763	ENSG00000095464.10	13.1271256969909	-0.252986330339664	0.600031111583922	-0.421622021684589	0.673300929788603	0.870261675399757	PDE6C	phosphodiesterase 6C [Source:HGNC Symbol;Acc:HGNC:8787]
1764	ENSG00000095485.18	701.137158925917	0.239927922491025	0.220826027849905	1.08650200715517	0.277256953387844	0.59510314735121	CWF19L1	CWF19 like cell cycle control factor 1 [Source:HGNC Symbol;Acc:HGNC:25613]
1765	ENSG00000095539.16	28.2260173819812	0.123091094254889	0.414688587213182	0.296827783667966	0.766597992607103	0.911901732831027	SEMA4G	semaphorin 4G [Source:HGNC Symbol;Acc:HGNC:10735]
1766	ENSG00000095564.15	1290.77751627293	0.529111630920943	0.260421745252791	2.03174904003249	0.0421790685451896	0.230273517389759	BTAF1	B-TFIID TATA-box binding protein associated factor 1 [Source:HGNC Symbol;Acc:HGNC:17307]
1767	ENSG00000095574.12	694.205884328014	0.728865457177	0.281028249782781	2.59356651062792	0.00949861649731834	0.100445845150091	IKZF5	IKAROS family zinc finger 5 [Source:HGNC Symbol;Acc:HGNC:14283]
1768	ENSG00000095585.18	141.968374532437	-0.438209409430471	0.250404164494178	-1.7500084725654	0.0801168517580202	0.318148117301303	BLNK	B cell linker [Source:HGNC Symbol;Acc:HGNC:14211]
1769	ENSG00000095627.10	2.59102193764266	-1.95269240172939	1.33386505497316	-1.46393549665988	0.143211573461789	NA	TDRD1	tudor domain containing 1 [Source:HGNC Symbol;Acc:HGNC:11712]
1770	ENSG00000095637.23	12.7034646327425	-0.189481804284307	0.500880092428857	-0.37829773462442	0.705209428113178	0.884500633886362	SORBS1	sorbin and SH3 domain containing 1 [Source:HGNC Symbol;Acc:HGNC:14565]
1771	ENSG00000095739.11	16.8763421968021	2.4494494570703	0.629642909914331	3.89022002551188	0.000100153370201972	0.00660468037698965	BAMBI	BMP and activin membrane bound inhibitor [Source:HGNC Symbol;Acc:HGNC:30251]
1772	ENSG00000095752.7	3.265149371408	1.46562957086284	1.09759935987743	1.33530468806624	0.18177664489496	NA	IL11	interleukin 11 [Source:HGNC Symbol;Acc:HGNC:5966]
1773	ENSG00000095787.26	3258.50587270145	0.349604112443142	0.145640644472459	2.40045705448147	0.016374612032594	0.136571623728028	WAC	WW domain containing adaptor with coiled-coil [Source:HGNC Symbol;Acc:HGNC:17327]
1774	ENSG00000095794.21	508.513544783228	-0.0208962548095601	0.413966208564768	-0.0504781655536765	0.959741348583211	0.986953594624776	CREM	cAMP responsive element modulator [Source:HGNC Symbol;Acc:HGNC:2352]
1775	ENSG00000095906.17	1398.30472475828	-0.70561848169092	0.179795663054209	-3.92455785475857	8.68891763637907e-05	0.00608470147309829	NUBP2	NUBP iron-sulfur cluster assembly factor 2, cytosolic [Source:HGNC Symbol;Acc:HGNC:8042]
1776	ENSG00000095917.15	2.13096532886611	-2.31478058423828	1.5078438151448	-1.53515938520196	0.124744682057915	NA	TPSD1	tryptase delta 1 [Source:HGNC Symbol;Acc:HGNC:14118]
1777	ENSG00000095932.7	23.9469759338639	1.50324782942573	0.622301797028389	2.4156250819201	0.0157082262288408	0.134025475053662	SMIM24	small integral membrane protein 24 [Source:HGNC Symbol;Acc:HGNC:37244]
1778	ENSG00000095951.18	394.500081323726	0.974967275237927	0.306921184269389	3.17660469595408	0.00149009993665606	0.0338602402952999	HIVEP1	HIVEP zinc finger 1 [Source:HGNC Symbol;Acc:HGNC:4920]
1779	ENSG00000095970.17	3.36827602557266	-0.320626192194996	0.991281580231121	-0.323446131340644	0.746357397655566	NA	TREM2	triggering receptor expressed on myeloid cells 2 [Source:HGNC Symbol;Acc:HGNC:17761]
1780	ENSG00000096006.12	285.517438031088	2.89924715816942	0.926205253532953	3.1302426185885	0.00174661982158104	0.0375076921955527	CRISP3	cysteine rich secretory protein 3 [Source:HGNC Symbol;Acc:HGNC:16904]
1781	ENSG00000096060.15	1391.96202403702	-0.314346892852975	0.227469224159366	-1.38193152948349	0.166992725790365	0.467005024566826	FKBP5	FKBP prolyl isomerase 5 [Source:HGNC Symbol;Acc:HGNC:3721]
1782	ENSG00000096063.16	272.634325456023	0.0225787263718859	0.203530597086815	0.110935292752347	0.911667658748683	0.971476604003043	SRPK1	SRSF protein kinase 1 [Source:HGNC Symbol;Acc:HGNC:11305]
1783	ENSG00000096070.19	628.809739531082	0.443055531063879	0.236680121550481	1.87195920029718	0.0612122482827184	0.278225846236715	BRPF3	bromodomain and PHD finger containing 3 [Source:HGNC Symbol;Acc:HGNC:14256]
1784	ENSG00000096080.12	150.163072135278	-0.822847010575389	0.208575635361244	-3.94507732962315	7.97742301190579e-05	0.00578661996912476	MRPS18A	mitochondrial ribosomal protein S18A [Source:HGNC Symbol;Acc:HGNC:14515]
1785	ENSG00000096092.6	82.5127696360886	0.115236277640603	0.356269459723315	0.323452584821885	0.746352510948787	0.902798699962984	TMEM14A	transmembrane protein 14A [Source:HGNC Symbol;Acc:HGNC:21076]
1786	ENSG00000096093.16	122.360620976408	0.209224814235996	0.233702724762844	0.895260482941787	0.370647859409912	0.675717642611864	EFHC1	EF-hand domain containing 1 [Source:HGNC Symbol;Acc:HGNC:16406]
1787	ENSG00000096384.20	8503.2676050101	0.00467376721391648	0.14937007115044	0.0312898506234843	0.975038384475523	0.991672858681951	HSP90AB1	heat shock protein 90 alpha family class B member 1 [Source:HGNC Symbol;Acc:HGNC:5258]
1788	ENSG00000096401.8	548.033403947673	0.271831405658057	0.218596617153043	1.24352979107515	0.21367266998284	0.525254077475203	CDC5L	cell division cycle 5 like [Source:HGNC Symbol;Acc:HGNC:1743]
1789	ENSG00000096433.11	1333.78489133425	0.255222835230569	0.284851878757029	0.895984384390412	0.37026110335948	0.675408580233777	ITPR3	inositol 1,4,5-trisphosphate receptor type 3 [Source:HGNC Symbol;Acc:HGNC:6182]
1790	ENSG00000096654.16	126.368429706939	0.217808719376208	0.181892774682868	1.1974566870837	0.231128600011451	0.546448964184628	ZNF184	zinc finger protein 184 [Source:HGNC Symbol;Acc:HGNC:12975]
1791	ENSG00000096696.17	7.52580764522478	-0.155799008449598	1.31382456194093	-0.118584332309509	0.905604678761792	0.970375254888411	DSP	desmoplakin [Source:HGNC Symbol;Acc:HGNC:3052]
1792	ENSG00000096717.12	501.467178757231	0.577143408025173	0.228829450830535	2.52215528171936	0.0116638207463229	0.113286044081086	SIRT1	sirtuin 1 [Source:HGNC Symbol;Acc:HGNC:14929]
1793	ENSG00000096746.18	2525.79082101519	0.50980715413641	0.169412820377553	3.00925958850254	0.0026188525038331	0.0482713901589666	HNRNPH3	heterogeneous nuclear ribonucleoprotein H3 [Source:HGNC Symbol;Acc:HGNC:5043]
1794	ENSG00000096872.17	82.8357589513044	0.0918147287379927	0.293161805868904	0.313187894534428	0.754137914904053	0.907151464279989	IFT74	intraflagellar transport 74 [Source:HGNC Symbol;Acc:HGNC:21424]
1795	ENSG00000096968.14	1044.28833987236	0.196512159948947	0.197276320501873	0.996126445632291	0.319188711998676	0.631654974451126	JAK2	Janus kinase 2 [Source:HGNC Symbol;Acc:HGNC:6192]
1796	ENSG00000096996.16	1379.17648110065	-0.400471312555177	0.239746813739093	-1.67039263758889	0.0948417053544956	0.348289897186554	IL12RB1	interleukin 12 receptor subunit beta 1 [Source:HGNC Symbol;Acc:HGNC:5971]
1797	ENSG00000097007.20	963.610875742362	0.0913630864063135	0.169712358992494	0.538340795854205	0.590341791579817	0.82710658998739	ABL1	ABL proto-oncogene 1, non-receptor tyrosine kinase [Source:HGNC Symbol;Acc:HGNC:76]
1798	ENSG00000097021.21	217.514106304967	-0.540657924690893	0.25143786315435	-2.15026455406599	0.0315342944840054	0.197568564216618	ACOT7	acyl-CoA thioesterase 7 [Source:HGNC Symbol;Acc:HGNC:24157]
1799	ENSG00000097033.15	1606.65040947969	0.163919337968893	0.123032576772293	1.33232467586428	0.182753521951913	0.487576510332646	SH3GLB1	SH3 domain containing GRB2 like, endophilin B1 [Source:HGNC Symbol;Acc:HGNC:10833]
1800	ENSG00000097046.13	141.224763822779	0.554885458277574	0.297566764015163	1.86474272459171	0.0622174749913826	0.279676385467277	CDC7	cell division cycle 7 [Source:HGNC Symbol;Acc:HGNC:1745]
1801	ENSG00000097096.10	16.668644412127	0.773510196880279	0.675958953148605	1.14431533642284	0.252492885268335	0.57031788843093	SYDE2	synapse defective Rho GTPase homolog 2 [Source:HGNC Symbol;Acc:HGNC:25841]
1802	ENSG00000099139.14	219.427656548229	0.314181221307933	0.213795140709392	1.4695433220112	0.141685480400238	0.429745840783562	PCSK5	proprotein convertase subtilisin/kexin type 5 [Source:HGNC Symbol;Acc:HGNC:8747]
1803	ENSG00000099194.6	160.730315000637	1.57651745484401	0.53234002547157	2.96148585379704	0.00306158557309284	0.0529747079465459	SCD	stearoyl-CoA desaturase [Source:HGNC Symbol;Acc:HGNC:10571]
1804	ENSG00000099203.7	199.657730907961	-0.287202415501826	0.209640676447199	-1.36997466507489	0.170694810315978	0.471279791402906	TMED1	transmembrane p24 trafficking protein 1 [Source:HGNC Symbol;Acc:HGNC:17291]
1805	ENSG00000099204.23	1595.63449580551	-0.0720142356335402	0.208304916042	-0.345715487670104	0.729556543698186	0.89536247483281	ABLIM1	actin binding LIM protein 1 [Source:HGNC Symbol;Acc:HGNC:78]
1806	ENSG00000099219.15	355.615179660116	0.223707395019626	0.33581858415875	0.66615549458059	0.505311716539876	0.778739558174844	ERMP1	endoplasmic reticulum metallopeptidase 1 [Source:HGNC Symbol;Acc:HGNC:23703]
1807	ENSG00000099246.19	1061.31458463109	0.454927905678832	0.21570143101971	2.1090629928981	0.0349391446531675	0.207944115348214	RAB18	RAB18, member RAS oncogene family [Source:HGNC Symbol;Acc:HGNC:14244]
1808	ENSG00000099250.18	39.1258503942345	-0.0258645681707423	0.465092295340825	-0.0556116891848067	0.955651152294288	0.985859909842183	NRP1	neuropilin 1 [Source:HGNC Symbol;Acc:HGNC:8004]
1809	ENSG00000099256.19	17.8339676672276	0.683284206393757	0.444148178087925	1.53841497073189	0.123947184112556	0.402065527021486	PRTFDC1	phosphoribosyl transferase domain containing 1 [Source:HGNC Symbol;Acc:HGNC:23333]
1810	ENSG00000099282.10	46.0087825643964	0.0336097664768008	0.386320180399281	0.0869997690570123	0.930671695678381	0.977905601098494	TSPAN15	tetraspanin 15 [Source:HGNC Symbol;Acc:HGNC:23298]
1811	ENSG00000099284.15	103.574826079246	-0.442269338146124	0.263866255281089	-1.6761117774419	0.0937163002722649	0.345862540066245	MACROH2A2	macroH2A.2 histone [Source:HGNC Symbol;Acc:HGNC:14453]
1812	ENSG00000099290.17	1407.69923107952	0.171282899235857	0.136341221418601	1.25628109718906	0.209014072872355	0.520524981972095	WASHC2A	WASH complex subunit 2A [Source:HGNC Symbol;Acc:HGNC:23416]
1813	ENSG00000099308.13	1903.38332616137	-0.189558160626338	0.239918461367726	-0.790094099243992	0.429472815700133	0.722745483306635	MAST3	microtubule associated serine/threonine kinase 3 [Source:HGNC Symbol;Acc:HGNC:19036]
1814	ENSG00000099326.9	849.41176937169	-0.354535082460813	0.147285368438314	-2.40713036345697	0.016078429321811	0.135252704267762	MZF1	myeloid zinc finger 1 [Source:HGNC Symbol;Acc:HGNC:13108]
1815	ENSG00000099330.9	417.988055264982	-0.608543251208043	0.199609341433169	-3.04867120365602	0.0022985589997298	0.0441644610569309	OCEL1	occludin/ELL domain containing 1 [Source:HGNC Symbol;Acc:HGNC:26221]
1816	ENSG00000099331.14	7278.67898819858	-0.125136310653131	0.111966092301485	-1.11762684649369	0.263726397883456	0.582241442876758	MYO9B	myosin IXB [Source:HGNC Symbol;Acc:HGNC:7609]
1817	ENSG00000099337.5	1039.93420364764	-0.0519400599788302	0.240579297206017	-0.215895800603125	0.829068970547179	0.939425884349215	KCNK6	potassium two pore domain channel subfamily K member 6 [Source:HGNC Symbol;Acc:HGNC:6281]
1818	ENSG00000099338.23	90.0948493356551	-0.206807932428158	0.233075908031852	-0.887298623759502	0.374918146338331	0.678839922010594	CATSPERG	cation channel sperm associated auxiliary subunit gamma [Source:HGNC Symbol;Acc:HGNC:25243]
1819	ENSG00000099341.13	1937.55759497671	-0.179653249194068	0.173030541621135	-1.0382747895885	0.299142142169662	0.616072908903746	PSMD8	proteasome 26S subunit, non-ATPase 8 [Source:HGNC Symbol;Acc:HGNC:9566]
1820	ENSG00000099364.18	582.354229392725	-0.274049527862374	0.139607000753645	-1.9630070582633	0.0496453538976529	0.249783055043336	FBXL19	F-box and leucine rich repeat protein 19 [Source:HGNC Symbol;Acc:HGNC:25300]
1821	ENSG00000099365.11	26.0987750388469	0.361148357069398	0.36189707578732	0.997931128025024	0.318312756454276	0.631155442389838	STX1B	syntaxin 1B [Source:HGNC Symbol;Acc:HGNC:18539]
1822	ENSG00000099377.14	16.7243186132615	-0.387863377795511	0.354226057185644	-1.0949600401425	0.273534143352453	0.591334029542352	HSD3B7	hydroxy-delta-5-steroid dehydrogenase, 3 beta- and steroid delta-isomerase 7 [Source:HGNC Symbol;Acc:HGNC:18324]
1823	ENSG00000099381.20	1525.31959328481	0.182803899923529	0.206460528088652	0.885418155304896	0.375931144025595	0.679679357498252	SETD1A	SET domain containing 1A, histone lysine methyltransferase [Source:HGNC Symbol;Acc:HGNC:29010]
1824	ENSG00000099385.12	965.166491725352	-0.253403052492481	0.228657335665616	-1.10822183663966	0.267766022383816	0.585802294180686	BCL7C	BAF chromatin remodeling complex subunit BCL7C [Source:HGNC Symbol;Acc:HGNC:1006]
1825	ENSG00000099622.14	9090.53021143141	-0.24307835402425	0.152875177216822	-1.59004462627371	0.111824746258268	0.382326119645094	CIRBP	cold inducible RNA binding protein [Source:HGNC Symbol;Acc:HGNC:1982]
1826	ENSG00000099624.8	2050.93851465942	-0.670835314698416	0.287291899564469	-2.33503038448141	0.0195418335035769	0.151863205574093	ATP5F1D	ATP synthase F1 subunit delta [Source:HGNC Symbol;Acc:HGNC:837]
1827	ENSG00000099769.6	13.9645758189801	1.22817083804349	0.631488460595886	1.9448824716204	0.0517891251354886	0.255049488851149	IGFALS	insulin like growth factor binding protein acid labile subunit [Source:HGNC Symbol;Acc:HGNC:5468]
1828	ENSG00000099783.13	6093.27895738801	0.117451708958857	0.209586075829315	0.560398435316421	0.575207698648679	0.819723145242503	HNRNPM	heterogeneous nuclear ribonucleoprotein M [Source:HGNC Symbol;Acc:HGNC:5046]
1829	ENSG00000099785.11	1727.44733618905	-0.153816002662973	0.292920919803433	-0.525111018926857	0.599506016544634	0.832163528170072	MARCHF2	membrane associated ring-CH-type finger 2 [Source:HGNC Symbol;Acc:HGNC:28038]
1830	ENSG00000099795.7	1360.47057882984	-0.254975102786215	0.276956524768183	-0.920632229190604	0.357242469663156	0.665559487737709	NDUFB7	NADH:ubiquinone oxidoreductase subunit B7 [Source:HGNC Symbol;Acc:HGNC:7702]
1831	ENSG00000099797.15	1105.40643432958	-0.423339332695357	0.196324514877736	-2.15632435388417	0.0310583468887901	0.195959585881297	TECR	trans-2,3-enoyl-CoA reductase [Source:HGNC Symbol;Acc:HGNC:4551]
1832	ENSG00000099800.8	734.776651587109	-0.594473590596077	0.288304255705693	-2.06196606130896	0.0392109672511649	0.221004563329838	TIMM13	translocase of inner mitochondrial membrane 13 [Source:HGNC Symbol;Acc:HGNC:11816]
1833	ENSG00000099804.9	1167.07039406347	-0.497108673578275	0.175785013725943	-2.82793545957957	0.0046849250584452	0.0672653746786048	CDC34	cell division cycle 34, ubiqiutin conjugating enzyme [Source:HGNC Symbol;Acc:HGNC:1734]
1834	ENSG00000099810.21	205.725937368201	-0.29816061514243	0.156355404041041	-1.906941541107	0.0565281580272105	0.267388647660713	MTAP	methylthioadenosine phosphorylase [Source:HGNC Symbol;Acc:HGNC:7413]
1835	ENSG00000099814.17	71.5682773330886	0.222710684598995	0.446870457813455	0.498378625628381	0.618217199236762	0.843382192312537	CEP170B	centrosomal protein 170B [Source:HGNC Symbol;Acc:HGNC:20362]
1836	ENSG00000099817.12	3184.2071338715	-0.443819112343004	0.2037691720325	-2.17804836676775	0.0294024360574049	0.190401621628686	POLR2E	RNA polymerase II, I and III subunit E [Source:HGNC Symbol;Acc:HGNC:9192]
1837	ENSG00000099821.14	1528.84246457601	-0.486530582724279	0.114574414431968	-4.24641561675335	2.17217534416163e-05	0.00255937421900187	POLRMT	RNA polymerase mitochondrial [Source:HGNC Symbol;Acc:HGNC:9200]
1838	ENSG00000099822.3	93.9641222978394	-0.790768185708219	0.34169480651493	-2.31425286726934	0.0206538555436362	0.156742526569678	HCN2	hyperpolarization activated cyclic nucleotide gated potassium and sodium channel 2 [Source:HGNC Symbol;Acc:HGNC:4846]
1839	ENSG00000099834.19	28.538188418159	0.311802299612088	0.455442686290328	0.684613693441387	0.493587723768088	0.771198911631835	CDHR5	cadherin related family member 5 [Source:HGNC Symbol;Acc:HGNC:7521]
1840	ENSG00000099840.14	165.641784778613	-0.517487148409397	0.225464899104787	-2.29520049668082	0.0217216367474536	0.160704029478088	IZUMO4	IZUMO family member 4 [Source:HGNC Symbol;Acc:HGNC:26950]
1841	ENSG00000099849.15	969.685813069533	-0.573166600044214	0.236404851920008	-2.4245128447624	0.01532894104472	0.131823680070404	RASSF7	Ras association domain family member 7 [Source:HGNC Symbol;Acc:HGNC:1166]
1842	ENSG00000099860.10	4042.36753666764	1.45641531933258	0.4164780913298	3.49697943217686	0.000470558110723097	0.0169560818247454	GADD45B	growth arrest and DNA damage inducible beta [Source:HGNC Symbol;Acc:HGNC:4096]
1843	ENSG00000099864.18	7.3718879960464	-1.29136360718337	0.704744404206245	-1.83238575499984	0.0668939688444115	0.289648413804433	PALM	paralemmin [Source:HGNC Symbol;Acc:HGNC:8594]
1844	ENSG00000099866.16	17.4029892631064	0.69530753456958	0.461477004608475	1.50670028544432	0.131887498368824	0.415755730232569	MADCAM1	mucosal vascular addressin cell adhesion molecule 1 [Source:HGNC Symbol;Acc:HGNC:6765]
1845	ENSG00000099875.16	5118.79397401867	0.282141628708402	0.182346506832301	1.54728288251707	0.121795047527149	0.398275170834372	MKNK2	MAPK interacting serine/threonine kinase 2 [Source:HGNC Symbol;Acc:HGNC:7111]
1846	ENSG00000099889.14	312.362263722403	-0.143024811328181	0.379295496130236	-0.377080173077171	0.706114025101098	0.884887632244027	ARVCF	ARVCF delta catenin family member [Source:HGNC Symbol;Acc:HGNC:728]
1847	ENSG00000099899.16	1292.0837246529	-0.56401366849701	0.171318784447962	-3.29218812936609	0.000994110874405426	0.0261059611581774	TRMT2A	tRNA methyltransferase 2 homolog A [Source:HGNC Symbol;Acc:HGNC:24974]
1848	ENSG00000099901.18	607.065222081658	-0.18369171130116	0.133644282262744	-1.37448238107204	0.169291976381348	0.469660274328671	RANBP1	RAN binding protein 1 [Source:HGNC Symbol;Acc:HGNC:9847]
1849	ENSG00000099904.16	1355.2356100249	-0.294143400373084	0.167548171185026	-1.7555751178463	0.0791609839261887	0.316117410860501	ZDHHC8	zinc finger DHHC-type palmitoyltransferase 8 [Source:HGNC Symbol;Acc:HGNC:18474]
1850	ENSG00000099910.17	432.123094740369	-0.499083600270207	0.162791791557127	-3.06577865810309	0.00217103968175466	0.0424741377102788	KLHL22	kelch like family member 22 [Source:HGNC Symbol;Acc:HGNC:25888]
1851	ENSG00000099917.17	5311.91358776446	-0.218888164147163	0.184687983214664	-1.18517816014455	0.235947013096484	0.552328816844908	MED15	mediator complex subunit 15 [Source:HGNC Symbol;Acc:HGNC:14248]
1852	ENSG00000099937.11	3.59966366333981	1.22969446981238	0.903220212841111	1.36145588011625	0.173369667208232	NA	SERPIND1	serpin family D member 1 [Source:HGNC Symbol;Acc:HGNC:4838]
1853	ENSG00000099940.12	627.936665277645	0.00554375690746948	0.160702289531083	0.0344970623856434	0.972480784832345	0.991261187963001	SNAP29	synaptosome associated protein 29 [Source:HGNC Symbol;Acc:HGNC:11133]
1854	ENSG00000099942.13	1381.24760600603	0.112390522567108	0.214550887368771	0.523840865658741	0.600389227383161	0.832411818160008	CRKL	CRK like proto-oncogene, adaptor protein [Source:HGNC Symbol;Acc:HGNC:2363]
1855	ENSG00000099949.22	712.442790717697	-0.128464878683177	0.186517613176986	-0.688754678418908	0.490977660762842	0.769591154186509	LZTR1	leucine zipper like post translational regulator 1 [Source:HGNC Symbol;Acc:HGNC:6742]
1856	ENSG00000099953.10	30.4308501380611	-0.971058901494936	0.444907653232775	-2.18260777138594	0.0290647069954407	0.188975754768312	MMP11	matrix metallopeptidase 11 [Source:HGNC Symbol;Acc:HGNC:7157]
1857	ENSG00000099954.19	6.22294910649335	-0.354019731659659	0.753591541621865	-0.469776678885944	0.638514577852633	0.854050161222914	CECR2	CECR2 histone acetyl-lysine reader [Source:HGNC Symbol;Acc:HGNC:1840]
1858	ENSG00000099956.20	1510.01338947502	-0.267257948473094	0.12643017818722	-2.11387781228413	0.0345257047486592	0.206569833167086	SMARCB1	SWI/SNF related, matrix associated, actin dependent regulator of chromatin, subfamily b, member 1 [Source:HGNC Symbol;Acc:HGNC:11103]
1859	ENSG00000099957.17	9.92895290755518	-0.589093145766553	0.579457729766205	-1.01662833284532	0.309330270554727	0.623544362415766	P2RX6	purinergic receptor P2X 6 [Source:HGNC Symbol;Acc:HGNC:8538]
1860	ENSG00000099958.15	66.0123547565527	-0.306885212442625	0.373307763952008	-0.822070265010824	0.411036907612725	0.708356360906035	DERL3	derlin 3 [Source:HGNC Symbol;Acc:HGNC:14236]
1861	ENSG00000099968.19	708.187525345644	-0.121070700496657	0.146923646740963	-0.824038221091213	0.409917841025797	0.707628884979514	BCL2L13	BCL2 like 13 [Source:HGNC Symbol;Acc:HGNC:17164]
1862	ENSG00000099974.8	75.2809004461555	-0.200192949423398	0.290993786950351	-0.687962968286863	0.491476101663835	0.770155605372735	DDTL	D-dopachrome tautomerase like [Source:HGNC Symbol;Acc:HGNC:33446]
1863	ENSG00000099977.16	128.350718953056	-0.170393138204135	0.180118817772298	-0.946004089475771	0.344146500399954	0.65438963354381	DDT	D-dopachrome tautomerase [Source:HGNC Symbol;Acc:HGNC:2732]
1864	ENSG00000099985.4	2756.20019961753	1.36565503985679	0.744866902625563	1.83342156168172	0.0667399035276418	0.289411485486067	OSM	oncostatin M [Source:HGNC Symbol;Acc:HGNC:8506]
1865	ENSG00000099991.18	2488.22174953972	-0.268301575359895	0.13559140606038	-1.97875059456509	0.0478440934866782	0.245154191867197	CABIN1	calcineurin binding protein 1 [Source:HGNC Symbol;Acc:HGNC:24187]
1866	ENSG00000099992.16	969.908105335892	-0.426552274744282	0.177979327534579	-2.39663943365226	0.0165461967943421	0.13756081389408	TBC1D10A	TBC1 domain family member 10A [Source:HGNC Symbol;Acc:HGNC:23609]
1867	ENSG00000099994.11	41.0682390414433	0.626975610631849	0.422647263049148	1.48344888384842	0.137955187799096	0.424223642200871	SUSD2	sushi domain containing 2 [Source:HGNC Symbol;Acc:HGNC:30667]
1868	ENSG00000099995.19	3245.20753707235	-0.101379938202586	0.171348322447795	-0.591659940140197	0.554078327100713	0.807390024649216	SF3A1	splicing factor 3a subunit 1 [Source:HGNC Symbol;Acc:HGNC:10765]
1869	ENSG00000099998.19	8.06309958738112	-0.612172531241408	0.751852569981605	-0.814218845133941	0.415519591428468	0.712333008585108	GGT5	gamma-glutamyltransferase 5 [Source:HGNC Symbol;Acc:HGNC:4260]
1870	ENSG00000099999.15	195.779351995725	-0.152752826568008	0.20868642048529	-0.731973006258814	0.464185043885401	0.749216260222077	RNF215	ring finger protein 215 [Source:HGNC Symbol;Acc:HGNC:33434]
1871	ENSG00000100003.18	81.0389257330726	0.424081705545785	0.514666949279289	0.823992498721057	0.409943820211536	0.707628884979514	SEC14L2	SEC14 like lipid binding 2 [Source:HGNC Symbol;Acc:HGNC:10699]
1872	ENSG00000100012.12	3.06530314082999	-0.513314011920887	1.33860027179573	-0.383470721421771	0.70137077506894	NA	SEC14L3	SEC14 like lipid binding 3 [Source:HGNC Symbol;Acc:HGNC:18655]
1873	ENSG00000100014.20	410.718707175989	-0.318883195557133	0.174258189434933	-1.82994668193889	0.0672579120125213	0.29045237923645	SPECC1L	sperm antigen with calponin homology and coiled-coil domains 1 like [Source:HGNC Symbol;Acc:HGNC:29022]
1874	ENSG00000100023.20	1249.17404551179	-0.193771032517162	0.143624949801325	-1.34914604172328	0.177290062136082	0.481340190166799	PPIL2	peptidylprolyl isomerase like 2 [Source:HGNC Symbol;Acc:HGNC:9261]
1875	ENSG00000100024.15	32.7551546942173	2.05263179953094	0.700497686978788	2.93024779051568	0.00338691807340789	0.0561602967808789	UPB1	beta-ureidopropionase 1 [Source:HGNC Symbol;Acc:HGNC:16297]
1876	ENSG00000100027.17	174.858007508598	0.20810592737756	0.450195306201866	0.462256990489914	0.643897038603584	0.856874814907566	YPEL1	yippee like 1 [Source:HGNC Symbol;Acc:HGNC:12845]
1877	ENSG00000100028.12	630.014239305212	-0.0072661833758272	0.136691502218978	-0.0531575354566434	0.957606389545818	0.986534820910244	SNRPD3	small nuclear ribonucleoprotein D3 polypeptide [Source:HGNC Symbol;Acc:HGNC:11160]
1878	ENSG00000100029.18	1128.27375993514	-0.58986943419486	0.179427274262178	-3.28751265168831	0.00101076647300496	0.0263344740496253	PES1	pescadillo ribosomal biogenesis factor 1 [Source:HGNC Symbol;Acc:HGNC:8848]
1879	ENSG00000100030.15	2760.63783569743	0.148405422860097	0.168787708859725	0.879243067298414	0.379269497708291	0.682060279775977	MAPK1	mitogen-activated protein kinase 1 [Source:HGNC Symbol;Acc:HGNC:6871]
1880	ENSG00000100031.19	23.4515497305636	-0.521659717839032	0.367069655548936	-1.42114639538622	0.155274204535779	0.450175922511035	GGT1	gamma-glutamyltransferase 1 [Source:HGNC Symbol;Acc:HGNC:4250]
1881	ENSG00000100033.17	3.30236142108701	-0.149729954923079	1.26679574566456	-0.118195814467731	0.905912506282973	NA	PRODH	proline dehydrogenase 1 [Source:HGNC Symbol;Acc:HGNC:9453]
1882	ENSG00000100034.14	2582.97748485913	-0.12651567060733	0.149017237305467	-0.849000242488652	0.39588115734812	0.695742600272976	PPM1F	protein phosphatase, Mg2+/Mn2+ dependent 1F [Source:HGNC Symbol;Acc:HGNC:19388]
1883	ENSG00000100036.13	59.5629443421847	-0.0530125959614295	0.332300842355611	-0.159531933730996	0.87324980099954	0.95824038538947	SLC35E4	solute carrier family 35 member E4 [Source:HGNC Symbol;Acc:HGNC:17058]
1884	ENSG00000100038.20	3.90909637791435	1.59892893393806	1.15350679826954	1.38614608629679	0.165702300231076	NA	TOP3B	DNA topoisomerase III beta [Source:HGNC Symbol;Acc:HGNC:11993]
1885	ENSG00000100055.21	6102.32286792594	-0.0112849013826084	0.193746052095959	-0.0582458391307978	0.953552808328547	0.98497821982415	CYTH4	cytohesin 4 [Source:HGNC Symbol;Acc:HGNC:9505]
1886	ENSG00000100056.12	652.068535107254	-0.165006415326607	0.234563582892363	-0.703461352746838	0.48176828339296	0.762779801128889	ESS2	ess-2 splicing factor homolog [Source:HGNC Symbol;Acc:HGNC:16817]
1887	ENSG00000100060.18	3054.35750115303	-0.313925150793044	0.18268445226882	-1.71840102917517	0.085723492759688	0.329417853367643	MFNG	MFNG O-fucosylpeptide 3-beta-N-acetylglucosaminyltransferase [Source:HGNC Symbol;Acc:HGNC:7038]
1888	ENSG00000100065.15	2.47240765626098	-0.545038905594366	1.0243111980987	-0.532102847851368	0.59465476508132	NA	CARD10	caspase recruitment domain family member 10 [Source:HGNC Symbol;Acc:HGNC:16422]
1889	ENSG00000100075.10	1293.32195508104	-0.620462591025757	0.194766597870129	-3.18567248086082	0.00144417988746791	0.0331550947567247	SLC25A1	solute carrier family 25 member 1 [Source:HGNC Symbol;Acc:HGNC:10979]
1890	ENSG00000100077.16	1118.0188186486	-0.0186379935154502	0.180848694483635	-0.103058490793456	0.917916549092995	0.972665576066311	GRK3	G protein-coupled receptor kinase 3 [Source:HGNC Symbol;Acc:HGNC:290]
1891	ENSG00000100079.7	1423.53682443962	0.198977660417746	0.4011729780462	0.495989688504969	0.619901686081288	0.844496648357266	LGALS2	galectin 2 [Source:HGNC Symbol;Acc:HGNC:6562]
1892	ENSG00000100083.20	2043.69597317863	0.0386596614030901	0.159599007261571	0.242229961617052	0.808601980209309	0.930533693208677	GGA1	golgi associated, gamma adaptin ear containing, ARF binding protein 1 [Source:HGNC Symbol;Acc:HGNC:17842]
1893	ENSG00000100084.14	453.799339849045	-0.183350276751185	0.171689611995116	-1.06791712451654	0.285557897193303	0.603696772350092	HIRA	histone cell cycle regulator [Source:HGNC Symbol;Acc:HGNC:4916]
1894	ENSG00000100092.24	1946.31126686235	-0.345090204920186	0.264871554279076	-1.30285868506887	0.192623011147361	0.500003739312745	SH3BP1	SH3 domain binding protein 1 [Source:HGNC Symbol;Acc:HGNC:10824]
1895	ENSG00000100095.19	81.8474886461785	-0.23156327673419	0.312234565579516	-0.741632420819271	0.458310074830577	0.7451888913845	SEZ6L	seizure related 6 homolog like [Source:HGNC Symbol;Acc:HGNC:10763]
1896	ENSG00000100097.12	6440.43697944076	-0.0131579109018942	0.297247526485153	-0.0442658381635059	0.964692502165721	0.988894187568056	LGALS1	galectin 1 [Source:HGNC Symbol;Acc:HGNC:6561]
1897	ENSG00000100099.22	632.518524323097	0.128461256145763	0.170188996559453	0.754815286197937	0.450359820641867	0.738843586700585	HPS4	HPS4 biogenesis of lysosomal organelles complex 3 subunit 2 [Source:HGNC Symbol;Acc:HGNC:15844]
1898	ENSG00000100100.14	5764.7227942479	0.227009111260807	0.305455706178845	0.743181766353688	0.457371641006553	0.74458324230354	PIK3IP1	phosphoinositide-3-kinase interacting protein 1 [Source:HGNC Symbol;Acc:HGNC:24942]
1899	ENSG00000100104.13	182.921065028308	0.259986664897148	0.257269969392465	1.01055970703109	0.312227208969904	0.626790563107435	SRRD	SRR1 domain containing [Source:HGNC Symbol;Acc:HGNC:33910]
1900	ENSG00000100105.18	807.970068460266	0.0310070261686259	0.196196338926489	0.158040799019413	0.874424649711462	0.958720029758483	PATZ1	POZ/BTB and AT hook containing zinc finger 1 [Source:HGNC Symbol;Acc:HGNC:13071]
1901	ENSG00000100106.22	1660.95676049767	0.244845469933115	0.113971394962453	2.14830633610984	0.0316894278846382	0.197894523152834	TRIOBP	TRIO and F-actin binding protein [Source:HGNC Symbol;Acc:HGNC:17009]
1902	ENSG00000100109.17	599.449017686929	0.12280112049866	0.256985781543884	0.47785180861335	0.632755683487212	0.85103537825854	TFIP11	tuftelin interacting protein 11 [Source:HGNC Symbol;Acc:HGNC:17165]
1903	ENSG00000100116.17	16.9659526083886	0.0216504127475444	0.532656688264123	0.0406460919848787	0.967578038407031	0.989419166143971	GCAT	glycine C-acetyltransferase [Source:HGNC Symbol;Acc:HGNC:4188]
1904	ENSG00000100121.14	33.7153042154384	-1.15578533241549	0.374203065429269	-3.08865810890571	0.00201062675025278	0.0408545763668322	GGTLC2	gamma-glutamyltransferase light chain 2 [Source:HGNC Symbol;Acc:HGNC:18596]
1905	ENSG00000100122.7	5.6065209680305	-0.826903408233049	0.824116976103337	-1.00338111240335	0.315677013612037	0.629347485776765	CRYBB1	crystallin beta B1 [Source:HGNC Symbol;Acc:HGNC:2397]
1906	ENSG00000100124.15	331.549769023957	-0.124702994999144	0.13651787332011	-0.913455447014895	0.361003055388246	0.668208292118341	ANKRD54	ankyrin repeat domain 54 [Source:HGNC Symbol;Acc:HGNC:25185]
1907	ENSG00000100129.18	3454.29278917122	0.112813377233809	0.18907426479106	0.59666172632471	0.550733250776869	0.805461155193201	EIF3L	eukaryotic translation initiation factor 3 subunit L [Source:HGNC Symbol;Acc:HGNC:18138]
1908	ENSG00000100138.15	1624.7230145199	-0.396197346191624	0.146646257859234	-2.70172148935389	0.00689815182132968	0.0842901200097478	SNU13	small nuclear ribonucleoprotein 13 [Source:HGNC Symbol;Acc:HGNC:7819]
1909	ENSG00000100139.14	690.503189922235	-0.0424138980303525	0.159754024514322	-0.265495020606195	0.790628145250663	0.922601847481767	MICALL1	MICAL like 1 [Source:HGNC Symbol;Acc:HGNC:29804]
1910	ENSG00000100142.16	584.220880444063	-0.274906229312898	0.187991974637052	-1.46232960126967	0.143650910604665	0.432233769525101	POLR2F	RNA polymerase II, I and III subunit F [Source:HGNC Symbol;Acc:HGNC:9193]
1911	ENSG00000100146.20	2.60278288110334	-0.496444939024341	1.33639585796422	-0.3714804532398	0.710279712129806	NA	SOX10	SRY-box transcription factor 10 [Source:HGNC Symbol;Acc:HGNC:11190]
1912	ENSG00000100147.15	242.704739168751	0.550352925030879	0.269422604563628	2.04271251078677	0.0410809056211796	0.226555395561676	CCDC134	coiled-coil domain containing 134 [Source:HGNC Symbol;Acc:HGNC:26185]
1913	ENSG00000100150.20	421.467588483436	-0.35507860274419	0.163774066993266	-2.16810029367342	0.0301510565174376	0.193276859830017	DEPDC5	DEP domain containing 5, GATOR1 subcomplex subunit [Source:HGNC Symbol;Acc:HGNC:18423]
1914	ENSG00000100151.16	631.625639328879	-0.35229627681831	0.188798936277522	-1.86598655566818	0.0620432464906436	0.279519863629779	PICK1	protein interacting with PRKCA 1 [Source:HGNC Symbol;Acc:HGNC:9394]
1915	ENSG00000100154.15	21.9745194233023	-0.923400749211321	0.474149831506067	-1.94748724528336	0.051476347424849	0.254139985319642	TTC28	tetratricopeptide repeat domain 28 [Source:HGNC Symbol;Acc:HGNC:29179]
1916	ENSG00000100156.12	4.89401675435067	0.20046512360163	0.810114174358299	0.247452926941343	0.804557717657558	0.928287983877274	SLC16A8	solute carrier family 16 member 8 [Source:HGNC Symbol;Acc:HGNC:16270]
1917	ENSG00000100162.16	52.0516126697624	0.293710073483275	0.344986349522601	0.851367232036039	0.394565388324355	0.694645950873197	CENPM	centromere protein M [Source:HGNC Symbol;Acc:HGNC:18352]
1918	ENSG00000100167.21	4.84700030610098	0.341089228251876	0.793422802186861	0.429895923474538	0.667271350980463	0.867351489317297	SEPTIN3	septin 3 [Source:HGNC Symbol;Acc:HGNC:10750]
1919	ENSG00000100196.11	12.5903586213739	1.47816774632146	0.559368545509685	2.64256501047012	0.00822806677847557	0.0930105680659251	KDELR3	KDEL endoplasmic reticulum protein retention receptor 3 [Source:HGNC Symbol;Acc:HGNC:6306]
1920	ENSG00000100197.23	112.828855817379	-0.0668896491166933	0.289965934039196	-0.230681060305696	0.817562588410311	0.934623504548387	CYP2D6	cytochrome P450 family 2 subfamily D member 6 [Source:HGNC Symbol;Acc:HGNC:2625]
1921	ENSG00000100201.23	9710.11664933969	0.219500698544614	0.255435040597942	0.859321015749407	0.390163432670364	0.691103204115204	DDX17	DEAD-box helicase 17 [Source:HGNC Symbol;Acc:HGNC:2740]
1922	ENSG00000100207.21	894.660788767409	-0.0165508556079536	0.182806789423665	-0.09053742292687	0.927860156856241	0.976989753804685	TCF20	transcription factor 20 [Source:HGNC Symbol;Acc:HGNC:11631]
1923	ENSG00000100209.11	120.160688007942	-0.593963904431916	0.282277477155936	-2.10418454357872	0.0353623522756558	0.209354268316772	HSCB	HscB mitochondrial iron-sulfur cluster cochaperone [Source:HGNC Symbol;Acc:HGNC:28913]
1924	ENSG00000100211.12	60.4104816100818	-0.802328406966185	0.45466149577043	-1.76467199098667	0.0776189085415044	0.312686149204838	CBY1	chibby 1, beta catenin antagonist [Source:HGNC Symbol;Acc:HGNC:1307]
1925	ENSG00000100216.6	992.642334167955	-0.174897403199502	0.162362646226705	-1.07720222147214	0.281389933063104	0.599298033798983	TOMM22	translocase of outer mitochondrial membrane 22 [Source:HGNC Symbol;Acc:HGNC:18002]
1926	ENSG00000100218.12	2.16181713383628	0.203601264991985	1.09982281039673	0.185121878785675	0.853133441400673	NA	RSPH14	radial spoke head 14 homolog [Source:HGNC Symbol;Acc:HGNC:13437]
1927	ENSG00000100219.17	2708.77867684828	0.431554166721257	0.194284707093279	2.22124619676865	0.0263342908064121	0.17884669776395	XBP1	X-box binding protein 1 [Source:HGNC Symbol;Acc:HGNC:12801]
1928	ENSG00000100220.12	913.699028924929	-0.4955409730883	0.132222821558429	-3.74777188421532	0.000178412399654607	0.00952773555853341	RTCB	RNA 2',3'-cyclic phosphate and 5'-OH ligase [Source:HGNC Symbol;Acc:HGNC:26935]
1929	ENSG00000100221.11	1989.6152979796	0.176116957763913	0.249200263567114	0.706728617550122	0.479735141884523	0.761401316700623	JOSD1	Josephin domain containing 1 [Source:HGNC Symbol;Acc:HGNC:28953]
1930	ENSG00000100225.18	2679.83999423759	0.32721581297866	0.238022568557386	1.37472599746259	0.169216408213883	0.469567625484731	FBXO7	F-box protein 7 [Source:HGNC Symbol;Acc:HGNC:13586]
1931	ENSG00000100226.16	1632.9382101982	-0.0414446640064509	0.301943602335573	-0.137259619630524	0.890825587141532	0.96543824407604	GTPBP1	GTP binding protein 1 [Source:HGNC Symbol;Acc:HGNC:4669]
[truncated: 24,445 more rows]
