# Supplementary material for: Prostate Cancer: Dissecting Novel Immunosuppressive Mechanisms Through Context-Specific Transcriptomic Programs and MDSC Cells
Source: Int J Mol Sci. 2026 Feb 3;27(3):1511. doi: 10.3390/ijms27031511 (PMC12898330; doi:10.3390/ijms27031511)
Supplement: Supplementary file 1 [file ijms-27-01511-s001.zip › Table_S2_DE_ProstateTissue_full_results.csv]

	Ensembl	baseMean	log2FoldChange	lfcSE	stat	pvalue	padj	external_gene_name	description
1	ENSG00000000003.16	302.436076696328	-0.0455645244025032	0.155911450358033	-0.292246171130276	0.770098412223459	0.898560656127845	TSPAN6	tetraspanin 6 [Source:HGNC Symbol;Acc:HGNC:11858]
2	ENSG00000000005.6	3.39896708579995	-1.4379257748957	0.623525000609037	-2.30612368949309	0.0211037219712393	NA	TNMD	tenomodulin [Source:HGNC Symbol;Acc:HGNC:17757]
3	ENSG00000000419.14	124.440260452043	-0.00567793366209144	0.167530604602015	-0.0338919188859845	0.972963337282543	0.990676583995099	DPM1	dolichyl-phosphate mannosyltransferase subunit 1, catalytic [Source:HGNC Symbol;Acc:HGNC:3005]
4	ENSG00000000457.14	138.552994295918	0.392211978737936	0.130178307131951	3.01288277117004	0.0025877886047725	0.0922250444929764	SCYL3	SCY1 like pseudokinase 3 [Source:HGNC Symbol;Acc:HGNC:19285]
5	ENSG00000000460.17	29.3414620851082	0.201097720001084	0.215219634596686	0.934383707034602	0.350105999145984	0.626969050804816	FIRRM	FIGNL1 interacting regulator of recombination and mitosis [Source:HGNC Symbol;Acc:HGNC:25565]
6	ENSG00000000938.13	56.0978266307968	-0.543525162595681	0.253343736373714	-2.14540596256902	0.0319204027887038	0.222031321810342	FGR	FGR proto-oncogene, Src family tyrosine kinase [Source:HGNC Symbol;Acc:HGNC:3697]
7	ENSG00000000971.17	36.712191734157	-0.494367203331443	0.30690168872262	-1.61083246361103	0.107216243308144	0.36787096653556	CFH	complement factor H [Source:HGNC Symbol;Acc:HGNC:4883]
8	ENSG00000001036.14	250.303742587672	0.372033056989076	0.130860725451427	2.84296954419046	0.00446953411717407	0.109063187229522	FUCA2	alpha-L-fucosidase 2 [Source:HGNC Symbol;Acc:HGNC:4008]
9	ENSG00000001084.13	352.981097552319	-0.242953041598487	0.197429706210147	-1.23057996824391	0.218480001116078	0.506623657787694	GCLC	glutamate-cysteine ligase catalytic subunit [Source:HGNC Symbol;Acc:HGNC:4311]
10	ENSG00000001167.15	272.887302858464	0.173259407710837	0.123678727071023	1.40088285038172	0.161249107916	0.442347650556405	NFYA	nuclear transcription factor Y subunit alpha [Source:HGNC Symbol;Acc:HGNC:7804]
11	ENSG00000001460.18	72.411123761227	-0.49041815653035	0.214605718302715	-2.28520544750156	0.022300783936585	0.195415486004101	STPG1	sperm tail PG-rich repeat containing 1 [Source:HGNC Symbol;Acc:HGNC:28070]
12	ENSG00000001461.19	1384.36206394111	-0.939990226486047	0.395603781330018	-2.37609009531154	0.0174971899583742	0.178198236829318	NIPAL3	NIPA like domain containing 3 [Source:HGNC Symbol;Acc:HGNC:25233]
13	ENSG00000001497.18	436.24313409485	-0.0695218177986254	0.136286317618797	-0.510115901679015	0.609970265361252	0.811444553490268	LAS1L	LAS1 like ribosome biogenesis factor [Source:HGNC Symbol;Acc:HGNC:25726]
14	ENSG00000001561.7	228.872980877888	0.37595758306647	0.2582468434478	1.45580707995164	0.145445958032105	0.421657581506235	ENPP4	ectonucleotide pyrophosphatase/phosphodiesterase 4 [Source:HGNC Symbol;Acc:HGNC:3359]
15	ENSG00000001617.12	481.157818668114	-0.527760190043052	0.264802513928504	-1.99303315596749	0.0462578165701932	0.258170983801191	SEMA3F	semaphorin 3F [Source:HGNC Symbol;Acc:HGNC:10728]
16	ENSG00000001626.18	160.091004643015	-0.973700371190829	0.467615039564538	-2.08226915049092	0.0373178920811986	0.236588676792302	CFTR	CF transmembrane conductance regulator [Source:HGNC Symbol;Acc:HGNC:1884]
17	ENSG00000001629.10	291.56326596159	0.221605946048411	0.152618872271519	1.45202190758008	0.146495513868036	0.423185794899819	ANKIB1	ankyrin repeat and IBR domain containing 1 [Source:HGNC Symbol;Acc:HGNC:22215]
18	ENSG00000001630.18	38.5229096420464	-1.10339504611721	0.425360331166671	-2.59402432542508	0.00948597751223569	0.143160823883639	CYP51A1	cytochrome P450 family 51 subfamily A member 1 [Source:HGNC Symbol;Acc:HGNC:2649]
19	ENSG00000001631.17	75.399121740141	0.0958435961904979	0.231290587259134	0.41438606441479	0.678591393071841	0.85142238092916	KRIT1	KRIT1 ankyrin repeat containing [Source:HGNC Symbol;Acc:HGNC:1573]
20	ENSG00000002016.18	145.920787800596	0.0686061728798777	0.111556528473138	0.614990210065541	0.538561185754832	0.766929862397574	RAD52	RAD52 homolog, DNA repair protein [Source:HGNC Symbol;Acc:HGNC:9824]
21	ENSG00000002330.14	111.754956911875	0.059959908153946	0.248326750073213	0.241455695515156	0.809201950574338	0.918150889834634	BAD	BCL2 associated agonist of cell death [Source:HGNC Symbol;Acc:HGNC:936]
22	ENSG00000002549.13	340.599674789394	0.0481659052500204	0.142436877618128	0.338156143657915	0.735245523351641	0.881380868275728	LAP3	leucine aminopeptidase 3 [Source:HGNC Symbol;Acc:HGNC:18449]
23	ENSG00000002586.20	520.461985232626	-0.125395278565845	0.12547506867927	-0.99936409587765	0.31761834607201	0.597692469428094	CD99	CD99 molecule (Xg blood group) [Source:HGNC Symbol;Acc:HGNC:7082]
24	ENSG00000002587.10	38.4722554008336	-0.644568066940029	0.276808998852907	-2.3285661579324	0.0198820606361783	0.188766126339636	HS3ST1	heparan sulfate-glucosamine 3-sulfotransferase 1 [Source:HGNC Symbol;Acc:HGNC:5194]
25	ENSG00000002726.21	217.575058364002	-1.41314086411358	0.782148531693641	-1.8067423345456	0.0708024636065433	0.309254009209745	AOC1	amine oxidase copper containing 1 [Source:HGNC Symbol;Acc:HGNC:80]
26	ENSG00000002745.13	5.77795336631276	-0.952834327754702	0.378331193280941	-2.51851907713871	0.0117849499246878	0.153119896321015	WNT16	Wnt family member 16 [Source:HGNC Symbol;Acc:HGNC:16267]
27	ENSG00000002746.15	34.4706868460959	-0.71779185928447	0.418595577207349	-1.71476216751549	0.0863888404258773	0.334376811546628	HECW1	HECT, C2 and WW domain containing E3 ubiquitin protein ligase 1 [Source:HGNC Symbol;Acc:HGNC:22195]
28	ENSG00000002822.16	5.39879111621472	-0.215919848417431	0.335346623120997	-0.643870650635788	0.51965931500686	0.754492271166701	MAD1L1	mitotic arrest deficient 1 like 1 [Source:HGNC Symbol;Acc:HGNC:6762]
29	ENSG00000002834.19	743.093194624336	-0.336085887378354	0.174305026446025	-1.92814799567714	0.0538367205373816	0.273529375366349	LASP1	LIM and SH3 protein 1 [Source:HGNC Symbol;Acc:HGNC:6513]
30	ENSG00000002919.15	141.735530244407	-0.215521760349136	0.117335490513627	-1.83679941512756	0.0662395123077974	0.300004813994247	SNX11	sorting nexin 11 [Source:HGNC Symbol;Acc:HGNC:14975]
31	ENSG00000002933.9	92.4450471346889	-0.544116802153926	0.306372627349484	-1.77599678816359	0.0757334465338433	0.317958652203749	TMEM176A	transmembrane protein 176A [Source:HGNC Symbol;Acc:HGNC:24930]
32	ENSG00000003056.8	401.907704629491	-0.253932970361645	0.110248732541635	-2.303273375644	0.021263466658093	0.192120616458184	M6PR	mannose-6-phosphate receptor, cation dependent [Source:HGNC Symbol;Acc:HGNC:6752]
33	ENSG00000003096.15	76.9985215733568	-0.388164307536723	0.273878843074882	-1.4172847496314	0.156399692075976	0.435667322637505	KLHL13	kelch like family member 13 [Source:HGNC Symbol;Acc:HGNC:22931]
34	ENSG00000003137.9	35.9931098659204	-0.202347792736009	0.333720340317463	-0.606339405454035	0.544289396800528	0.770457263673711	CYP26B1	cytochrome P450 family 26 subfamily B member 1 [Source:HGNC Symbol;Acc:HGNC:20581]
35	ENSG00000003147.19	350.780856593666	0.472074588282189	0.205082112204524	2.30188085741675	0.0213418920198971	0.192337118941673	ICA1	islet cell autoantigen 1 [Source:HGNC Symbol;Acc:HGNC:5343]
36	ENSG00000003249.15	109.467947850861	0.555267903562618	0.278275644967898	1.99538807511047	0.0460005705208521	0.257622134371037	DBNDD1	dysbindin domain containing 1 [Source:HGNC Symbol;Acc:HGNC:28455]
37	ENSG00000003393.16	203.747249848907	0.181706471032133	0.119531983072211	1.52014938899124	0.128473434073829	0.398913024026759	ALS2	alsin Rho guanine nucleotide exchange factor ALS2 [Source:HGNC Symbol;Acc:HGNC:443]
38	ENSG00000003400.16	94.9551327484651	-0.408897235589927	0.288175809917642	-1.41891588925103	0.155923539326942	0.435533028191177	CASP10	caspase 10 [Source:HGNC Symbol;Acc:HGNC:1500]
39	ENSG00000003402.21	930.439437124995	-0.112718582516577	0.104906494401168	-1.07446715439309	0.282613358329572	0.5679574866347	CFLAR	CASP8 and FADD like apoptosis regulator [Source:HGNC Symbol;Acc:HGNC:1876]
40	ENSG00000003436.16	73.0104273164354	-0.321429099858745	0.258264829881889	-1.24457170573997	0.213289226260246	0.500324767072014	TFPI	tissue factor pathway inhibitor [Source:HGNC Symbol;Acc:HGNC:11760]
41	ENSG00000003509.16	80.3525367160416	0.0961033630652332	0.158479341261351	0.606409405164977	0.544242924576558	0.770457263673711	NDUFAF7	NADH:ubiquinone oxidoreductase complex assembly factor 7 [Source:HGNC Symbol;Acc:HGNC:28816]
42	ENSG00000003756.17	1333.75317920016	0.302868842678962	0.0806891909984599	3.75352434361057	0.000174365590164758	0.0346414980698969	RBM5	RNA binding motif protein 5 [Source:HGNC Symbol;Acc:HGNC:9902]
43	ENSG00000003987.14	8.90848949141355	-0.18426884593513	0.308614885209566	-0.597083467992808	0.550451654850081	0.774612747405585	MTMR7	myotubularin related protein 7 [Source:HGNC Symbol;Acc:HGNC:7454]
44	ENSG00000003989.18	458.424053758666	0.368786925586178	0.257881481252169	1.43006362378367	0.152698759299201	0.431406809939862	SLC7A2	solute carrier family 7 member 2 [Source:HGNC Symbol;Acc:HGNC:11060]
45	ENSG00000004059.11	547.374667950279	-0.124149841063569	0.179898012597301	-0.690112354612149	0.490123534393731	0.735195498429072	ARF5	ADP ribosylation factor 5 [Source:HGNC Symbol;Acc:HGNC:658]
46	ENSG00000004139.14	192.603649886993	-0.00902968863864099	0.136638935102231	-0.0660843019003706	0.947310708797993	0.980295411214786	SARM1	sterile alpha and TIR motif containing 1 [Source:HGNC Symbol;Acc:HGNC:17074]
47	ENSG00000004142.12	613.424535156287	-0.0177462117668085	0.135757755449279	-0.130719690437418	0.895997055286453	0.959070783849735	POLDIP2	DNA polymerase delta interacting protein 2 [Source:HGNC Symbol;Acc:HGNC:23781]
48	ENSG00000004399.13	528.086486804232	-0.615899256860492	0.261793921751684	-2.35261098783143	0.0186421254727935	0.183696817725902	PLXND1	plexin D1 [Source:HGNC Symbol;Acc:HGNC:9107]
49	ENSG00000004455.18	758.29379512587	0.0750517580225136	0.11129545160871	0.674347036987446	0.500090706193881	0.742133081969225	AK2	adenylate kinase 2 [Source:HGNC Symbol;Acc:HGNC:362]
50	ENSG00000004468.13	368.607156877371	-0.766049506375698	0.520542919712163	-1.47163562766215	0.141119299252023	0.415794645018811	CD38	CD38 molecule [Source:HGNC Symbol;Acc:HGNC:1667]
51	ENSG00000004478.8	716.229063571831	0.00503234630583888	0.16769942008583	0.0300081318305292	0.976060567829597	0.991386718753736	FKBP4	FKBP prolyl isomerase 4 [Source:HGNC Symbol;Acc:HGNC:3720]
52	ENSG00000004487.18	761.210115201667	0.235144633084084	0.0827476198352297	2.84170872288911	0.00448724681644545	0.109099797119643	KDM1A	lysine demethylase 1A [Source:HGNC Symbol;Acc:HGNC:29079]
53	ENSG00000004534.15	1309.02007493056	0.238285973598969	0.103387429609211	2.30478670859362	0.0211785218618262	0.192063817416026	RBM6	RNA binding motif protein 6 [Source:HGNC Symbol;Acc:HGNC:9903]
54	ENSG00000004660.15	139.141739913765	-0.0597266722403941	0.235455659401947	-0.253664203239365	0.799754991331027	0.914130291144833	CAMKK1	calcium/calmodulin dependent protein kinase kinase 1 [Source:HGNC Symbol;Acc:HGNC:1469]
55	ENSG00000004700.16	95.9200772487787	0.0441752183461491	0.188376156182563	0.234505360133461	0.814592672411535	0.920742000934415	RECQL	RecQ like helicase [Source:HGNC Symbol;Acc:HGNC:9948]
56	ENSG00000004766.17	134.575971654113	0.0768638703829802	0.197988260678843	0.388224383200482	0.697849990333378	0.860574571559279	VPS50	VPS50 subunit of EARP/GARPII complex [Source:HGNC Symbol;Acc:HGNC:25956]
57	ENSG00000004776.13	594.387965015853	-0.776704365743331	0.43124845412395	-1.8010600578758	0.0716934143739818	0.310882501069316	HSPB6	heat shock protein family B (small) member 6 [Source:HGNC Symbol;Acc:HGNC:26511]
58	ENSG00000004777.19	185.844265589726	-0.180562079678317	0.266890580629447	-0.676539723704265	0.498698034113669	0.741650716276882	ARHGAP33	Rho GTPase activating protein 33 [Source:HGNC Symbol;Acc:HGNC:23085]
59	ENSG00000004779.10	197.964076577841	-0.0375927182227028	0.0821050244765965	-0.457861360645698	0.647052048460811	0.83354135005008	NDUFAB1	NADH:ubiquinone oxidoreductase subunit AB1 [Source:HGNC Symbol;Acc:HGNC:7694]
60	ENSG00000004799.8	339.106098796797	-0.803041233120717	0.472322345899368	-1.70019741833644	0.0890937977231277	0.338594587149908	PDK4	pyruvate dehydrogenase kinase 4 [Source:HGNC Symbol;Acc:HGNC:8812]
61	ENSG00000004809.14	5.88852325034198	0.0205471810088626	0.379167562854661	0.054190239413329	0.956783597079143	0.983580603858139	SLC22A16	solute carrier family 22 member 16 [Source:HGNC Symbol;Acc:HGNC:20302]
62	ENSG00000004838.14	9.97779471264914	-0.338011675695566	0.383125853631691	-0.882247106248551	0.377643193133439	0.650845930445938	ZMYND10	zinc finger MYND-type containing 10 [Source:HGNC Symbol;Acc:HGNC:19412]
63	ENSG00000004846.17	4.37406925625339	-0.181395388545938	0.403224857433232	-0.449861622372757	0.652810221413407	0.837399966597292	ABCB5	ATP binding cassette subfamily B member 5 [Source:HGNC Symbol;Acc:HGNC:46]
64	ENSG00000004848.8	24.8143556678392	-0.735653938202957	0.494277098237048	-1.48834315979202	0.136660418273781	0.409750383521185	ARX	aristaless related homeobox [Source:HGNC Symbol;Acc:HGNC:18060]
65	ENSG00000004864.14	180.211808153374	0.412928095209875	0.182972189386373	2.25678064297474	0.0240217848620679	0.20059848073964	SLC25A13	solute carrier family 25 member 13 [Source:HGNC Symbol;Acc:HGNC:10983]
66	ENSG00000004866.22	147.352467285788	0.103254273163896	0.140103916680116	0.736983487761055	0.461132390921852	0.714733727941404	ST7	suppression of tumorigenicity 7 [Source:HGNC Symbol;Acc:HGNC:11351]
67	ENSG00000004897.12	201.594259123461	0.0846777876583838	0.190850492405441	0.443686503456827	0.657269254670264	0.83958649286655	CDC27	cell division cycle 27 [Source:HGNC Symbol;Acc:HGNC:1728]
68	ENSG00000004939.16	3.24351645834642	-0.338476117084846	0.406993937310828	-0.831649039593301	0.405607073054057	NA	SLC4A1	solute carrier family 4 member 1 (Diego blood group) [Source:HGNC Symbol;Acc:HGNC:11027]
69	ENSG00000004961.15	79.3833777150859	-0.0781779344643187	0.129306990687456	-0.60459170883715	0.54545031703748	0.770957172294759	HCCS	holocytochrome c synthase [Source:HGNC Symbol;Acc:HGNC:4837]
70	ENSG00000004975.12	348.866480958944	-0.409326715776814	0.215477264315278	-1.89962833005854	0.0574819117087459	0.281746953239388	DVL2	dishevelled segment polarity protein 2 [Source:HGNC Symbol;Acc:HGNC:3086]
71	ENSG00000005001.10	182.119027982439	-0.872678548975247	0.298761776881275	-2.920984598783	0.00348927076012578	0.0995620216249394	PRSS22	serine protease 22 [Source:HGNC Symbol;Acc:HGNC:14368]
72	ENSG00000005007.14	1171.03096876781	-0.0859030807761287	0.185120041800417	-0.464039873482434	0.642619178325909	0.83147810700552	UPF1	UPF1 RNA helicase and ATPase [Source:HGNC Symbol;Acc:HGNC:9962]
73	ENSG00000005020.13	133.940629795873	0.0947882322389529	0.19459793090099	0.487097842202549	0.626188995497008	0.821363984929116	SKAP2	src kinase associated phosphoprotein 2 [Source:HGNC Symbol;Acc:HGNC:15687]
74	ENSG00000005022.6	746.474262502336	0.102416655968941	0.148368647921748	0.690285025869862	0.490014962662377	0.735124333307505	SLC25A5	solute carrier family 25 member 5 [Source:HGNC Symbol;Acc:HGNC:10991]
75	ENSG00000005059.16	37.0768504028129	-0.336113816094015	0.301464011184288	-1.11493844579858	0.264876800207394	0.553542924288849	MCUB	mitochondrial calcium uniporter dominant negative subunit beta [Source:HGNC Symbol;Acc:HGNC:26076]
76	ENSG00000005073.6	74.514093137117	0.0648491704797211	0.197883924262943	0.327713181963943	0.743128535566521	0.885504854213407	HOXA11	homeobox A11 [Source:HGNC Symbol;Acc:HGNC:5101]
77	ENSG00000005075.16	109.268657904302	-0.412871226536141	0.22725817271879	-1.81674974148027	0.0692554415476587	0.306028965458046	POLR2J	RNA polymerase II subunit J [Source:HGNC Symbol;Acc:HGNC:9197]
78	ENSG00000005100.13	203.112556033998	0.150936034814435	0.107254620481801	1.40726836882562	0.159347825104363	0.439465223239237	DHX33	DEAH-box helicase 33 [Source:HGNC Symbol;Acc:HGNC:16718]
79	ENSG00000005102.14	27.1445090980414	-0.385602754953082	0.298723811949861	-1.29083367153136	0.196761359219921	0.48300423284027	MEOX1	mesenchyme homeobox 1 [Source:HGNC Symbol;Acc:HGNC:7013]
80	ENSG00000005108.17	114.894960551337	0.817695107599892	0.478608846742155	1.70848306120094	0.0875467467648185	0.336308892830661	THSD7A	thrombospondin type 1 domain containing 7A [Source:HGNC Symbol;Acc:HGNC:22207]
81	ENSG00000005156.12	399.630527629142	0.305017946771679	0.130944764832258	2.3293634316913	0.0198398206056005	0.188648193488103	LIG3	DNA ligase 3 [Source:HGNC Symbol;Acc:HGNC:6600]
82	ENSG00000005175.10	112.051086608308	0.288646156505642	0.204681388305987	1.41022180323564	0.158474199751729	0.438465051268389	RPAP3	RNA polymerase II associated protein 3 [Source:HGNC Symbol;Acc:HGNC:26151]
83	ENSG00000005187.12	315.008994072557	0.832002493126574	0.427300451640645	1.94711353552764	0.0515211246077877	0.269309911507662	ACSM3	acyl-CoA synthetase medium chain family member 3 [Source:HGNC Symbol;Acc:HGNC:10522]
84	ENSG00000005189.20	73.5525291274094	-0.0440478034618195	0.167201644898147	-0.263441208898703	0.79221053187361	0.910476749685805	REXO5	RNA exonuclease 5 [Source:HGNC Symbol;Acc:HGNC:24661]
85	ENSG00000005194.15	182.012309672477	-0.00641814474069209	0.119017069470631	-0.0539262541855465	0.95699391927978	0.983580603858139	CIAPIN1	cytokine induced apoptosis inhibitor 1 [Source:HGNC Symbol;Acc:HGNC:28050]
86	ENSG00000005206.17	576.714787358829	-0.346011659173606	0.258681631999743	-1.3375965525606	0.181027988861192	0.465230921851786	SPPL2B	signal peptide peptidase like 2B [Source:HGNC Symbol;Acc:HGNC:30627]
87	ENSG00000005238.20	200.585411721967	-0.162039821330697	0.166457004528169	-0.97346351864259	0.330322983117375	0.610684615038248	ATOSB	atos homolog B [Source:HGNC Symbol;Acc:HGNC:25666]
88	ENSG00000005243.10	112.696321969087	-0.332852187973194	0.235426736018727	-1.41382492745734	0.157413312591949	0.437141091698873	COPZ2	COPI coat complex subunit zeta 2 [Source:HGNC Symbol;Acc:HGNC:19356]
89	ENSG00000005249.14	122.857060378419	-0.437364635073013	0.283357641607916	-1.54350746495201	0.122707697676515	0.391476780922483	PRKAR2B	protein kinase cAMP-dependent type II regulatory subunit beta [Source:HGNC Symbol;Acc:HGNC:9392]
90	ENSG00000005302.19	217.906484542239	0.102862610685938	0.114946457326089	0.89487412730024	0.370854378778416	0.645182776625889	MSL3	MSL complex subunit 3 [Source:HGNC Symbol;Acc:HGNC:7370]
91	ENSG00000005339.15	1106.98169484685	-0.298130658415108	0.153427860541548	-1.94313247517633	0.0520001541236358	0.270064007623768	CREBBP	CREB binding protein [Source:HGNC Symbol;Acc:HGNC:2348]
92	ENSG00000005379.17	702.05593203188	-0.123537944385544	0.205140807056475	-0.602210482439676	0.547034038928346	0.77210739877634	TSPOAP1	TSPO associated protein 1 [Source:HGNC Symbol;Acc:HGNC:16831]
93	ENSG00000005381.9	4.91450167178853	-0.533960934390394	0.366729019938156	-1.45600949300505	0.145389995376257	0.421635364784941	MPO	myeloperoxidase [Source:HGNC Symbol;Acc:HGNC:7218]
94	ENSG00000005421.9	8.47095582165305	-1.65808361131189	0.838234536576736	-1.97806644675288	0.0479212111662171	0.261747739775755	PON1	paraoxonase 1 [Source:HGNC Symbol;Acc:HGNC:9204]
95	ENSG00000005436.14	121.944349531135	0.468560761635871	0.255861888862729	1.83130345718372	0.0670552619270889	0.301697681768288	GCFC2	GC-rich sequence DNA-binding factor 2 [Source:HGNC Symbol;Acc:HGNC:1317]
96	ENSG00000005448.17	85.5393530053597	-0.157666907138511	0.198608179858442	-0.793859080984924	0.427277473401461	0.688808338191456	WDR54	WD repeat domain 54 [Source:HGNC Symbol;Acc:HGNC:25770]
97	ENSG00000005469.12	269.445954250648	-0.185515809091705	0.206413329142051	-0.898758863406709	0.368781115837112	0.643890065200384	CROT	carnitine O-octanoyltransferase [Source:HGNC Symbol;Acc:HGNC:2366]
98	ENSG00000005471.19	12.3310772015953	-0.159121516156994	0.23561841447216	-0.675335654530499	0.499462536244262	0.741881253968962	ABCB4	ATP binding cassette subfamily B member 4 [Source:HGNC Symbol;Acc:HGNC:45]
99	ENSG00000005483.23	769.856922832521	-0.0205450013173221	0.116601866737704	-0.17619787651889	0.860138488982384	0.942717449719598	KMT2E	lysine methyltransferase 2E (inactive) [Source:HGNC Symbol;Acc:HGNC:18541]
100	ENSG00000005486.17	638.808566896279	-0.376283795398863	0.210300731690738	-1.78926526966256	0.073572104500939	0.313768490662043	RHBDD2	rhomboid domain containing 2 [Source:HGNC Symbol;Acc:HGNC:23082]
101	ENSG00000005513.11	25.6060329232459	-0.282039528222497	0.290593570395815	-0.97056355320709	0.331765662820409	0.611991787389476	SOX8	SRY-box transcription factor 8 [Source:HGNC Symbol;Acc:HGNC:11203]
102	ENSG00000005700.15	325.661076166108	0.448666312160111	0.212029953447583	2.11605155245685	0.034340423289076	0.228495563309618	IBTK	inhibitor of Bruton tyrosine kinase [Source:HGNC Symbol;Acc:HGNC:17853]
103	ENSG00000005801.18	169.094011782784	0.504287337991567	0.214462035102982	2.35140610201434	0.0187026093542676	0.183989531138243	ZNF195	zinc finger protein 195 [Source:HGNC Symbol;Acc:HGNC:12986]
104	ENSG00000005810.20	502.632842480479	0.110742792466099	0.176346170985961	0.627985239752752	0.530013609316064	0.762168330752026	MYCBP2	MYC binding protein 2 [Source:HGNC Symbol;Acc:HGNC:23386]
105	ENSG00000005812.11	274.478118396983	-0.0300962948830129	0.240176969490439	-0.125308829347232	0.900279062473817	0.960468302485276	FBXL3	F-box and leucine rich repeat protein 3 [Source:HGNC Symbol;Acc:HGNC:13599]
106	ENSG00000005844.19	144.835297543085	-0.130534818354784	0.329466924036254	-0.396200069966417	0.691957439697465	0.85779728334292	ITGAL	integrin subunit alpha L [Source:HGNC Symbol;Acc:HGNC:6148]
107	ENSG00000005882.12	217.199293404382	-0.302329431774595	0.216683783392884	-1.39525638255273	0.162938540023999	0.4449886964012	PDK2	pyruvate dehydrogenase kinase 2 [Source:HGNC Symbol;Acc:HGNC:8810]
108	ENSG00000005884.18	729.374773198703	-0.822055082716978	0.26173358173988	-3.14080859342675	0.00168482104849003	0.0790524358796763	ITGA3	integrin subunit alpha 3 [Source:HGNC Symbol;Acc:HGNC:6139]
109	ENSG00000005889.16	411.578146048215	0.350559144309911	0.207296535320115	1.69109987182644	0.0908177296971368	0.341360347392735	ZFX	zinc finger protein X-linked [Source:HGNC Symbol;Acc:HGNC:12869]
110	ENSG00000005893.17	1235.684089565	0.0686963083704234	0.20739264647743	0.331237917723854	0.740464781080186	0.884110835793207	LAMP2	lysosomal associated membrane protein 2 [Source:HGNC Symbol;Acc:HGNC:6501]
111	ENSG00000005961.19	13.3586419635122	-0.405737144436985	0.273958203658953	-1.48101841455378	0.138601666524043	0.412228082471576	ITGA2B	integrin subunit alpha 2b [Source:HGNC Symbol;Acc:HGNC:6138]
112	ENSG00000005981.13	3.46246598616767	-0.734139271723214	0.600406580669508	-1.22273688423698	0.221429091029476	NA	ASB4	ankyrin repeat and SOCS box containing 4 [Source:HGNC Symbol;Acc:HGNC:16009]
113	ENSG00000006007.12	525.035598095612	0.00264700761907316	0.0904419152339918	0.0292674874500922	0.976651257044686	0.99158726841248	GDE1	glycerophosphodiester phosphodiesterase 1 [Source:HGNC Symbol;Acc:HGNC:29644]
114	ENSG00000006015.18	219.306115778079	-0.507551029375337	0.287233439041788	-1.76703322241494	0.0772226646224987	0.320721026143551	REX1BD	required for excision 1-B domain containing [Source:HGNC Symbol;Acc:HGNC:26098]
115	ENSG00000006016.12	19.7184356209378	0.399119505163349	0.38835970025905	1.02770577095698	0.304088252376206	0.586031377932486	CRLF1	cytokine receptor like factor 1 [Source:HGNC Symbol;Acc:HGNC:2364]
116	ENSG00000006025.13	312.568394432489	-0.146156585709886	0.225612522385849	-0.647821247527764	0.517100571161339	0.753365331541495	OSBPL7	oxysterol binding protein like 7 [Source:HGNC Symbol;Acc:HGNC:16387]
117	ENSG00000006042.12	608.1146556229	-0.184159399192989	0.137233950950103	-1.34193760303489	0.179616228055317	0.46330231792352	TMEM98	transmembrane protein 98 [Source:HGNC Symbol;Acc:HGNC:24529]
118	ENSG00000006047.13	15.4913084783505	-0.620296721734657	0.346756704341162	-1.78885285841328	0.0736385155553687	0.313865603764813	YBX2	Y-box binding protein 2 [Source:HGNC Symbol;Acc:HGNC:17948]
119	ENSG00000006062.18	164.898576590951	-0.419215884550683	0.231058195253719	-1.81433029930123	0.0696268894850161	0.306567767888608	MAP3K14	mitogen-activated protein kinase kinase kinase 14 [Source:HGNC Symbol;Acc:HGNC:6853]
120	ENSG00000006071.16	85.1579332669878	0.2065358392504	0.286203813795672	0.721639018401938	0.470516443458062	0.721091978454926	ABCC8	ATP binding cassette subfamily C member 8 [Source:HGNC Symbol;Acc:HGNC:59]
121	ENSG00000006118.15	216.530038021049	0.196291838746677	0.367790034742053	0.53370624596815	0.593544787139706	0.802384061505776	TMEM132A	transmembrane protein 132A [Source:HGNC Symbol;Acc:HGNC:31092]
122	ENSG00000006125.18	1259.33128924037	0.083244927587654	0.066969980971374	1.24301853427787	0.213861003672446	0.500719513843192	AP2B1	adaptor related protein complex 2 subunit beta 1 [Source:HGNC Symbol;Acc:HGNC:563]
123	ENSG00000006128.12	11.1455178560221	0.14805429182835	0.520203403206126	0.284608464527259	0.775944125593464	0.901925190222128	TAC1	tachykinin precursor 1 [Source:HGNC Symbol;Acc:HGNC:11517]
124	ENSG00000006194.12	253.336142860995	0.0165768422350072	0.0877436498915635	0.18892355464462	0.850152732068977	0.937912479099097	ZNF263	zinc finger protein 263 [Source:HGNC Symbol;Acc:HGNC:13056]
125	ENSG00000006210.7	664.353032649618	-0.977836872436979	0.315271681233082	-3.10156899792741	0.00192498005613008	0.0831328304959014	CX3CL1	C-X3-C motif chemokine ligand 1 [Source:HGNC Symbol;Acc:HGNC:10647]
126	ENSG00000006282.22	986.19049293573	-0.011511684237533	0.230185010942676	-0.0500105727579276	0.960113963023379	0.984859670381767	SPATA20	spermatogenesis associated 20 [Source:HGNC Symbol;Acc:HGNC:26125]
127	ENSG00000006283.18	61.1766665703719	-0.660932282282412	0.338891572069627	-1.95027653903007	0.0511431674046724	0.268646396592718	CACNA1G	calcium voltage-gated channel subunit alpha1 G [Source:HGNC Symbol;Acc:HGNC:1394]
128	ENSG00000006327.14	120.47785990133	-0.766800085561643	0.381774386988061	-2.00851631669472	0.044588453932267	0.254147747668618	TNFRSF12A	TNF receptor superfamily member 12A [Source:HGNC Symbol;Acc:HGNC:18152]
129	ENSG00000006377.11	4.79910619789822	0.679303158725879	0.397011449219177	1.71104173459456	0.0870734088027479	0.335514298617275	DLX6	distal-less homeobox 6 [Source:HGNC Symbol;Acc:HGNC:2919]
130	ENSG00000006432.16	132.292956439235	0.106395634626163	0.153886659265252	0.691389592406259	0.489320742748449	0.734809161408462	MAP3K9	mitogen-activated protein kinase kinase kinase 9 [Source:HGNC Symbol;Acc:HGNC:6861]
131	ENSG00000006451.8	163.151229611079	0.104238662965028	0.135064256305062	0.77177090235917	0.440250128420723	0.698364637977782	RALA	RAS like proto-oncogene A [Source:HGNC Symbol;Acc:HGNC:9839]
132	ENSG00000006453.14	490.456435530831	-0.177459207655403	0.196685996769533	-0.902246273604016	0.366926058675391	0.642216554942196	BAIAP2L1	BAR/IMD domain containing adaptor protein 2 like 1 [Source:HGNC Symbol;Acc:HGNC:21649]
133	ENSG00000006459.11	217.236780962222	0.352426498751243	0.204050200079132	1.72715585975691	0.0841396757501637	0.331797725939988	KDM7A	lysine demethylase 7A [Source:HGNC Symbol;Acc:HGNC:22224]
134	ENSG00000006468.15	94.1044079703274	0.0766623050903384	0.387431257514511	0.197873309402422	0.843144187281433	0.934206707196333	ETV1	ETS variant transcription factor 1 [Source:HGNC Symbol;Acc:HGNC:3490]
135	ENSG00000006530.18	216.570477514703	0.212430317598269	0.107284532856641	1.98006471149135	0.0476962577590363	0.261152930737547	AGK	acylglycerol kinase [Source:HGNC Symbol;Acc:HGNC:21869]
136	ENSG00000006534.17	64.7138014198905	-0.411540084587258	0.222597593940899	-1.84880742554892	0.0644856247580833	0.296644868366289	ALDH3B1	aldehyde dehydrogenase 3 family member B1 [Source:HGNC Symbol;Acc:HGNC:410]
137	ENSG00000006555.11	116.272083980008	-0.670686610045133	0.263550731823475	-2.54481027392614	0.0109337126947123	0.149692668282209	TTC22	tetratricopeptide repeat domain 22 [Source:HGNC Symbol;Acc:HGNC:26067]
138	ENSG00000006576.17	81.7334713714566	-0.0138208031379503	0.282097274483581	-0.0489930403023255	0.960924842315002	0.985170733461113	PHTF2	putative homeodomain transcription factor 2 [Source:HGNC Symbol;Acc:HGNC:13411]
139	ENSG00000006607.14	283.248994047561	0.236539734716163	0.118053350067222	2.00366812616052	0.0451056227929145	0.255435415867469	FARP2	FERM, ARH/RhoGEF and pleckstrin domain protein 2 [Source:HGNC Symbol;Acc:HGNC:16460]
140	ENSG00000006611.17	3.71575634689089	0.242816594827125	0.450722646441416	0.53872730102255	0.590075032901711	0.799927565226059	USH1C	USH1 protein network component harmonin [Source:HGNC Symbol;Acc:HGNC:12597]
141	ENSG00000006625.18	120.186434937598	0.172343094194557	0.20063369787205	0.858993758388808	0.390343959577222	0.66006586874004	GGCT	gamma-glutamylcyclotransferase [Source:HGNC Symbol;Acc:HGNC:21705]
142	ENSG00000006634.8	32.2623339082901	0.189800730948573	0.287307960833902	0.660617723218257	0.508857500121576	0.747616135112395	DBF4	DBF4-CDC7 kinase regulatory subunit [Source:HGNC Symbol;Acc:HGNC:17364]
143	ENSG00000006638.13	14.0349591537391	-1.01412781431843	0.363919657004903	-2.78668050707897	0.00532509515154136	0.115585344261736	TBXA2R	thromboxane A2 receptor [Source:HGNC Symbol;Acc:HGNC:11608]
144	ENSG00000006652.15	105.911346084765	0.0490491554069354	0.358986431189928	0.136632338008856	0.891321414167466	0.95704203576852	IFRD1	interferon related developmental regulator 1 [Source:HGNC Symbol;Acc:HGNC:5456]
145	ENSG00000006695.12	86.3720934198766	-0.107809191481323	0.100925116344886	-1.06820973198498	0.285425915804711	0.569998028159461	COX10	cytochrome c oxidase assembly factor heme A:farnesyltransferase COX10 [Source:HGNC Symbol;Acc:HGNC:2260]
146	ENSG00000006704.11	215.582231227516	-0.0887513890217056	0.185123114865963	-0.479418191974381	0.631641154138409	0.824752980647719	GTF2IRD1	GTF2I repeat domain containing 1 [Source:HGNC Symbol;Acc:HGNC:4661]
147	ENSG00000006712.15	554.787225200209	-0.307665596547192	0.150182121259104	-2.04861666600373	0.0404996136719477	0.244818509349362	PAF1	PAF1 homolog, Paf1/RNA polymerase II complex component [Source:HGNC Symbol;Acc:HGNC:25459]
148	ENSG00000006715.16	440.82920304361	0.000701640759005428	0.0981464716483915	0.00714891475181143	0.99429603987844	0.998231684148245	VPS41	VPS41 subunit of HOPS complex [Source:HGNC Symbol;Acc:HGNC:12713]
149	ENSG00000006740.18	140.760407649977	-0.275520622793147	0.136324354959875	-2.02106676297308	0.0432728544043044	0.251460951046524	ARHGAP44	Rho GTPase activating protein 44 [Source:HGNC Symbol;Acc:HGNC:29096]
150	ENSG00000006744.19	505.649494222266	-0.159724655731016	0.165867670885593	-0.962964361157431	0.335565408537736	0.614858704376054	ELAC2	elaC ribonuclease Z 2 [Source:HGNC Symbol;Acc:HGNC:14198]
151	ENSG00000006747.15	50.5278070635651	0.144001078928933	0.331325321710823	0.434621411322785	0.663837250862611	0.842934474375564	SCIN	scinderin [Source:HGNC Symbol;Acc:HGNC:21695]
152	ENSG00000006756.16	913.590025296379	0.347629947072979	0.19465320115511	1.7858938101715	0.0741164533970245	0.314923563642447	ARSD	arylsulfatase D [Source:HGNC Symbol;Acc:HGNC:717]
153	ENSG00000006757.12	114.773602464097	-0.150811336717639	0.11793288883748	-1.27878947259122	0.200971202077357	0.486962350205097	PNPLA4	patatin like phospholipase domain containing 4 [Source:HGNC Symbol;Acc:HGNC:24887]
154	ENSG00000006788.14	5.41898053009793	-0.320919198652486	0.386009922037381	-0.831375517392552	0.405761525321973	0.67275522633068	MYH13	myosin heavy chain 13 [Source:HGNC Symbol;Acc:HGNC:7571]
155	ENSG00000006831.10	463.965041346365	-0.105997699235771	0.114858445161297	-0.922855076846262	0.356082734075895	0.632164274790113	ADIPOR2	adiponectin receptor 2 [Source:HGNC Symbol;Acc:HGNC:24041]
156	ENSG00000006837.12	3.7965587912227	0.15919568676405	0.398702406969507	0.399284488834866	0.689683594951192	0.856822267169191	CDKL3	cyclin dependent kinase like 3 [Source:HGNC Symbol;Acc:HGNC:15483]
157	ENSG00000007001.14	4.93363018743033	-0.888815606893273	0.343158977274405	-2.59009865909041	0.00959484291827729	0.143509221436246	UPP2	uridine phosphorylase 2 [Source:HGNC Symbol;Acc:HGNC:23061]
158	ENSG00000007038.11	23.6090252185021	-1.03276652900119	0.531063265987206	-1.94471467929787	0.0518093278088514	0.269421393094215	PRSS21	serine protease 21 [Source:HGNC Symbol;Acc:HGNC:9485]
159	ENSG00000007047.16	238.015969679604	-0.162448399341816	0.189892263729505	-0.855476658981843	0.392287320730137	0.661335275211834	MARK4	microtubule affinity regulating kinase 4 [Source:HGNC Symbol;Acc:HGNC:13538]
160	ENSG00000007062.12	56.7016607129015	-1.43276254006934	0.460608837156938	-3.11058413232565	0.00186717697038025	0.081756554778722	PROM1	prominin 1 [Source:HGNC Symbol;Acc:HGNC:9454]
161	ENSG00000007080.11	217.663682119984	-0.693525641324863	0.289003063869561	-2.39971726264424	0.0164077396871007	0.173680654453278	CCDC124	coiled-coil domain containing 124 [Source:HGNC Symbol;Acc:HGNC:25171]
162	ENSG00000007129.18	6.90835264945629	-0.559448753932956	0.389492739785144	-1.43635220066378	0.150902147210696	0.429154680380638	CEACAM21	CEA cell adhesion molecule 21 [Source:HGNC Symbol;Acc:HGNC:28834]
163	ENSG00000007168.15	853.159470381594	-0.12512242704092	0.10720758046624	-1.16710428961058	0.243168255760981	0.53276481811117	PAFAH1B1	platelet activating factor acetylhydrolase 1b regulatory subunit 1 [Source:HGNC Symbol;Acc:HGNC:8574]
164	ENSG00000007171.19	12.6513268088847	0.383657695351689	0.437367314756327	0.877197912160945	0.380379149918024	0.652772109141857	NOS2	nitric oxide synthase 2 [Source:HGNC Symbol;Acc:HGNC:7873]
165	ENSG00000007174.18	19.7260529204599	-0.110518678491747	0.25568647743453	-0.432242954733675	0.665564842830206	0.843906803478078	DNAH9	dynein axonemal heavy chain 9 [Source:HGNC Symbol;Acc:HGNC:2953]
166	ENSG00000007202.16	1583.08695573713	0.0178008432787	0.108345057193728	0.164297696081058	0.86949679531057	0.946600210469025	BLTP2	bridge-like lipid transfer protein family member 2 [Source:HGNC Symbol;Acc:HGNC:28960]
167	ENSG00000007216.16	3.48963931790648	-1.32015449650931	0.505239437092548	-2.61292844459307	0.00897700950502151	NA	SLC13A2	solute carrier family 13 member 2 [Source:HGNC Symbol;Acc:HGNC:10917]
168	ENSG00000007237.19	224.449398204865	-0.662656316843476	0.294287331070714	-2.2517323951137	0.024339188179066	0.20213385968569	GAS7	growth arrest specific 7 [Source:HGNC Symbol;Acc:HGNC:4169]
169	ENSG00000007255.10	147.841703053615	-0.191884897613848	0.231518661544567	-0.828809636051347	0.407212134718348	0.673467195780075	TRAPPC6A	trafficking protein particle complex subunit 6A [Source:HGNC Symbol;Acc:HGNC:23069]
170	ENSG00000007264.15	39.7669784522693	0.856944616507551	0.471979130685725	1.81564090611913	0.0694254743812706	0.306446913957399	MATK	megakaryocyte-associated tyrosine kinase [Source:HGNC Symbol;Acc:HGNC:6906]
171	ENSG00000007306.15	1.99196815011543	-1.67007882190909	0.812517403072678	-2.05543760120508	0.0398367568176345	NA	CEACAM7	CEA cell adhesion molecule 7 [Source:HGNC Symbol;Acc:HGNC:1819]
172	ENSG00000007312.14	17.8304007866921	-0.623049776599167	0.361163443134354	-1.72511860888255	0.0845060995846797	0.331964199962128	CD79B	CD79b molecule [Source:HGNC Symbol;Acc:HGNC:1699]
173	ENSG00000007314.12	16.1829194335899	-1.36187480579806	0.508605415548149	-2.67766477541397	0.00741373765857291	0.130967832744876	SCN4A	sodium voltage-gated channel alpha subunit 4 [Source:HGNC Symbol;Acc:HGNC:10591]
174	ENSG00000007341.19	86.8379451228732	0.16692772952563	0.136746149240492	1.22071246943896	0.222194904851202	0.510455576551315	ST7L	suppression of tumorigenicity 7 like [Source:HGNC Symbol;Acc:HGNC:18441]
175	ENSG00000007372.25	6.58656027606833	0.172171180589766	0.318232198966736	0.541023759219797	0.588491206457311	0.798908176225194	PAX6	paired box 6 [Source:HGNC Symbol;Acc:HGNC:8620]
176	ENSG00000007376.8	115.300537126952	-0.151999660412245	0.312616836242307	-0.48621712841605	0.626813228417287	0.821777886680046	RPUSD1	RNA pseudouridine synthase domain containing 1 [Source:HGNC Symbol;Acc:HGNC:14173]
177	ENSG00000007384.15	627.742968910342	-0.324340391389578	0.233726645585381	-1.38769112343716	0.165231120149816	0.447531069348704	RHBDF1	rhomboid 5 homolog 1 [Source:HGNC Symbol;Acc:HGNC:20561]
178	ENSG00000007392.17	601.226892280661	0.0451013434687688	0.109338157108716	0.412494088627488	0.679977312613598	0.852156287548802	LUC7L	LUC7 like [Source:HGNC Symbol;Acc:HGNC:6723]
179	ENSG00000007402.12	183.296368866986	-0.0855601498564678	0.264914726161891	-0.322972418695144	0.746716130313622	0.886897659771945	CACNA2D2	calcium voltage-gated channel auxiliary subunit alpha2delta 2 [Source:HGNC Symbol;Acc:HGNC:1400]
180	ENSG00000007516.15	350.680042196103	0.360945880539025	0.365319049049248	0.988029180187552	0.323138357451347	0.60344737137201	BAIAP3	BAI1 associated protein 3 [Source:HGNC Symbol;Acc:HGNC:948]
181	ENSG00000007520.4	161.887036698279	-0.317641318931507	0.247718414760177	-1.2822676878464	0.199748758788279	0.485813215463325	TSR3	TSR3 ribosome maturation factor [Source:HGNC Symbol;Acc:HGNC:14175]
182	ENSG00000007541.17	361.759984661276	-0.416066975888298	0.272317706004977	-1.52787338727323	0.126543976870234	0.396339304398212	PIGQ	phosphatidylinositol glycan anchor biosynthesis class Q [Source:HGNC Symbol;Acc:HGNC:14135]
183	ENSG00000007545.16	269.584988221533	-0.0312372123415294	0.104068292317027	-0.300160708377634	0.764054574143483	0.895945948678492	CRAMP1	cramped chromatin regulator homolog 1 [Source:HGNC Symbol;Acc:HGNC:14122]
184	ENSG00000007866.22	620.421234075731	-0.568162036133467	0.236872585786755	-2.39859768595154	0.0164579859685105	0.173946873584213	TEAD3	TEA domain transcription factor 3 [Source:HGNC Symbol;Acc:HGNC:11716]
185	ENSG00000007908.16	129.930965134183	-1.16108229680213	0.505469819086442	-2.29703585250768	0.0216167245732585	0.192726202809541	SELE	selectin E [Source:HGNC Symbol;Acc:HGNC:10718]
186	ENSG00000007923.17	324.423097666929	-0.0364004118811384	0.0934170064677003	-0.389655088056415	0.696791611065902	0.860067860132187	DNAJC11	DnaJ heat shock protein family (Hsp40) member C11 [Source:HGNC Symbol;Acc:HGNC:25570]
187	ENSG00000007933.13	6.27595753930158	-0.671121953170579	0.40536998573712	-1.65557879661519	0.097807147039351	0.352695977424268	FMO3	flavin containing dimethylaniline monoxygenase 3 [Source:HGNC Symbol;Acc:HGNC:3771]
188	ENSG00000007944.16	277.058318501596	-0.038150010607426	0.154611290694622	-0.246747895551673	0.805103337049037	0.9167826270978	MYLIP	myosin regulatory light chain interacting protein [Source:HGNC Symbol;Acc:HGNC:21155]
189	ENSG00000007952.18	9.49859643718099	-0.654111107001255	0.482382610145877	-1.35600059629729	0.175098978325322	0.458769684515426	NOX1	NADPH oxidase 1 [Source:HGNC Symbol;Acc:HGNC:7889]
190	ENSG00000007968.7	9.95741304730088	-0.143371471005509	0.35921153016439	-0.399128254429631	0.689798704383372	0.856822267169191	E2F2	E2F transcription factor 2 [Source:HGNC Symbol;Acc:HGNC:3114]
191	ENSG00000008018.9	631.709879594681	-0.0403119095358283	0.0950935688450981	-0.423918357733467	0.671625355474239	0.847755450829035	PSMB1	proteasome 20S subunit beta 1 [Source:HGNC Symbol;Acc:HGNC:9537]
192	ENSG00000008056.14	9.61259091966218	-0.533473204511618	0.303900148632359	-1.75542265086874	0.0791870404589599	0.324456097660118	SYN1	synapsin I [Source:HGNC Symbol;Acc:HGNC:11494]
193	ENSG00000008083.14	197.043919437298	0.00118902172485155	0.132888269094395	0.0089475296273665	0.99286099950915	0.997846107023013	JARID2	jumonji and AT-rich interaction domain containing 2 [Source:HGNC Symbol;Acc:HGNC:6196]
194	ENSG00000008086.13	186.401825808532	0.0380834352680264	0.289023586247882	0.131765838776092	0.895169507609988	0.958626996543602	CDKL5	cyclin dependent kinase like 5 [Source:HGNC Symbol;Acc:HGNC:11411]
195	ENSG00000008118.10	21.8035719994388	-0.301709977428906	0.339711321808488	-0.88813636184606	0.374467405303066	0.648691872025827	CAMK1G	calcium/calmodulin dependent protein kinase IG [Source:HGNC Symbol;Acc:HGNC:14585]
196	ENSG00000008128.23	106.119457389683	-0.135149666200548	0.232446025361676	-0.581423863842201	0.560954817836505	0.781556139645559	CDK11A	cyclin dependent kinase 11A [Source:HGNC Symbol;Acc:HGNC:1730]
197	ENSG00000008130.15	623.543233513691	-0.109998317704898	0.161394403271096	-0.681549765515308	0.495523688637883	0.739400213368922	NADK	NAD kinase [Source:HGNC Symbol;Acc:HGNC:29831]
198	ENSG00000008196.13	2.65455888320846	-0.299803450627686	0.433874217882588	-0.690991624463882	0.489570804494248	NA	TFAP2B	transcription factor AP-2 beta [Source:HGNC Symbol;Acc:HGNC:11743]
199	ENSG00000008226.20	61.2709955184968	-0.537093104776685	0.309269616602386	-1.73665008117238	0.0824489539321636	0.330048006905569	DLEC1	DLEC1 cilia and flagella associated protein [Source:HGNC Symbol;Acc:HGNC:2899]
200	ENSG00000008256.17	283.746730188441	0.334671808544377	0.193257512197759	1.73174022959537	0.083319824389249	0.330689372861353	CYTH3	cytohesin 3 [Source:HGNC Symbol;Acc:HGNC:9504]
201	ENSG00000008277.15	192.530099447718	-0.131346595799101	0.252007040421839	-0.521202088557677	0.602225999377356	0.807721323765629	ADAM22	ADAM metallopeptidase domain 22 [Source:HGNC Symbol;Acc:HGNC:201]
202	ENSG00000008282.10	564.860318271984	-0.345067060728655	0.233358561429696	-1.47869895415263	0.139220791965024	0.413214348154609	SYPL1	synaptophysin like 1 [Source:HGNC Symbol;Acc:HGNC:11507]
203	ENSG00000008283.16	1410.75383809491	-0.143254879257073	0.20429864567723	-0.701203274168544	0.483176166826331	0.730153596710596	CYB561	cytochrome b561 [Source:HGNC Symbol;Acc:HGNC:2571]
204	ENSG00000008294.22	388.591497842948	0.0347201581746586	0.156051797729986	0.222491241239875	0.823931490891564	0.925704335235702	SPAG9	sperm associated antigen 9 [Source:HGNC Symbol;Acc:HGNC:14524]
205	ENSG00000008300.17	64.461861782501	0.275852174443078	0.311280252781789	0.886185911177777	0.375517354343788	0.649079764836866	CELSR3	cadherin EGF LAG seven-pass G-type receptor 3 [Source:HGNC Symbol;Acc:HGNC:3230]
206	ENSG00000008311.16	293.17559283888	0.0384597300923366	0.206148422329361	0.186563300644086	0.852003043316234	0.938903262652736	AASS	aminoadipate-semialdehyde synthase [Source:HGNC Symbol;Acc:HGNC:17366]
207	ENSG00000008323.16	39.0938687425489	-0.550608574817657	0.263870300541959	-2.08666368926996	0.0369185457359515	0.235581381731185	PLEKHG6	pleckstrin homology and RhoGEF domain containing G6 [Source:HGNC Symbol;Acc:HGNC:25562]
208	ENSG00000008324.12	138.491064986872	0.430626760761531	0.212215799218964	2.02919274788401	0.0424386619501989	0.249074527874382	SS18L2	SS18 like 2 [Source:HGNC Symbol;Acc:HGNC:15593]
209	ENSG00000008382.16	142.322408556338	-0.26709629925174	0.237059321405344	-1.12670658832704	0.259866555972831	0.548618026451782	MPND	MPN domain containing [Source:HGNC Symbol;Acc:HGNC:25934]
210	ENSG00000008394.13	433.946289571533	-0.188677975705572	0.28502748800914	-0.661964139050061	0.507994204521601	0.74713119235258	MGST1	microsomal glutathione S-transferase 1 [Source:HGNC Symbol;Acc:HGNC:7061]
211	ENSG00000008405.12	146.020343369441	0.090522589489472	0.142959272393691	0.633205443576858	0.52659949137916	0.759597510809276	CRY1	cryptochrome circadian regulator 1 [Source:HGNC Symbol;Acc:HGNC:2384]
212	ENSG00000008438.5	3.76447480270443	-0.329699943183153	0.383703325614797	-0.859257455365767	0.390198490887614	0.660023068478721	PGLYRP1	peptidoglycan recognition protein 1 [Source:HGNC Symbol;Acc:HGNC:8904]
213	ENSG00000008441.19	2839.45446219581	-0.253952101097759	0.212788253242281	-1.19344981326863	0.232693256083805	0.520489797970866	NFIX	nuclear factor I X [Source:HGNC Symbol;Acc:HGNC:7788]
214	ENSG00000008513.17	217.669098278179	-0.558470948467351	0.238121058586815	-2.34532364244358	0.0190105697681153	0.185113163265093	ST3GAL1	ST3 beta-galactoside alpha-2,3-sialyltransferase 1 [Source:HGNC Symbol;Acc:HGNC:10862]
215	ENSG00000008516.19	36.0597105982106	-0.500278852417635	0.282731959425824	-1.7694457090511	0.0768195233499384	0.319766341554665	MMP25	matrix metallopeptidase 25 [Source:HGNC Symbol;Acc:HGNC:14246]
216	ENSG00000008517.19	272.802652054139	-0.648708595659089	0.401106772660713	-1.61729654016044	0.105814285775681	0.365359724559049	IL32	interleukin 32 [Source:HGNC Symbol;Acc:HGNC:16830]
217	ENSG00000008710.20	1496.10220355321	-0.618018261078992	0.324777208492139	-1.90289911028024	0.0570537111070085	0.2809451404471	PKD1	polycystin 1, transient receptor potential channel interacting [Source:HGNC Symbol;Acc:HGNC:9008]
218	ENSG00000008735.14	91.2919401768291	0.140085656517443	0.324375427070977	0.431862727033237	0.665841186175906	0.843935634087553	MAPK8IP2	mitogen-activated protein kinase 8 interacting protein 2 [Source:HGNC Symbol;Acc:HGNC:6883]
219	ENSG00000008838.21	637.13497897889	-0.329562126439665	0.184731998872024	-1.78400130162601	0.0744234536543199	0.31554406484875	MED24	mediator complex subunit 24 [Source:HGNC Symbol;Acc:HGNC:22963]
220	ENSG00000008853.18	130.205151714533	-0.627004442996289	0.191324735886428	-3.27717396337338	0.00104851746171777	0.066461028252025	RHOBTB2	Rho related BTB domain containing 2 [Source:HGNC Symbol;Acc:HGNC:18756]
221	ENSG00000008869.12	398.120806128673	0.334392295047891	0.139421374363849	2.39842919762951	0.0164655593656455	0.173946873584213	HEATR5B	HEAT repeat containing 5B [Source:HGNC Symbol;Acc:HGNC:29273]
222	ENSG00000008952.17	1113.10095079252	-0.0203044434707281	0.2712111880289	-0.074865803355297	0.940321485141195	0.977478505039849	SEC62	SEC62 homolog, preprotein translocation factor [Source:HGNC Symbol;Acc:HGNC:11846]
223	ENSG00000008988.11	1768.02247190148	0.146412208877408	0.123228980782981	1.18813129790674	0.23478168540701	0.522865713124898	RPS20	ribosomal protein S20 [Source:HGNC Symbol;Acc:HGNC:10405]
224	ENSG00000009307.17	3749.90277457974	-0.0315167906889415	0.107360970629954	-0.293559107225026	0.769094827286251	0.898141169662339	CSDE1	cold shock domain containing E1 [Source:HGNC Symbol;Acc:HGNC:29905]
225	ENSG00000009335.19	607.961206412486	-0.0109608624061269	0.0725330835928358	-0.151115351274126	0.87988472299949	0.951510727747681	UBE3C	ubiquitin protein ligase E3C [Source:HGNC Symbol;Acc:HGNC:16803]
226	ENSG00000009413.17	187.203774718905	0.0681256360959418	0.18293598247248	0.372401509944553	0.709593929869156	0.867203981762615	REV3L	REV3 like, DNA directed polymerase zeta catalytic subunit [Source:HGNC Symbol;Acc:HGNC:9968]
227	ENSG00000009694.14	100.900073349318	0.137918006119016	0.40438972920381	0.341052198310176	0.733064286263	0.880254617973219	TENM1	teneurin transmembrane protein 1 [Source:HGNC Symbol;Acc:HGNC:8117]
228	ENSG00000009709.13	4.42196096943835	-0.676225486821915	0.431335855485584	-1.56774698468005	0.116940191826984	0.383255175036068	PAX7	paired box 7 [Source:HGNC Symbol;Acc:HGNC:8621]
229	ENSG00000009724.18	59.5538828196695	-0.0442182883393137	0.141303391782269	-0.312931542417954	0.7543326728346	0.890665916361499	MASP2	MBL associated serine protease 2 [Source:HGNC Symbol;Acc:HGNC:6902]
230	ENSG00000009765.15	9.41892320512234	0.0466374389626005	0.368069642941894	0.126708191933022	0.899171361877631	0.960308892484285	IYD	iodotyrosine deiodinase [Source:HGNC Symbol;Acc:HGNC:21071]
231	ENSG00000009780.16	95.2137562007225	-0.0346731121430456	0.174956206925953	-0.19818166358465	0.84290293329469	0.9340560227344	FAM76A	family with sequence similarity 76 member A [Source:HGNC Symbol;Acc:HGNC:28530]
232	ENSG00000009790.15	54.5771277821502	0.0318542071047597	0.330502712348536	0.0963810762048072	0.9232179211482	0.969603903573003	TRAF3IP3	TRAF3 interacting protein 3 [Source:HGNC Symbol;Acc:HGNC:30766]
233	ENSG00000009830.13	232.718596995672	-0.0952418525285384	0.135907917156475	-0.700782224621127	0.48343893278443	0.730403028349364	POMT2	protein O-mannosyltransferase 2 [Source:HGNC Symbol;Acc:HGNC:19743]
234	ENSG00000009844.16	160.470996588215	0.185946837396622	0.156655731722055	1.18697755487514	0.235236473990048	0.523354956590596	VTA1	vesicle trafficking 1 [Source:HGNC Symbol;Acc:HGNC:20954]
235	ENSG00000009950.16	34.1834988305716	-0.679035781649638	0.321529440715125	-2.11189302024527	0.0346956261943646	0.229368502743078	MLXIPL	MLX interacting protein like [Source:HGNC Symbol;Acc:HGNC:12744]
236	ENSG00000009954.11	798.374987236279	0.0577920613985586	0.102118797376612	0.565929710133804	0.57144156391102	0.788086345003171	BAZ1B	bromodomain adjacent to zinc finger domain 1B [Source:HGNC Symbol;Acc:HGNC:961]
237	ENSG00000010017.13	325.495065857781	0.0914357418581887	0.141420428681896	0.646552571721158	0.517921562142262	0.753819245932496	RANBP9	RAN binding protein 9 [Source:HGNC Symbol;Acc:HGNC:13727]
238	ENSG00000010030.14	20.1566828135663	-0.350952154284968	0.379337050811077	-0.925172359342652	0.354876258815755	0.631154165787074	ETV7	ETS variant transcription factor 7 [Source:HGNC Symbol;Acc:HGNC:18160]
239	ENSG00000010072.16	49.052698662712	-0.0180598415800579	0.158387490904517	-0.114023155976031	0.909219437339543	0.96362275014345	SPRTN	SprT-like N-terminal domain [Source:HGNC Symbol;Acc:HGNC:25356]
240	ENSG00000010165.20	268.335840221209	-0.129673686394872	0.130750830423094	-0.9917618570778	0.321313708326885	0.601675004788517	METTL13	methyltransferase 13, eEF1A N-terminus and K55 [Source:HGNC Symbol;Acc:HGNC:24248]
241	ENSG00000010219.14	122.539823662812	-0.0250159835348338	0.111917382142905	-0.223521878870357	0.823129356960078	0.92511873917845	DYRK4	dual specificity tyrosine phosphorylation regulated kinase 4 [Source:HGNC Symbol;Acc:HGNC:3095]
242	ENSG00000010244.19	901.930745290886	0.259278272140711	0.131633171169116	1.96970315185678	0.0488724015561635	0.263492363062147	ZNF207	zinc finger protein 207 [Source:HGNC Symbol;Acc:HGNC:12998]
243	ENSG00000010256.12	889.723112842582	-0.239455034238595	0.190762541098853	-1.25525185845846	0.209387345351804	0.495626381075463	UQCRC1	ubiquinol-cytochrome c reductase core protein 1 [Source:HGNC Symbol;Acc:HGNC:12585]
244	ENSG00000010270.14	274.800303639053	0.0646766602446491	0.210523362203653	0.307218446293306	0.758677105907987	0.893318232435167	STARD3NL	STARD3 N-terminal like [Source:HGNC Symbol;Acc:HGNC:19169]
245	ENSG00000010278.15	2479.82415740128	-0.336436521044198	0.202464811859368	-1.66170367065012	0.096572204794117	0.350503781326378	CD9	CD9 molecule [Source:HGNC Symbol;Acc:HGNC:1709]
246	ENSG00000010282.15	4.2708049958569	-1.27894225890838	0.550317580189953	-2.32400763658492	0.0201250847535674	0.188844328090736	HHATL	hedgehog acyltransferase like [Source:HGNC Symbol;Acc:HGNC:13242]
247	ENSG00000010292.13	236.117248962267	-0.0162633454026517	0.118122851669747	-0.137681618524767	0.890492047324951	0.95664740260219	NCAPD2	non-SMC condensin I complex subunit D2 [Source:HGNC Symbol;Acc:HGNC:24305]
248	ENSG00000010295.20	154.638856417431	-0.680450754378702	0.283513474329405	-2.40006495630648	0.0163921627440112	0.173584787816654	IFFO1	intermediate filament family orphan 1 [Source:HGNC Symbol;Acc:HGNC:24970]
249	ENSG00000010310.9	63.3051333840346	-0.576704868683629	0.303581967242607	-1.89966773692707	0.0574767368220153	0.281746953239388	GIPR	gastric inhibitory polypeptide receptor [Source:HGNC Symbol;Acc:HGNC:4271]
250	ENSG00000010318.22	63.244333077035	-0.0294804564360191	0.13366219192725	-0.220559426797854	0.825435495740214	0.926322476726298	PHF7	PHD finger protein 7 [Source:HGNC Symbol;Acc:HGNC:18458]
251	ENSG00000010319.7	55.0684354054025	-0.372421346101181	0.222266785182852	-1.67556005183051	0.0938243991676101	0.346806218860119	SEMA3G	semaphorin 3G [Source:HGNC Symbol;Acc:HGNC:30400]
252	ENSG00000010322.16	2619.1250122305	-0.258323046402452	0.208647362546492	-1.23808440830346	0.215684764517318	0.50323924636109	NISCH	nischarin [Source:HGNC Symbol;Acc:HGNC:18006]
253	ENSG00000010327.10	797.199018571284	-0.920808524349371	0.361783039518995	-2.54519538995975	0.0109216606582247	0.149692668282209	STAB1	stabilin 1 [Source:HGNC Symbol;Acc:HGNC:18628]
254	ENSG00000010361.14	109.239346431405	-0.20518098814012	0.21210268825603	-0.967366278226729	0.333360961527315	0.61285377513847	FUZ	fuzzy planar cell polarity protein [Source:HGNC Symbol;Acc:HGNC:26219]
255	ENSG00000010379.16	5.74068835318597	-0.592125374148204	0.276651415865297	-2.14033017794679	0.0323280928031958	0.223368410746608	SLC6A13	solute carrier family 6 member 13 [Source:HGNC Symbol;Acc:HGNC:11046]
256	ENSG00000010404.18	81.9330674488092	-0.13442795431024	0.208165228557925	-0.645775258632271	0.518424913245548	0.754085710914365	IDS	iduronate 2-sulfatase [Source:HGNC Symbol;Acc:HGNC:5389]
257	ENSG00000010438.17	3.57317337538446	-0.212165250553737	0.468625985489168	-0.452738979747936	0.650736707550087	0.835785276191546	PRSS3	serine protease 3 [Source:HGNC Symbol;Acc:HGNC:9486]
258	ENSG00000010539.12	59.2457151686185	0.27618924033473	0.174094694169325	1.58643111814831	0.112641546093942	0.376963323709985	ZNF200	zinc finger protein 200 [Source:HGNC Symbol;Acc:HGNC:12993]
259	ENSG00000010610.10	198.862468782265	-0.185625660003636	0.311289521098713	-0.596311945703987	0.55096685224397	0.77476439575528	CD4	CD4 molecule [Source:HGNC Symbol;Acc:HGNC:1678]
260	ENSG00000010626.15	53.6901300548141	-0.108785252841049	0.166314027832039	-0.654095473840074	0.513050297339923	0.750504149446862	LRRC23	leucine rich repeat containing 23 [Source:HGNC Symbol;Acc:HGNC:19138]
261	ENSG00000010671.18	41.3665107411318	-0.108805007237465	0.291584420034402	-0.373150963362952	0.709036090121098	0.867036437592228	BTK	Bruton tyrosine kinase [Source:HGNC Symbol;Acc:HGNC:1133]
262	ENSG00000010704.20	89.4465686325838	-0.35522261881763	0.202536467228915	-1.75386992613109	0.0794527977942829	0.324649500616793	HFE	homeostatic iron regulator [Source:HGNC Symbol;Acc:HGNC:4886]
263	ENSG00000010803.18	639.419218510064	0.00622798692892282	0.129942173668693	0.0479289114002511	0.96177289789689	0.98533692210536	SCMH1	Scm polycomb group protein homolog 1 [Source:HGNC Symbol;Acc:HGNC:19003]
264	ENSG00000010810.18	111.369399923589	-0.272733643855981	0.230789440722541	-1.18174229723043	0.237307969777454	0.525941789162119	FYN	FYN proto-oncogene, Src family tyrosine kinase [Source:HGNC Symbol;Acc:HGNC:4037]
265	ENSG00000010818.11	300.248065608989	-0.188737896073127	0.178892203864972	-1.05503701109069	0.291408398011961	0.57551663724743	HIVEP2	HIVEP zinc finger 2 [Source:HGNC Symbol;Acc:HGNC:4921]
266	ENSG00000010932.17	8.55423646954081	-0.0275045857754082	0.358344336566301	-0.0767546266782404	0.938818746867101	0.977155018123242	FMO1	flavin containing dimethylaniline monoxygenase 1 [Source:HGNC Symbol;Acc:HGNC:3769]
267	ENSG00000011007.13	359.696935356284	0.101474721669173	0.0983749385627628	1.03150988607157	0.302301774617058	0.584489063573667	ELOA	elongin A [Source:HGNC Symbol;Acc:HGNC:11620]
268	ENSG00000011009.12	264.378758408632	-0.0842855803034762	0.22457795467175	-0.375306563044759	0.707432485703278	0.8663594919692	LYPLA2	lysophospholipase 2 [Source:HGNC Symbol;Acc:HGNC:6738]
269	ENSG00000011021.23	437.909012158274	-0.0131746324039635	0.127296665628094	-0.103495502721604	0.917569718637137	0.967430246311235	CLCN6	chloride voltage-gated channel 6 [Source:HGNC Symbol;Acc:HGNC:2024]
270	ENSG00000011028.14	696.719040542657	-0.591297547941527	0.317394599996044	-1.86297293006528	0.0624660748727931	0.292516069406049	MRC2	mannose receptor C-type 2 [Source:HGNC Symbol;Acc:HGNC:16875]
271	ENSG00000011083.9	3.30595902943982	-0.694561283696559	0.375309595324314	-1.85063556154585	0.0642220001035039	NA	SLC6A7	solute carrier family 6 member 7 [Source:HGNC Symbol;Acc:HGNC:11054]
272	ENSG00000011105.14	690.6729131737	-0.433997805271271	0.186492486783808	-2.32715973043131	0.0199567654213859	0.18883516880307	TSPAN9	tetraspanin 9 [Source:HGNC Symbol;Acc:HGNC:21640]
273	ENSG00000011114.15	251.039125143116	0.186956276814171	0.103469033496244	1.80688144555789	0.0707807661225226	0.309209969759402	BTBD7	BTB domain containing 7 [Source:HGNC Symbol;Acc:HGNC:18269]
274	ENSG00000011132.12	137.844789947635	-0.346997045316576	0.26062327525802	-1.33141234209817	0.183053370559626	0.467228532884858	APBA3	amyloid beta precursor protein binding family A member 3 [Source:HGNC Symbol;Acc:HGNC:580]
275	ENSG00000011143.19	150.088218875149	0.0326872030397427	0.120918545954533	0.270324149051822	0.786910888446834	0.907596467907098	MKS1	MKS transition zone complex subunit 1 [Source:HGNC Symbol;Acc:HGNC:7121]
276	ENSG00000011198.10	104.338359232232	-0.021990975468095	0.165269156415335	-0.133061582361017	0.89414467774804	0.958312245215731	ABHD5	abhydrolase domain containing 5, lysophosphatidic acid acyltransferase [Source:HGNC Symbol;Acc:HGNC:21396]
277	ENSG00000011201.12	91.8412673740114	-0.295218063800841	0.28526017406707	-1.03490809667469	0.300711833042818	0.583239905944361	ANOS1	anosmin 1 [Source:HGNC Symbol;Acc:HGNC:6211]
278	ENSG00000011243.19	542.75533023887	-0.113595609301914	0.152064410998891	-0.747022978984494	0.455049690177283	0.709727157531175	AKAP8L	A-kinase anchoring protein 8 like [Source:HGNC Symbol;Acc:HGNC:29857]
279	ENSG00000011258.16	176.699711902449	0.567971560747872	0.207316899456145	2.73962982389682	0.00615084175198547	0.121728804012316	MBTD1	mbt domain containing 1 [Source:HGNC Symbol;Acc:HGNC:19866]
280	ENSG00000011260.14	115.502145108443	0.262707260911448	0.161106628801175	1.63064215834136	0.102965848046784	0.361264878565248	UTP18	UTP18 small subunit processome component [Source:HGNC Symbol;Acc:HGNC:24274]
281	ENSG00000011275.19	441.007414314304	-0.257188587571086	0.179296800211972	-1.4344293220349	0.151449785010916	0.430145204122587	RNF216	ring finger protein 216 [Source:HGNC Symbol;Acc:HGNC:21698]
282	ENSG00000011295.16	460.358863572822	0.252899055968758	0.139471629006405	1.81326523372825	0.0697909227485696	0.306625584246785	TTC19	tetratricopeptide repeat domain 19 [Source:HGNC Symbol;Acc:HGNC:26006]
283	ENSG00000011304.22	1327.83159782722	-0.053864645988076	0.157947932713615	-0.34102786318667	0.733082605930593	0.880254617973219	PTBP1	polypyrimidine tract binding protein 1 [Source:HGNC Symbol;Acc:HGNC:9583]
284	ENSG00000011332.22	9.33583855448492	-0.0857131533595892	0.24694247001886	-0.347097659438828	0.728517951824826	0.878510091830034	DPF1	double PHD fingers 1 [Source:HGNC Symbol;Acc:HGNC:20225]
285	ENSG00000011347.10	2503.52755617789	-0.233089670096222	0.281141416755612	-0.829083358781108	0.407057239611559	0.673447303525519	SYT7	synaptotagmin 7 [Source:HGNC Symbol;Acc:HGNC:11514]
286	ENSG00000011376.12	214.538341817821	0.00491639377546672	0.145401367079506	0.0338125691265229	0.973026612963959	0.990703120446955	LARS2	leucyl-tRNA synthetase 2, mitochondrial [Source:HGNC Symbol;Acc:HGNC:17095]
287	ENSG00000011405.14	336.879126569714	0.404706040630668	0.263300308885108	1.53705114264512	0.124280785914063	0.393459755334067	PIK3C2A	phosphatidylinositol-4-phosphate 3-kinase catalytic subunit type 2 alpha [Source:HGNC Symbol;Acc:HGNC:8971]
288	ENSG00000011422.12	83.3241775650781	-0.592089406056483	0.364038951611601	-1.62644520163379	0.103854981685788	0.362653895357728	PLAUR	plasminogen activator, urokinase receptor [Source:HGNC Symbol;Acc:HGNC:9053]
289	ENSG00000011426.11	12.8832187633683	0.353087950882922	0.332144416533171	1.06305550630161	0.28775678037091	0.571940622300542	ANLN	anillin, actin binding protein [Source:HGNC Symbol;Acc:HGNC:14082]
290	ENSG00000011451.21	423.82046558704	-0.250852773813633	0.231403337957035	-1.08404993648022	0.278342658409428	0.564018759064813	WIZ	WIZ zinc finger [Source:HGNC Symbol;Acc:HGNC:30917]
291	ENSG00000011454.18	717.329770612083	-0.0545864589708736	0.0825295917961472	-0.661416805570846	0.508345051359033	0.747388372280162	RABGAP1	RAB GTPase activating protein 1 [Source:HGNC Symbol;Acc:HGNC:17155]
292	ENSG00000011465.18	1746.94037238897	-0.0427666848908797	0.282112819636125	-0.151594262699728	0.879506958809746	0.951143740534354	DCN	decorin [Source:HGNC Symbol;Acc:HGNC:2705]
293	ENSG00000011478.13	122.470256179799	0.150404825992486	0.216370833607963	0.695125232382295	0.486976823138582	0.73273593995339	QPCTL	glutaminyl-peptide cyclotransferase like [Source:HGNC Symbol;Acc:HGNC:25952]
294	ENSG00000011485.15	368.703190010001	-0.0947732559387469	0.157701481370886	-0.600966174286322	0.547862516116107	0.772398236723138	PPP5C	protein phosphatase 5 catalytic subunit [Source:HGNC Symbol;Acc:HGNC:9322]
295	ENSG00000011523.15	212.461632960944	-0.370240457707704	0.18435003581686	-2.00835576769573	0.044605499669698	0.254147747668618	CEP68	centrosomal protein 68 [Source:HGNC Symbol;Acc:HGNC:29076]
296	ENSG00000011566.15	247.768310076031	0.0928592061419989	0.249396530431072	0.372335597377779	0.709642997942957	0.867203981762615	MAP4K3	mitogen-activated protein kinase kinase kinase kinase 3 [Source:HGNC Symbol;Acc:HGNC:6865]
297	ENSG00000011590.14	11.8486759081926	0.201543806079722	0.278492782768187	0.723694898217467	0.469253065961767	0.720180766925468	ZBTB32	zinc finger and BTB domain containing 32 [Source:HGNC Symbol;Acc:HGNC:16763]
298	ENSG00000011600.12	164.494085186209	-0.696396404719879	0.351801643328281	-1.97951435965875	0.0477581245258822	0.261279035700749	TYROBP	transmembrane immune signaling adaptor TYROBP [Source:HGNC Symbol;Acc:HGNC:12449]
299	ENSG00000011638.11	181.682914983049	-0.0131915198212138	0.114259592897013	-0.115452186435706	0.908086716670226	0.963074040761484	LDAF1	lipid droplet assembly factor 1 [Source:HGNC Symbol;Acc:HGNC:30136]
300	ENSG00000011677.13	2.62413269452904	-1.2269594637174	0.639930291780997	-1.91733299622781	0.0551956405716589	NA	GABRA3	gamma-aminobutyric acid type A receptor subunit alpha3 [Source:HGNC Symbol;Acc:HGNC:4077]
301	ENSG00000012048.26	33.4056918413411	0.538710090178947	0.220869799507012	2.43903915963778	0.0147263723423854	0.167839551779568	BRCA1	BRCA1 DNA repair associated [Source:HGNC Symbol;Acc:HGNC:1100]
302	ENSG00000012061.17	349.199583605535	-0.00510588085968354	0.15782055642305	-0.032352444924835	0.974190986068198	0.991016906041558	ERCC1	ERCC excision repair 1, endonuclease non-catalytic subunit [Source:HGNC Symbol;Acc:HGNC:3433]
303	ENSG00000012124.17	45.7909274775816	-0.453318516657864	0.397493207234477	-1.14044342999415	0.254101607973473	0.54302395011968	CD22	CD22 molecule [Source:HGNC Symbol;Acc:HGNC:1643]
304	ENSG00000012171.20	371.820943758138	-0.814994451371944	0.396929012183668	-2.0532498919349	0.040048347878793	0.243524015103091	SEMA3B	semaphorin 3B [Source:HGNC Symbol;Acc:HGNC:10724]
305	ENSG00000012174.12	147.347467505461	0.182018485589573	0.184548840558665	0.986288968484262	0.323991331546973	0.604054711705547	MBTPS2	membrane bound transcription factor peptidase, site 2 [Source:HGNC Symbol;Acc:HGNC:15455]
306	ENSG00000012211.13	83.0466556292936	-0.410038538694444	0.220961899747124	-1.85569792422904	0.0634966268571644	0.294456144040448	PRICKLE3	prickle planar cell polarity protein 3 [Source:HGNC Symbol;Acc:HGNC:6645]
307	ENSG00000012223.13	7950.18065759374	-1.27869714009119	0.710591325140926	-1.79948318372392	0.0719422816451317	0.31120175772795	LTF	lactotransferrin [Source:HGNC Symbol;Acc:HGNC:6720]
308	ENSG00000012232.10	351.633916811511	-0.436078248162985	0.20751879123827	-2.1013916164454	0.0356066032747379	0.231821714937655	EXTL3	exostosin like glycosyltransferase 3 [Source:HGNC Symbol;Acc:HGNC:3518]
309	ENSG00000012660.14	1820.23434410543	0.395737456392932	0.290386299247028	1.36279658310009	0.172946628304339	0.456586563168428	ELOVL5	ELOVL fatty acid elongase 5 [Source:HGNC Symbol;Acc:HGNC:21308]
310	ENSG00000012779.12	237.259853056054	-0.46132649826867	0.286514301176962	-1.61013428081461	0.107368544683145	0.36810097356213	ALOX5	arachidonate 5-lipoxygenase [Source:HGNC Symbol;Acc:HGNC:435]
311	ENSG00000012817.16	797.197919836965	0.00602566436401285	0.109200637114089	0.0551797546539719	0.955995257803911	0.983580603858139	KDM5D	lysine demethylase 5D [Source:HGNC Symbol;Acc:HGNC:11115]
312	ENSG00000012822.16	1243.91211191152	-0.145625968940695	0.133611579751359	-1.08992026897439	0.27574826722927	0.561751635305909	CALCOCO1	calcium binding and coiled-coil domain 1 [Source:HGNC Symbol;Acc:HGNC:29306]
313	ENSG00000012963.15	220.937938843885	0.017409283172725	0.0899012967943019	0.193648854838637	0.846450841561841	0.93588397308993	UBR7	ubiquitin protein ligase E3 component n-recognin 7 [Source:HGNC Symbol;Acc:HGNC:20344]
314	ENSG00000012983.12	259.61663159334	-0.00713251835812448	0.204097581171563	-0.0349466089562764	0.972122314719271	0.990312641581771	MAP4K5	mitogen-activated protein kinase kinase kinase kinase 5 [Source:HGNC Symbol;Acc:HGNC:6867]
315	ENSG00000013016.16	170.01974403252	-0.324964245528656	0.192358297117947	-1.68936952758216	0.0911486368601631	0.341768874717079	EHD3	EH domain containing 3 [Source:HGNC Symbol;Acc:HGNC:3244]
316	ENSG00000013275.8	522.904798580496	-0.195726708960819	0.146388005259613	-1.33704061759504	0.181209378873549	0.465472412617872	PSMC4	proteasome 26S subunit, ATPase 4 [Source:HGNC Symbol;Acc:HGNC:9551]
317	ENSG00000013288.9	830.706925668622	-0.33768459567639	0.19222913136353	-1.75667752999302	0.0789727896452015	0.323896719447628	MAN2B2	mannosidase alpha class 2B member 2 [Source:HGNC Symbol;Acc:HGNC:29623]
318	ENSG00000013293.6	4.93517953456896	-0.737076197475898	0.416454679973589	-1.76988333405845	0.0767465776884357	0.319766341554665	SLC7A14	solute carrier family 7 member 14 [Source:HGNC Symbol;Acc:HGNC:29326]
319	ENSG00000013297.12	55.2838515297092	-0.318287291078006	0.221658859861014	-1.43593308779798	0.151021382177936	0.429447899630528	CLDN11	claudin 11 [Source:HGNC Symbol;Acc:HGNC:8514]
320	ENSG00000013306.16	755.157473181045	-0.0746342960752043	0.223826922479608	-0.333446465011393	0.738797293978063	0.883252270535476	SLC25A39	solute carrier family 25 member 39 [Source:HGNC Symbol;Acc:HGNC:24279]
321	ENSG00000013364.19	712.422674550227	-0.559950527601881	0.298212579246442	-1.87768916058749	0.0604237004136202	0.287622280143331	MVP	major vault protein [Source:HGNC Symbol;Acc:HGNC:7531]
322	ENSG00000013374.17	441.120699230431	-0.162639742180763	0.0792154071009489	-2.05313269391522	0.0400597099007495	0.243524015103091	NUB1	negative regulator of ubiquitin like proteins 1 [Source:HGNC Symbol;Acc:HGNC:17623]
323	ENSG00000013375.17	860.456095694586	0.374869348119689	0.211550205727796	1.77201126716009	0.0763926869233162	0.319107322884634	PGM3	phosphoglucomutase 3 [Source:HGNC Symbol;Acc:HGNC:8907]
324	ENSG00000013392.8	251.697846331692	0.306275807941108	0.213118470476512	1.43711526859359	0.150685243436506	0.428784837429323	RWDD2A	RWD domain containing 2A [Source:HGNC Symbol;Acc:HGNC:21385]
325	ENSG00000013441.17	903.358422539664	0.147189040572567	0.172308014289332	0.854220514232227	0.392982818749478	0.661857949057291	CLK1	CDC like kinase 1 [Source:HGNC Symbol;Acc:HGNC:2068]
326	ENSG00000013503.10	81.8911271255011	0.127782402199918	0.145323087513518	0.879298701853077	0.379239339579513	0.651959268520697	POLR3B	RNA polymerase III subunit B [Source:HGNC Symbol;Acc:HGNC:30348]
327	ENSG00000013523.12	267.492520092892	0.0899812030483306	0.113941828346967	0.789711770942681	0.42969611543883	0.69040117433724	ANGEL1	angel homolog 1 [Source:HGNC Symbol;Acc:HGNC:19961]
328	ENSG00000013561.18	270.481247508088	0.162782059046294	0.14342757577836	1.134942553152	0.256399388922198	0.545458249311712	RNF14	ring finger protein 14 [Source:HGNC Symbol;Acc:HGNC:10058]
329	ENSG00000013563.14	150.669103391672	-0.132547813596521	0.173868647790372	-0.762344535837936	0.445854399854283	0.702641452416719	DNASE1L1	deoxyribonuclease 1 like 1 [Source:HGNC Symbol;Acc:HGNC:2957]
330	ENSG00000013573.17	161.882329697906	-0.0673846848952708	0.247600561839943	-0.27215077540426	0.785506089238554	0.906724551984424	DDX11	DEAD/H-box helicase 11 [Source:HGNC Symbol;Acc:HGNC:2736]
331	ENSG00000013583.10	246.329939544304	-0.00517013473606244	0.131952847375033	-0.0391816837522879	0.968745536670291	0.988625957179681	HEBP1	heme binding protein 1 [Source:HGNC Symbol;Acc:HGNC:17176]
332	ENSG00000013588.10	337.495995869898	-0.790941437581609	0.412223411938635	-1.91872032173503	0.055019738257625	0.276592979849541	GPRC5A	G protein-coupled receptor class C group 5 member A [Source:HGNC Symbol;Acc:HGNC:9836]
333	ENSG00000013619.15	74.823052755019	-0.611972037193113	0.305862523966205	-2.00080751723846	0.0454131370088715	0.25635889174092	MAMLD1	mastermind like domain containing 1 [Source:HGNC Symbol;Acc:HGNC:2568]
334	ENSG00000013725.14	57.3882431338247	0.137727077815481	0.39863986028699	0.345492489678096	0.729724155458414	0.878910596043105	CD6	CD6 molecule [Source:HGNC Symbol;Acc:HGNC:1691]
335	ENSG00000013810.21	83.0338778085005	-0.254885446046482	0.262903109557064	-0.969503352303098	0.332294108435676	0.612352635825781	TACC3	transforming acidic coiled-coil containing protein 3 [Source:HGNC Symbol;Acc:HGNC:11524]
336	ENSG00000014123.10	301.726343323115	0.222349051938612	0.207276794199538	1.07271560618872	0.283398736073869	0.568452372989143	UFL1	UFM1 specific ligase 1 [Source:HGNC Symbol;Acc:HGNC:23039]
337	ENSG00000014138.10	44.7685716012675	0.0491636761784358	0.159803986826694	0.30764987253887	0.758348766672197	0.893252019260377	POLA2	DNA polymerase alpha 2, accessory subunit [Source:HGNC Symbol;Acc:HGNC:30073]
338	ENSG00000014164.7	161.942978458413	-0.317101676171907	0.245337927621177	-1.29250980167053	0.196180653736719	0.48237936305338	ZC3H3	zinc finger CCCH-type containing 3 [Source:HGNC Symbol;Acc:HGNC:28972]
339	ENSG00000014216.16	1332.2260504269	-0.396257207686849	0.211301374938532	-1.87531769635726	0.0607490302476525	0.288281761720678	CAPN1	calpain 1 [Source:HGNC Symbol;Acc:HGNC:1476]
340	ENSG00000014257.17	35803.3918972173	-0.698172369842597	0.479868902375145	-1.45492313918852	0.145690541084302	0.422225540576858	ACP3	acid phosphatase 3 [Source:HGNC Symbol;Acc:HGNC:125]
341	ENSG00000014641.21	573.605306820612	0.00286381540147279	0.0876554304813868	0.0326712832935194	0.973936724273094	0.990909710066434	MDH1	malate dehydrogenase 1 [Source:HGNC Symbol;Acc:HGNC:6970]
342	ENSG00000014824.14	457.498331532864	0.116915006706975	0.205744438343036	0.568253546237024	0.569862817138649	0.78699423758184	SLC30A9	solute carrier family 30 member 9 [Source:HGNC Symbol;Acc:HGNC:1329]
343	ENSG00000014914.21	106.731699974087	-0.407861283851525	0.255787304016981	-1.594532947673	0.110816717273219	0.3742911249997	MTMR11	myotubularin related protein 11 [Source:HGNC Symbol;Acc:HGNC:24307]
344	ENSG00000014919.13	207.76705229532	0.185998798230243	0.133535572819556	1.39287827432755	0.163656603232127	0.445715201150454	COX15	cytochrome c oxidase assembly homolog COX15 [Source:HGNC Symbol;Acc:HGNC:2263]
345	ENSG00000015133.20	637.532751466924	0.0211470220472688	0.179097646801819	0.118075376337407	0.906007933784902	0.962376778495722	CCDC88C	coiled-coil domain containing 88C [Source:HGNC Symbol;Acc:HGNC:19967]
346	ENSG00000015153.15	67.6285332474668	0.0418035280589203	0.215052498330054	0.194387549010298	0.845872438428177	0.935619840022268	YAF2	YY1 associated factor 2 [Source:HGNC Symbol;Acc:HGNC:17363]
347	ENSG00000015171.21	792.857277003084	-0.0665284913010479	0.153600183466835	-0.433127681227103	0.664922013746027	0.843614061380485	ZMYND11	zinc finger MYND-type containing 11 [Source:HGNC Symbol;Acc:HGNC:16966]
348	ENSG00000015285.12	71.3805926566857	-0.755885258602177	0.325527537100689	-2.32203169456713	0.020231229077427	0.188848450385435	WAS	WASP actin nucleation promoting factor [Source:HGNC Symbol;Acc:HGNC:12731]
349	ENSG00000015413.10	10.901782804706	0.783656795152589	0.615915849231312	1.27234393485835	0.20325094479175	0.488617180083617	DPEP1	dipeptidase 1 [Source:HGNC Symbol;Acc:HGNC:3002]
350	ENSG00000015475.19	118.067098604765	-0.148281403729172	0.157019505786725	-0.944350212963849	0.344990714321594	0.622118999977612	BID	BH3 interacting domain death agonist [Source:HGNC Symbol;Acc:HGNC:1050]
351	ENSG00000015479.20	65.7899133213302	0.418730816472697	0.192504618954912	2.17517282829858	0.0296171675374951	0.215075895849207	MATR3	matrin 3 [Source:HGNC Symbol;Acc:HGNC:6912]
352	ENSG00000015520.15	7.37825251401333	-0.816213177557396	0.30914539956184	-2.64022423983743	0.00828511875455286	0.135634129551708	NPC1L1	NPC1 like intracellular cholesterol transporter 1 [Source:HGNC Symbol;Acc:HGNC:7898]
353	ENSG00000015532.10	390.011684139877	-0.366611268067316	0.242950863969303	-1.50899347332075	0.131300450693664	0.402603714378414	XYLT2	xylosyltransferase 2 [Source:HGNC Symbol;Acc:HGNC:15517]
354	ENSG00000015568.13	186.971817606174	0.276239788796859	0.194503112585355	1.42023325552508	0.155539785023519	0.435001592278194	RGPD5	RANBP2 like and GRIP domain containing 5 [Source:HGNC Symbol;Acc:HGNC:32418]
355	ENSG00000015676.18	857.986766485958	-0.177983549604694	0.130200765897137	-1.36699310774644	0.171627465853033	0.454780807124585	NUDCD3	NudC domain containing 3 [Source:HGNC Symbol;Acc:HGNC:22208]
356	ENSG00000016082.15	80.4517630782775	-0.257214144490619	0.250768222927537	-1.0257046984974	0.305030798996393	0.586995147995362	ISL1	ISL LIM homeobox 1 [Source:HGNC Symbol;Acc:HGNC:6132]
357	ENSG00000016391.11	400.816853600042	0.374459182639999	0.22611037550567	1.65609022497337	0.0977035486051172	0.352495937047167	CHDH	choline dehydrogenase [Source:HGNC Symbol;Acc:HGNC:24288]
358	ENSG00000016402.14	207.973192249079	0.36945434704976	0.21671052999301	1.70482877348727	0.0882263634729187	0.337272005797823	IL20RA	interleukin 20 receptor subunit alpha [Source:HGNC Symbol;Acc:HGNC:6003]
359	ENSG00000016602.9	23.8093214384427	-1.64847484654196	0.774709051278423	-2.12786315562165	0.0333484311838686	0.225706158801904	CLCA4	chloride channel accessory 4 [Source:HGNC Symbol;Acc:HGNC:2018]
360	ENSG00000016864.19	382.240126037815	0.19118050753852	0.106699879713052	1.79175935392488	0.0731715223119356	0.312821400996813	GLT8D1	glycosyltransferase 8 domain containing 1 [Source:HGNC Symbol;Acc:HGNC:24870]
361	ENSG00000017260.20	2087.13437808696	0.463193859171589	0.203994807719464	2.27061592571796	0.0231702385321032	0.198422301430958	ATP2C1	ATPase secretory pathway Ca2+ transporting 1 [Source:HGNC Symbol;Acc:HGNC:13211]
362	ENSG00000017427.17	49.5115287912659	-0.187506506279311	0.302020966395456	-0.620839369256889	0.534705316977406	0.764537566387695	IGF1	insulin like growth factor 1 [Source:HGNC Symbol;Acc:HGNC:5464]
363	ENSG00000017483.16	35.0927043045999	-0.423529985849377	0.251495072693907	-1.68404884164412	0.0921722299942624	0.343574503907485	SLC38A5	solute carrier family 38 member 5 [Source:HGNC Symbol;Acc:HGNC:18070]
364	ENSG00000017797.13	678.845909238763	0.0405435601583779	0.133589279589551	0.303494114819294	0.761513331807941	0.894558489711894	RALBP1	ralA binding protein 1 [Source:HGNC Symbol;Acc:HGNC:9841]
365	ENSG00000018189.13	307.244041358755	-0.166593374995638	0.147459501307565	-1.12975680453553	0.258578714102235	0.547201573844634	RUFY3	RUN and FYVE domain containing 3 [Source:HGNC Symbol;Acc:HGNC:30285]
366	ENSG00000018236.15	244.887379108229	-0.313919609229443	0.31231731006297	-1.00513035657918	0.314834084442634	0.595482859347742	CNTN1	contactin 1 [Source:HGNC Symbol;Acc:HGNC:2171]
367	ENSG00000018280.18	40.4361434447945	-0.474559462397676	0.217671392174542	-2.18016459423912	0.0292452630576448	0.214561279844108	SLC11A1	solute carrier family 11 member 1 [Source:HGNC Symbol;Acc:HGNC:10907]
368	ENSG00000018408.15	470.365060388267	-0.317530522370156	0.175185479318548	-1.81253905064115	0.0699029457004882	0.306835320764781	WWTR1	WW domain containing transcription regulator 1 [Source:HGNC Symbol;Acc:HGNC:24042]
369	ENSG00000018510.18	113.222640965823	-0.0773219279526862	0.247734346004021	-0.312116301998074	0.754952137761844	0.89104166569852	AGPS	alkylglycerone phosphate synthase [Source:HGNC Symbol;Acc:HGNC:327]
370	ENSG00000018610.15	88.1865188109466	0.120676724482243	0.13724856953388	0.879256701123242	0.379262107009477	0.651959268520697	STEEP1	STING1 ER exit protein 1 [Source:HGNC Symbol;Acc:HGNC:26239]
371	ENSG00000018625.15	487.347575956858	-0.950497289790416	0.360741984620613	-2.63483966467069	0.00841770351444586	0.13639446315373	ATP1A2	ATPase Na+/K+ transporting subunit alpha 2 [Source:HGNC Symbol;Acc:HGNC:800]
372	ENSG00000018699.13	106.865832192462	0.223009165328868	0.126816681355021	1.75851601655273	0.0786597487858375	0.323300690521757	TTC27	tetratricopeptide repeat domain 27 [Source:HGNC Symbol;Acc:HGNC:25986]
373	ENSG00000018869.18	24.3316384646895	0.252698528370741	0.172254394516927	1.46700773051052	0.142373952413777	0.41763565428402	ZNF582	zinc finger protein 582 [Source:HGNC Symbol;Acc:HGNC:26421]
374	ENSG00000019102.12	258.259228032368	-0.62872542832424	0.457843264388676	-1.3732328882543	0.169679958521131	0.452948135809885	VSIG2	V-set and immunoglobulin domain containing 2 [Source:HGNC Symbol;Acc:HGNC:17149]
375	ENSG00000019144.20	752.590846304756	-0.38424444587707	0.242477687975772	-1.58465898072842	0.11304383639601	0.377587221323182	PHLDB1	pleckstrin homology like domain family B member 1 [Source:HGNC Symbol;Acc:HGNC:23697]
376	ENSG00000019169.11	12.0899049539793	-1.99755485417308	0.497480864076297	-4.01534008324534	5.93601370899564e-05	0.0261470015800334	MARCO	macrophage receptor with collagenous structure [Source:HGNC Symbol;Acc:HGNC:6895]
377	ENSG00000019186.10	58.0708604475834	-1.0812752025876	0.724674357197457	-1.49208426081092	0.135677057421918	0.408630576190813	CYP24A1	cytochrome P450 family 24 subfamily A member 1 [Source:HGNC Symbol;Acc:HGNC:2602]
378	ENSG00000019485.14	169.580740391316	-0.288256831548775	0.196789940174364	-1.46479454840714	0.142976979690767	0.418624542246592	PRDM11	PR/SET domain 11 [Source:HGNC Symbol;Acc:HGNC:13996]
379	ENSG00000019505.8	85.4183557911548	0.436656751933105	0.375190906658529	1.16382551971207	0.244494727921181	0.534132500140956	SYT13	synaptotagmin 13 [Source:HGNC Symbol;Acc:HGNC:14962]
380	ENSG00000019549.13	70.2239250115026	-0.431097102929613	0.325706089067376	-1.32357704507156	0.185643552969415	0.469791128056253	SNAI2	snail family transcriptional repressor 2 [Source:HGNC Symbol;Acc:HGNC:11094]
381	ENSG00000019582.17	7286.64813518129	-0.405235453595504	0.330760058021799	-1.22516441682567	0.220513278394255	0.509194596011089	CD74	CD74 molecule [Source:HGNC Symbol;Acc:HGNC:1697]
382	ENSG00000019991.18	56.3777118720453	-0.213125069560815	0.381801625913392	-0.558208910323396	0.576701737114155	0.791022394015819	HGF	hepatocyte growth factor [Source:HGNC Symbol;Acc:HGNC:4893]
383	ENSG00000019995.6	154.61952013506	0.125108164179605	0.110133716004848	1.13596606668658	0.255970766222592	0.545155825597499	ZRANB1	zinc finger RANBP2-type containing 1 [Source:HGNC Symbol;Acc:HGNC:18224]
384	ENSG00000020129.16	367.888216294751	-0.224388905767209	0.232214308323031	-0.966300945827438	0.333893612923392	0.613578778439052	NCDN	neurochondrin [Source:HGNC Symbol;Acc:HGNC:17597]
385	ENSG00000020181.18	1624.35366257111	-0.844252886785821	0.347953565777787	-2.42633779279901	0.0152520667056255	0.16989143089421	ADGRA2	adhesion G protein-coupled receptor A2 [Source:HGNC Symbol;Acc:HGNC:17849]
386	ENSG00000020256.20	128.214594437391	-0.0451290921965628	0.142522360031525	-0.316645698166803	0.751512456519615	0.889056836091598	ZFP64	ZFP64 zinc finger protein [Source:HGNC Symbol;Acc:HGNC:15940]
387	ENSG00000020426.11	66.0009763839716	0.337437322265192	0.152710746941858	2.20965013283358	0.0271294531204146	0.210433742339451	MNAT1	MNAT1 component of CDK activating kinase [Source:HGNC Symbol;Acc:HGNC:7181]
388	ENSG00000020577.14	268.061796805214	-0.469542196457256	0.235470649450765	-1.99405827245333	0.0461456866668915	0.257815418771455	SAMD4A	sterile alpha motif domain containing 4A [Source:HGNC Symbol;Acc:HGNC:23023]
389	ENSG00000020633.19	81.3746197411592	-0.578240217202772	0.355965165637248	-1.62442922235834	0.104284234565925	0.363431717844491	RUNX3	RUNX family transcription factor 3 [Source:HGNC Symbol;Acc:HGNC:10473]
390	ENSG00000020922.13	158.598708023975	0.464947338687202	0.163604139714624	2.84190448663593	0.00448449245722403	0.109099797119643	MRE11	MRE11 homolog, double strand break repair nuclease [Source:HGNC Symbol;Acc:HGNC:7230]
391	ENSG00000021300.14	206.031196491515	0.193944856128672	0.306580662765896	0.632606291534986	0.526990777520597	0.759873719284696	PLEKHB1	pleckstrin homology domain containing B1 [Source:HGNC Symbol;Acc:HGNC:19079]
392	ENSG00000021355.13	153.360030994152	-0.713212039513497	0.282125546686279	-2.52799524144682	0.0114715906777722	0.151938650260523	SERPINB1	serpin family B member 1 [Source:HGNC Symbol;Acc:HGNC:3311]
393	ENSG00000021461.18	4.4637600941005	0.366891217672316	0.483051288340792	0.759528494236155	0.447536475492653	0.704137188480277	CYP3A43	cytochrome P450 family 3 subfamily A member 43 [Source:HGNC Symbol;Acc:HGNC:17450]
394	ENSG00000021488.13	8.32746258825616	-0.541572325116529	0.272298254723445	-1.98889385342028	0.0467129203637267	0.258782394309381	SLC7A9	solute carrier family 7 member 9 [Source:HGNC Symbol;Acc:HGNC:11067]
395	ENSG00000021574.15	99.0169464574631	0.0723640663405894	0.237654603616557	0.304492592356195	0.760752635441114	0.894161441974099	SPAST	spastin [Source:HGNC Symbol;Acc:HGNC:11233]
396	ENSG00000021645.20	56.4549100932262	-0.524268435997776	0.282149883567738	-1.85812033437154	0.063151927799794	0.293921437392678	NRXN3	neurexin 3 [Source:HGNC Symbol;Acc:HGNC:8010]
397	ENSG00000021762.20	485.628411670929	-0.108039698187411	0.242217415567325	-0.446044302530265	0.655565244433174	0.838697579763562	OSBPL5	oxysterol binding protein like 5 [Source:HGNC Symbol;Acc:HGNC:16392]
398	ENSG00000021776.11	269.675996298584	0.281645859273628	0.145034966209492	1.94191695033605	0.0521471550543395	0.270352787119109	AQR	aquarius intron-binding spliceosomal factor [Source:HGNC Symbol;Acc:HGNC:29513]
399	ENSG00000021826.18	15.4170251706644	-0.307447979736127	0.438814146608946	-0.7006337013335	0.483531640767598	0.730474206513337	CPS1	carbamoyl-phosphate synthase 1 [Source:HGNC Symbol;Acc:HGNC:2323]
400	ENSG00000022267.19	1816.73119158268	-0.926668979164579	0.332626258252895	-2.78591649388075	0.00533766202434507	0.115585344261736	FHL1	four and a half LIM domains 1 [Source:HGNC Symbol;Acc:HGNC:3702]
401	ENSG00000022277.13	408.611181534216	-0.143411871703419	0.0786662815133946	-1.8230411930555	0.0682971521642391	0.304150499578847	RTF2	replication termination factor 2 [Source:HGNC Symbol;Acc:HGNC:15890]
402	ENSG00000022355.18	2.80107365682048	-0.0668107020636149	0.457697912946313	-0.145971174816022	0.883944143820859	NA	GABRA1	gamma-aminobutyric acid type A receptor subunit alpha1 [Source:HGNC Symbol;Acc:HGNC:4075]
403	ENSG00000022556.16	111.61673121088	-0.0195430803482213	0.800637513516864	-0.024409398783198	0.980526051415554	0.993437530095329	NLRP2	NLR family pyrin domain containing 2 [Source:HGNC Symbol;Acc:HGNC:22948]
404	ENSG00000022567.10	283.666081697142	-0.626633512060779	0.196461045640532	-3.18960692700038	0.00142466424125491	0.0743674733935061	SLC45A4	solute carrier family 45 member 4 [Source:HGNC Symbol;Acc:HGNC:29196]
405	ENSG00000022840.17	1236.49117414578	0.0524152677500527	0.0850515616965122	0.616276370527858	0.537712131487148	0.76632614370722	RNF10	ring finger protein 10 [Source:HGNC Symbol;Acc:HGNC:10055]
406	ENSG00000022976.16	100.142606271831	0.107024791300476	0.141433542025387	0.756714353383484	0.449221013711431	0.705429494874222	ZNF839	zinc finger protein 839 [Source:HGNC Symbol;Acc:HGNC:20345]
407	ENSG00000023041.12	323.102421618401	0.263129190149608	0.126575421389451	2.07883321470448	0.0376326828737366	0.237534807896066	ZDHHC6	zinc finger DHHC-type palmitoyltransferase 6 [Source:HGNC Symbol;Acc:HGNC:19160]
408	ENSG00000023171.20	41.9076454744652	-0.0945575892740298	0.193156245466768	-0.489539383236242	0.624459879427294	0.820389405354986	GRAMD1B	GRAM domain containing 1B [Source:HGNC Symbol;Acc:HGNC:29214]
409	ENSG00000023191.17	1095.35069562841	-0.525845301941467	0.249199469879614	-2.11013812427248	0.0348464602973456	0.229681224569431	RNH1	ribonuclease/angiogenin inhibitor 1 [Source:HGNC Symbol;Acc:HGNC:10074]
410	ENSG00000023228.15	555.736987421751	0.108498805294187	0.11469325025174	0.945991198750082	0.344153075310614	0.621534710733271	NDUFS1	NADH:ubiquinone oxidoreductase core subunit S1 [Source:HGNC Symbol;Acc:HGNC:7707]
411	ENSG00000023287.13	302.59589788637	0.347659622020765	0.261779174484017	1.328064475358	0.184156807982571	0.468343765964082	RB1CC1	RB1 inducible coiled-coil 1 [Source:HGNC Symbol;Acc:HGNC:15574]
412	ENSG00000023318.9	438.610661356586	0.106663588901145	0.176160299775098	0.605491640496305	0.544852377441913	0.770755022701556	ERP44	endoplasmic reticulum protein 44 [Source:HGNC Symbol;Acc:HGNC:18311]
413	ENSG00000023330.15	269.491494544944	-0.0961657503795363	0.141917246556337	-0.677618490444438	0.498013619206689	0.741298214734161	ALAS1	5'-aminolevulinate synthase 1 [Source:HGNC Symbol;Acc:HGNC:396]
414	ENSG00000023445.17	198.93761328119	-0.461062571396255	0.419564494149082	-1.09890750486724	0.271808412816898	0.558380077944258	BIRC3	baculoviral IAP repeat containing 3 [Source:HGNC Symbol;Acc:HGNC:591]
415	ENSG00000023516.9	259.175755394179	0.179938427368257	0.270009566039878	0.666415008947059	0.505145871693546	0.745406607343968	AKAP11	A-kinase anchoring protein 11 [Source:HGNC Symbol;Acc:HGNC:369]
416	ENSG00000023572.10	204.872522861065	0.209020910342998	0.249195646766419	0.838782350555753	0.401591456594287	0.668866851692512	GLRX2	glutaredoxin 2 [Source:HGNC Symbol;Acc:HGNC:16065]
417	ENSG00000023608.5	34.1710429645885	-0.203663301484319	0.200366455579059	-1.01645408107726	0.309413203453391	0.590768535803335	SNAPC1	small nuclear RNA activating complex polypeptide 1 [Source:HGNC Symbol;Acc:HGNC:11134]
418	ENSG00000023697.13	81.2814186233031	-0.344892724200258	0.161099101262129	-2.14087304955894	0.0322842770284221	0.223239486506663	DERA	deoxyribose-phosphate aldolase [Source:HGNC Symbol;Acc:HGNC:24269]
419	ENSG00000023734.11	364.84861064567	-0.105468507720564	0.154299883789638	-0.683529404755435	0.49427237608383	0.738568829766818	STRAP	serine/threonine kinase receptor associated protein [Source:HGNC Symbol;Acc:HGNC:30796]
420	ENSG00000023839.12	13.1286527297708	0.394440264412814	0.244365961857902	1.61413750677019	0.106497603497923	0.366404915173352	ABCC2	ATP binding cassette subfamily C member 2 [Source:HGNC Symbol;Acc:HGNC:53]
421	ENSG00000023892.12	306.366906492506	-0.30925222710929	0.175946466528911	-1.75764954653679	0.0788071574391409	0.323517199749168	DEF6	DEF6 guanine nucleotide exchange factor [Source:HGNC Symbol;Acc:HGNC:2760]
422	ENSG00000023902.14	324.335778520461	-0.559892218274541	0.221605147656485	-2.52653074260912	0.0115195305894164	0.15199152353704	PLEKHO1	pleckstrin homology domain containing O1 [Source:HGNC Symbol;Acc:HGNC:24310]
423	ENSG00000023909.10	78.1490239392728	-0.203638133131068	0.260965497269443	-0.780325886991928	0.435199079190648	0.694638160933715	GCLM	glutamate-cysteine ligase modifier subunit [Source:HGNC Symbol;Acc:HGNC:4312]
424	ENSG00000024048.11	393.310609014077	0.214636950970259	0.104704150684289	2.04993736702422	0.0403705431824387	0.244556970794263	UBR2	ubiquitin protein ligase E3 component n-recognin 2 [Source:HGNC Symbol;Acc:HGNC:21289]
425	ENSG00000024422.12	700.233569727483	-0.950685660818882	0.332646646480188	-2.85794452124592	0.004263949345324	0.107587325631737	EHD2	EH domain containing 2 [Source:HGNC Symbol;Acc:HGNC:3243]
426	ENSG00000024526.17	22.462555353935	-0.85305810423363	0.599891825510696	-1.42201988418063	0.155020478605638	0.434539083947091	DEPDC1	DEP domain containing 1 [Source:HGNC Symbol;Acc:HGNC:22949]
427	ENSG00000024862.18	136.19448374456	-0.00808575463951167	0.129249016721871	-0.0625595060186129	0.950117275737917	0.981187094716429	CCDC28A	coiled-coil domain containing 28A [Source:HGNC Symbol;Acc:HGNC:21098]
428	ENSG00000025039.15	177.274722957531	0.176251887580453	0.198920254385614	0.886042942810552	0.375594387247837	0.649079764836866	RRAGD	Ras related GTP binding D [Source:HGNC Symbol;Acc:HGNC:19903]
429	ENSG00000025156.13	78.7148359489096	0.0938378837526308	0.185505611481854	0.505849300207341	0.612962446278326	0.813271180903144	HSF2	heat shock transcription factor 2 [Source:HGNC Symbol;Acc:HGNC:5225]
430	ENSG00000025293.17	303.144642845891	0.143326678242969	0.094034192363632	1.5241974715827	0.127459389456545	0.397546735826817	PHF20	PHD finger protein 20 [Source:HGNC Symbol;Acc:HGNC:16098]
431	ENSG00000025423.11	254.083708078263	-0.221077902949888	0.334150859268011	-0.661611056258182	0.508220519966407	0.747381466195972	HSD17B6	hydroxysteroid 17-beta dehydrogenase 6 [Source:HGNC Symbol;Acc:HGNC:23316]
432	ENSG00000025434.19	183.242545995011	-0.16176916217617	0.156053045375364	-1.03662931913348	0.299908643847001	0.582822730733406	NR1H3	nuclear receptor subfamily 1 group H member 3 [Source:HGNC Symbol;Acc:HGNC:7966]
433	ENSG00000025708.14	250.763677102105	-0.177719022457916	0.347719430850126	-0.511098911048537	0.60928179841578	0.811096111482393	TYMP	thymidine phosphorylase [Source:HGNC Symbol;Acc:HGNC:3148]
434	ENSG00000025770.19	228.494678021759	-0.34739284720114	0.22099242928601	-1.57196718604121	0.115958161469628	0.381492606851761	NCAPH2	non-SMC condensin II complex subunit H2 [Source:HGNC Symbol;Acc:HGNC:25071]
435	ENSG00000025772.8	191.701351274992	0.0134584759567514	0.108024968840661	0.124586714545624	0.900850746698597	0.960664561100226	TOMM34	translocase of outer mitochondrial membrane 34 [Source:HGNC Symbol;Acc:HGNC:15746]
436	ENSG00000025796.14	690.985894337499	0.11035571218712	0.201312461755229	0.548181226462266	0.583567471453592	0.795806435049561	SEC63	SEC63 homolog, protein translocation regulator [Source:HGNC Symbol;Acc:HGNC:21082]
437	ENSG00000025800.14	591.443809742804	-0.0114700540494052	0.0989730097687518	-0.115890726938635	0.907739145006238	0.962820491587555	KPNA6	karyopherin subunit alpha 6 [Source:HGNC Symbol;Acc:HGNC:6399]
438	ENSG00000026025.16	1565.87253806109	-0.379346296432919	0.190414244296985	-1.9922159596488	0.046347367881704	0.258460260322236	VIM	vimentin [Source:HGNC Symbol;Acc:HGNC:12692]
439	ENSG00000026036.23	82.0390105660929	-0.419327833513096	0.256990416169315	-1.63168665883956	0.102745511944789	0.360830887499078	RTEL1-TNFRSF6B	RTEL1-TNFRSF6B readthrough (NMD candidate) [Source:HGNC Symbol;Acc:HGNC:44095]
440	ENSG00000026103.25	154.692249563781	-0.155340081848558	0.309706327888432	-0.501572192301208	0.615968484116784	0.815025496230468	FAS	Fas cell surface death receptor [Source:HGNC Symbol;Acc:HGNC:11920]
441	ENSG00000026297.17	449.067380640837	-0.159224034720413	0.137239737569282	-1.16018900604522	0.245971862092283	0.535280999567641	RNASET2	ribonuclease T2 [Source:HGNC Symbol;Acc:HGNC:21686]
442	ENSG00000026508.21	1376.26073939547	-0.19586791040258	0.205766056857906	-0.951896116364023	0.341149669341192	0.619747534407913	CD44	CD44 molecule (IN blood group) [Source:HGNC Symbol;Acc:HGNC:1681]
443	ENSG00000026559.14	81.8331812650777	-0.889726126042122	0.388439420212259	-2.29051450431045	0.0219915087479944	0.194088137285822	KCNG1	potassium voltage-gated channel modifier subfamily G member 1 [Source:HGNC Symbol;Acc:HGNC:6248]
444	ENSG00000026652.15	90.3651736821516	-0.39129813429552	0.186630149026968	-2.09665017327386	0.0360245543221042	0.233174248763204	AGPAT4	1-acylglycerol-3-phosphate O-acyltransferase 4 [Source:HGNC Symbol;Acc:HGNC:20885]
445	ENSG00000026751.17	59.4585236533801	0.0281177584997479	0.386930457354644	0.0726687650591858	0.942069704683374	0.978043263920866	SLAMF7	SLAM family member 7 [Source:HGNC Symbol;Acc:HGNC:21394]
446	ENSG00000026950.18	361.362652660488	0.0981419297875731	0.164165969089319	0.597821401914158	0.549959108676404	0.774124220968817	BTN3A1	butyrophilin subfamily 3 member A1 [Source:HGNC Symbol;Acc:HGNC:1138]
447	ENSG00000027001.10	161.801047134264	-0.327701866689174	0.359543315951499	-0.911439184516449	0.362064015343289	0.637996978896807	MIPEP	mitochondrial intermediate peptidase [Source:HGNC Symbol;Acc:HGNC:7104]
448	ENSG00000027075.18	290.150533171759	0.134224976225702	0.155024695495898	0.865829639570254	0.386583592562392	0.65739656921976	PRKCH	protein kinase C eta [Source:HGNC Symbol;Acc:HGNC:9403]
449	ENSG00000027644.5	33.5119604473296	-1.63699871702303	0.479675513308521	-3.41272104079686	0.00064317743225943	0.0566025730306296	INSRR	insulin receptor related receptor [Source:HGNC Symbol;Acc:HGNC:6093]
450	ENSG00000027697.16	497.479352976963	-0.203533125172501	0.214533826750981	-0.948722764399996	0.342761632874139	0.620695101170713	IFNGR1	interferon gamma receptor 1 [Source:HGNC Symbol;Acc:HGNC:5439]
451	ENSG00000027847.14	234.551365169913	-0.29219146960758	0.221244379672679	-1.32067295919501	0.186610434133819	0.470850438585018	B4GALT7	beta-1,4-galactosyltransferase 7 [Source:HGNC Symbol;Acc:HGNC:930]
452	ENSG00000027869.13	22.7880273391572	-0.219447993315781	0.393394764770959	-0.557831504045426	0.576959447813407	0.791200604647299	SH2D2A	SH2 domain containing 2A [Source:HGNC Symbol;Acc:HGNC:10821]
453	ENSG00000028116.18	62.0686901596606	0.154626959558962	0.160124313201619	0.965668214072306	0.334210229690721	0.613858207950963	VRK2	VRK serine/threonine kinase 2 [Source:HGNC Symbol;Acc:HGNC:12719]
454	ENSG00000028137.19	221.145551879913	-0.828482365918394	0.343260622817927	-2.41356657549922	0.0157972415900404	0.172076172508206	TNFRSF1B	TNF receptor superfamily member 1B [Source:HGNC Symbol;Acc:HGNC:11917]
455	ENSG00000028203.19	320.00594481598	0.0881506287946713	0.153480719068125	0.574343339866321	0.565735486575392	0.784468468337417	VEZT	vezatin, adherens junctions transmembrane protein [Source:HGNC Symbol;Acc:HGNC:18258]
456	ENSG00000028277.22	88.9209036340025	-0.529698758114762	0.226531061037173	-2.33830520057397	0.019371421433521	0.186316559259868	POU2F2	POU class 2 homeobox 2 [Source:HGNC Symbol;Acc:HGNC:9213]
457	ENSG00000028310.18	376.27867789441	-0.10518797600421	0.150328771002853	-0.699719523431839	0.484102481463105	0.730848350781362	BRD9	bromodomain containing 9 [Source:HGNC Symbol;Acc:HGNC:25818]
458	ENSG00000028528.15	1223.17242766347	-0.0469202704488389	0.0808205704948698	-0.580548617283235	0.561544711181102	0.781833758750238	SNX1	sorting nexin 1 [Source:HGNC Symbol;Acc:HGNC:11172]
459	ENSG00000028839.10	69.3291954523804	-0.0306603967836478	0.246528006485843	-0.124368818053167	0.901023261223118	0.960702925051334	TBPL1	TATA-box binding protein like 1 [Source:HGNC Symbol;Acc:HGNC:11589]
460	ENSG00000029153.15	32.0237479614532	-0.913959192987783	0.448652919010507	-2.0371185704163	0.0416381613634535	0.247431056209344	BMAL2	basic helix-loop-helix ARNT like 2 [Source:HGNC Symbol;Acc:HGNC:18984]
461	ENSG00000029363.17	620.020557537595	0.145254247224429	0.274005192462465	0.530114943877668	0.596032238553083	0.803802205812953	BCLAF1	BCL2 associated transcription factor 1 [Source:HGNC Symbol;Acc:HGNC:16863]
462	ENSG00000029364.12	674.132678812987	0.166439411823538	0.169741371306316	0.980547114369546	0.32681612501919	0.607110381708246	SLC39A9	solute carrier family 39 member 9 [Source:HGNC Symbol;Acc:HGNC:20182]
463	ENSG00000029534.22	29.1252522098663	-0.252179632024172	0.298671588940478	-0.844337531128308	0.398480819265593	0.666186659789538	ANK1	ankyrin 1 [Source:HGNC Symbol;Acc:HGNC:492]
464	ENSG00000029639.11	46.1406548665749	0.263146856903516	0.151307651065356	1.73915102805907	0.0820082009008736	0.32939970677854	TFB1M	transcription factor B1, mitochondrial [Source:HGNC Symbol;Acc:HGNC:17037]
465	ENSG00000029725.17	296.118885041968	0.617912248282048	0.177378034207908	3.48358944804735	0.000494737768641375	0.0502437448062243	RABEP1	rabaptin, RAB GTPase binding effector protein 1 [Source:HGNC Symbol;Acc:HGNC:17677]
466	ENSG00000029993.15	110.490083270807	-0.00529480736056142	0.165698309174668	-0.0319545044661861	0.9745083325281	0.991131077742571	HMGB3	high mobility group box 3 [Source:HGNC Symbol;Acc:HGNC:5004]
467	ENSG00000030066.14	289.655826983325	0.28844211001651	0.106365743578219	2.71179517308031	0.00669199301083259	0.12572634998898	NUP160	nucleoporin 160 [Source:HGNC Symbol;Acc:HGNC:18017]
468	ENSG00000030110.14	89.3463380097116	-0.216559013248984	0.186266973409545	-1.16262700405206	0.244980869609157	0.534461780955753	BAK1	BCL2 antagonist/killer 1 [Source:HGNC Symbol;Acc:HGNC:949]
469	ENSG00000030304.15	3.62488385625679	-0.695805383611869	0.41625471125673	-1.67158560562867	0.0946060651549892	0.347921351921001	MUSK	muscle associated receptor tyrosine kinase [Source:HGNC Symbol;Acc:HGNC:7525]
470	ENSG00000030419.17	81.9768718279434	0.412145087506279	0.354876189206529	1.16137712261789	0.245488568351961	0.534818993886434	IKZF2	IKAROS family zinc finger 2 [Source:HGNC Symbol;Acc:HGNC:13177]
471	ENSG00000030582.19	1973.96407854835	-0.566553970570208	0.245529063800475	-2.30748230698508	0.0210279474689196	0.191321263676547	GRN	granulin precursor [Source:HGNC Symbol;Acc:HGNC:4601]
472	ENSG00000031003.11	348.364175288729	-0.0238190659452373	0.192580295912069	-0.123683816313757	0.901565625971162	0.960861166200282	FAM13B	family with sequence similarity 13 member B [Source:HGNC Symbol;Acc:HGNC:1335]
473	ENSG00000031081.11	124.77134039762	-0.289525303910808	0.176360583282964	-1.64166674049992	0.100659087983576	0.357467354090543	ARHGAP31	Rho GTPase activating protein 31 [Source:HGNC Symbol;Acc:HGNC:29216]
474	ENSG00000031691.7	15.4751476932321	0.153009517652925	0.350466346961231	0.436588331460685	0.662409926448839	0.842441356410801	CENPQ	centromere protein Q [Source:HGNC Symbol;Acc:HGNC:21347]
475	ENSG00000031698.13	794.272876941929	-0.172359377704335	0.0976420558825976	-1.76521659797471	0.077527370109698	0.320970987478072	SARS1	seryl-tRNA synthetase 1 [Source:HGNC Symbol;Acc:HGNC:10537]
476	ENSG00000031823.14	570.478289842308	-0.26866648080891	0.177800331712155	-1.51105725294067	0.130773864555469	0.401877158281854	RANBP3	RAN binding protein 3 [Source:HGNC Symbol;Acc:HGNC:9850]
477	ENSG00000032219.19	138.607690509633	0.373238877248162	0.222798269223637	1.6752323909371	0.0938886446634817	0.346864210134778	ARID4A	AT-rich interaction domain 4A [Source:HGNC Symbol;Acc:HGNC:9885]
478	ENSG00000032389.13	117.710737013844	-0.111822551188912	0.182845573903017	-0.611568269343087	0.540823437088694	0.768298264672877	EIPR1	EARP complex and GARP complex interacting protein 1 [Source:HGNC Symbol;Acc:HGNC:12383]
479	ENSG00000032444.17	507.220293678584	-0.592775362517072	0.270599966643717	-2.19059658384047	0.0284809985858056	0.213223043968312	PNPLA6	patatin like phospholipase domain containing 6 [Source:HGNC Symbol;Acc:HGNC:16268]
480	ENSG00000032742.18	76.709731114746	0.223761111986035	0.177180179218541	1.26290148803856	0.206624585115571	0.492238004916934	IFT88	intraflagellar transport 88 [Source:HGNC Symbol;Acc:HGNC:20606]
481	ENSG00000033011.14	91.6493158855172	-0.0959371160066496	0.166856047111003	-0.574969368313192	0.565312013690368	0.784126318369456	ALG1	ALG1 chitobiosyldiphosphodolichol beta-mannosyltransferase [Source:HGNC Symbol;Acc:HGNC:18294]
482	ENSG00000033030.16	183.553123808718	0.10294494356315	0.131593578581301	0.782294582098841	0.434041470175446	0.693622187346823	ZCCHC8	zinc finger CCHC-type containing 8 [Source:HGNC Symbol;Acc:HGNC:25265]
483	ENSG00000033050.9	97.1381965814515	-0.181743170426642	0.160377272172523	-1.13322273140508	0.257120730580122	0.546076433147508	ABCF2	ATP binding cassette subfamily F member 2 [Source:HGNC Symbol;Acc:HGNC:71]
484	ENSG00000033100.17	483.097243987667	-0.122227644816178	0.16267186165292	-0.751375459616767	0.452426727402781	0.707875658943099	CHPF2	chondroitin polymerizing factor 2 [Source:HGNC Symbol;Acc:HGNC:29270]
485	ENSG00000033122.21	56.1101751718766	0.7259043540226	0.475039327127308	1.52809317580576	0.126489405572389	0.396339304398212	LRRC7	leucine rich repeat containing 7 [Source:HGNC Symbol;Acc:HGNC:18531]
486	ENSG00000033170.17	104.914971529461	0.035877221772563	0.170677624268349	0.210204600200872	0.833507989333663	0.929798855731858	FUT8	fucosyltransferase 8 [Source:HGNC Symbol;Acc:HGNC:4019]
487	ENSG00000033178.13	245.856204447558	0.175333976132452	0.252146956859744	0.695364236459855	0.486827067238096	0.732556420235681	UBA6	ubiquitin like modifier activating enzyme 6 [Source:HGNC Symbol;Acc:HGNC:25581]
488	ENSG00000033327.13	202.047605160897	-0.23089297630909	0.213982721333322	-1.07902626375813	0.280576019751715	0.566069949665166	GAB2	GRB2 associated binding protein 2 [Source:HGNC Symbol;Acc:HGNC:14458]
489	ENSG00000033627.18	751.379647377732	-0.280687553121156	0.16303664881421	-1.72162243987864	0.0851379355084872	0.332932501997755	ATP6V0A1	ATPase H+ transporting V0 subunit a1 [Source:HGNC Symbol;Acc:HGNC:865]
490	ENSG00000033800.14	343.754897225575	0.0776797476357414	0.143646370463633	0.540770695319499	0.588665643827551	0.799034149287568	PIAS1	protein inhibitor of activated STAT 1 [Source:HGNC Symbol;Acc:HGNC:2752]
491	ENSG00000033867.18	170.481207122195	0.404077823101383	0.312878003758261	1.29148683591572	0.196534916936398	0.482792942017935	SLC4A7	solute carrier family 4 member 7 [Source:HGNC Symbol;Acc:HGNC:11033]
492	ENSG00000034053.15	98.2090072645434	0.495891318804359	0.285614027075214	1.7362288676171	0.0825233748905128	0.330048006905569	APBA2	amyloid beta precursor protein binding family A member 2 [Source:HGNC Symbol;Acc:HGNC:579]
493	ENSG00000034152.20	260.126292698081	-0.306855266194059	0.206306432862739	-1.48737614206251	0.136915494481433	0.410025278119266	MAP2K3	mitogen-activated protein kinase kinase 3 [Source:HGNC Symbol;Acc:HGNC:6843]
494	ENSG00000034239.11	23.2937609700381	-0.416494814732723	0.360836917057491	-1.15424668331917	0.248399048342175	0.537586629686174	CLXN	calaxin [Source:HGNC Symbol;Acc:HGNC:25678]
495	ENSG00000034510.6	1213.68633679077	-0.280505457349417	0.255610534058955	-1.09739396454107	0.272469210635709	0.559222521435806	TMSB10	thymosin beta 10 [Source:HGNC Symbol;Acc:HGNC:11879]
496	ENSG00000034533.12	55.2234237136193	0.255479332519525	0.121330336038909	2.10565091023565	0.0352346868991943	0.230697942604611	ASTE1	asteroid homolog 1 [Source:HGNC Symbol;Acc:HGNC:25021]
497	ENSG00000034677.13	378.385703739443	-0.00526011709842443	0.244666612424989	-0.0214991209723685	0.982847504664267	0.994335974266515	RNF19A	ring finger protein 19A, RBR E3 ubiquitin protein ligase [Source:HGNC Symbol;Acc:HGNC:13432]
498	ENSG00000034693.15	89.3955898294942	0.00176915824783111	0.161433773282251	0.0109590342334247	0.991256130807934	0.997364560314638	PEX3	peroxisomal biogenesis factor 3 [Source:HGNC Symbol;Acc:HGNC:8858]
499	ENSG00000034713.8	449.902652094525	-0.0414596964764123	0.147940836009507	-0.280245114160015	0.779289456675266	0.903995023350545	GABARAPL2	GABA type A receptor associated protein like 2 [Source:HGNC Symbol;Acc:HGNC:13291]
500	ENSG00000034971.17	20.6393111426907	-1.24388348530501	0.575654604098995	-2.1608156635035	0.0307095816265929	0.218527102132085	MYOC	myocilin [Source:HGNC Symbol;Acc:HGNC:7610]
501	ENSG00000035115.22	444.891538231467	0.336908579292931	0.207794813443364	1.62135220658314	0.104942124509574	0.364293811278376	SH3YL1	SH3 and SYLF domain containing 1 [Source:HGNC Symbol;Acc:HGNC:29546]
502	ENSG00000035141.10	245.988831478345	0.179080883044651	0.150497936702108	1.18992251301836	0.23407684901095	0.522096710957371	FAM136A	family with sequence similarity 136 member A [Source:HGNC Symbol;Acc:HGNC:25911]
503	ENSG00000035403.18	2031.96451373581	-0.631110550428523	0.260697105529402	-2.42085752792275	0.0154839445385123	0.170804864732898	VCL	vinculin [Source:HGNC Symbol;Acc:HGNC:12665]
504	ENSG00000035499.13	4.07648311281703	0.745780787641721	0.446775801895885	1.66925062744449	0.0950677204690318	0.348800007487123	DEPDC1B	DEP domain containing 1B [Source:HGNC Symbol;Acc:HGNC:24902]
505	ENSG00000035664.11	167.192639975328	0.013748543130439	0.291807205835762	0.0471151597886762	0.96242144499143	0.985545835822163	DAPK2	death associated protein kinase 2 [Source:HGNC Symbol;Acc:HGNC:2675]
506	ENSG00000035681.10	345.557142623205	0.214292560356238	0.152009652135591	1.40972995691807	0.158619435601496	0.438683421419389	NSMAF	neutral sphingomyelinase activation associated factor [Source:HGNC Symbol;Acc:HGNC:8017]
507	ENSG00000035687.10	243.905480114229	-0.127290232086077	0.205566121328416	-0.619217949258844	0.535772788851246	0.765246828020561	ADSS2	adenylosuccinate synthase 2 [Source:HGNC Symbol;Acc:HGNC:292]
508	ENSG00000035720.8	4.91181608607178	0.517650186047963	0.44001232757581	1.17644473485524	0.239417204370282	0.528824347760633	STAP1	signal transducing adaptor family member 1 [Source:HGNC Symbol;Acc:HGNC:24133]
509	ENSG00000035862.13	2270.30599554551	-0.462776834890167	0.248624595671668	-1.86134776263772	0.0626950823061164	0.292850637021681	TIMP2	TIMP metallopeptidase inhibitor 2 [Source:HGNC Symbol;Acc:HGNC:11821]
510	ENSG00000035928.17	357.130681336471	0.0676259875436766	0.125814976308383	0.537503479537442	0.590919882079268	0.800523258944861	RFC1	replication factor C subunit 1 [Source:HGNC Symbol;Acc:HGNC:9969]
511	ENSG00000036054.13	158.104533615384	-0.0664741314805678	0.218195877273785	-0.304653471509722	0.760630090262817	0.894135835341401	TBC1D23	TBC1 domain family member 23 [Source:HGNC Symbol;Acc:HGNC:25622]
512	ENSG00000036257.14	357.379994790428	0.00633677927298574	0.150332940519104	0.0421516352377907	0.966377817752606	0.987294123271544	CUL3	cullin 3 [Source:HGNC Symbol;Acc:HGNC:2553]
513	ENSG00000036448.10	34.7421274471196	-0.291407749521532	0.239178361448157	-1.21837003881597	0.223083385369209	0.511227157209182	MYOM2	myomesin 2 [Source:HGNC Symbol;Acc:HGNC:7614]
514	ENSG00000036530.9	26.4310916568219	-0.244426005373644	0.215867925691406	-1.13229422384436	0.257510757708599	0.546253190989002	CYP46A1	cytochrome P450 family 46 subfamily A member 1 [Source:HGNC Symbol;Acc:HGNC:2641]
515	ENSG00000036549.13	269.704115666722	0.2543578208901	0.174670600404028	1.45621427018484	0.145333395873294	0.421635364784941	ZZZ3	zinc finger ZZ-type containing 3 [Source:HGNC Symbol;Acc:HGNC:24523]
516	ENSG00000036565.15	11.7850007602543	-1.00494477096843	0.368307912835616	-2.72854515459993	0.00636143802155	0.12352604158257	SLC18A1	solute carrier family 18 member A1 [Source:HGNC Symbol;Acc:HGNC:10934]
517	ENSG00000036672.16	18.4272781143261	-0.542554756966058	0.254457622292235	-2.13220084381263	0.0329903391358606	0.224736133181904	USP2	ubiquitin specific peptidase 2 [Source:HGNC Symbol;Acc:HGNC:12618]
518	ENSG00000036828.17	5.18748160372566	-0.571683611216431	0.323898784093494	-1.76500696912593	0.0775625944534454	0.320970987478072	CASR	calcium sensing receptor [Source:HGNC Symbol;Acc:HGNC:1514]
519	ENSG00000037042.9	258.161749624381	-0.480161135026751	0.234859830658045	-2.04445832086911	0.0409082908539857	0.24577969398357	TUBG2	tubulin gamma 2 [Source:HGNC Symbol;Acc:HGNC:12419]
520	ENSG00000037241.7	36.3484460830388	-0.160241915171506	0.156176296548184	-1.02603223865068	0.304876388248917	0.586831170718125	RPL26L1	ribosomal protein L26 like 1 [Source:HGNC Symbol;Acc:HGNC:17050]
521	ENSG00000037280.16	102.907574788544	-0.743616001429687	0.263635391702227	-2.82062281785593	0.00479305219633849	0.111485136030367	FLT4	fms related receptor tyrosine kinase 4 [Source:HGNC Symbol;Acc:HGNC:3767]
522	ENSG00000037474.15	459.84441403121	0.131739224464913	0.0981990089208806	1.34155350357004	0.17974081074	0.463444054578237	NSUN2	NOP2/Sun RNA methyltransferase 2 [Source:HGNC Symbol;Acc:HGNC:25994]
523	ENSG00000037637.11	390.477784419614	0.0022792022371316	0.0917613025614014	0.024838381469209	0.980183876508359	0.993317668839191	FBXO42	F-box protein 42 [Source:HGNC Symbol;Acc:HGNC:29249]
524	ENSG00000037749.13	163.529754793231	0.190477140568687	0.178064868114459	1.06970646476007	0.28475145550561	0.569759733068046	MFAP3	microfibril associated protein 3 [Source:HGNC Symbol;Acc:HGNC:7034]
525	ENSG00000037757.14	193.285763181266	-0.189519627995038	0.203664534613232	-0.930548012961334	0.352087417006622	0.628909770232843	MRI1	methylthioribose-1-phosphate isomerase 1 [Source:HGNC Symbol;Acc:HGNC:28469]
526	ENSG00000037897.17	79.5984080865855	0.166500874775733	0.208690494633255	0.797836408736947	0.424965429905178	0.687203406118912	METTL1	methyltransferase 1, tRNA methylguanosine [Source:HGNC Symbol;Acc:HGNC:7030]
527	ENSG00000037965.6	1.7379986901412	-1.20661867585731	0.479647122996724	-2.51563830575827	0.0118817048560324	NA	HOXC8	homeobox C8 [Source:HGNC Symbol;Acc:HGNC:5129]
528	ENSG00000038002.9	133.517922056822	0.0771990920393349	0.209212528668517	0.368998417688702	0.712128904184151	0.868849481539435	AGA	aspartylglucosaminidase [Source:HGNC Symbol;Acc:HGNC:318]
529	ENSG00000038210.14	145.546245863668	0.168260821914147	0.229040745785302	0.734632701868126	0.462563216292929	0.715566185294574	PI4K2B	phosphatidylinositol 4-kinase type 2 beta [Source:HGNC Symbol;Acc:HGNC:18215]
530	ENSG00000038219.13	320.173116344806	0.02585798626465	0.113241236749338	0.228344258742841	0.819378619758531	0.923244492115445	BOD1L1	biorientation of chromosomes in cell division 1 like 1 [Source:HGNC Symbol;Acc:HGNC:31792]
531	ENSG00000038274.18	354.9644818718	-0.232232964366795	0.154187043145453	-1.50617691103731	0.132021764935576	0.403118023416745	MAT2B	methionine adenosyltransferase 2 non-catalytic beta subunit [Source:HGNC Symbol;Acc:HGNC:6905]
532	ENSG00000038295.8	17.8580266794319	0.0795961587177424	0.259959026295425	0.306187324410451	0.759462022902254	0.893665996042438	TLL1	tolloid like 1 [Source:HGNC Symbol;Acc:HGNC:11843]
533	ENSG00000038358.15	479.133143106341	-0.273541029896636	0.194299454147766	-1.40783220980439	0.159180760262601	0.439277516296357	EDC4	enhancer of mRNA decapping 4 [Source:HGNC Symbol;Acc:HGNC:17157]
534	ENSG00000038382.23	805.701505794799	-0.049003036551031	0.104435614780579	-0.469217676881467	0.638914051538816	0.829486265186533	TRIO	trio Rho guanine nucleotide exchange factor [Source:HGNC Symbol;Acc:HGNC:12303]
535	ENSG00000038427.16	255.843111347656	-0.0588493583041756	0.494928248436899	-0.118904828103944	0.905350756628073	0.962344846259209	VCAN	versican [Source:HGNC Symbol;Acc:HGNC:2464]
536	ENSG00000038532.17	334.185933436849	-0.234720437979002	0.1397761970192	-1.67925900821841	0.0931015762122516	0.345324529923531	CLEC16A	C-type lectin domain containing 16A [Source:HGNC Symbol;Acc:HGNC:29013]
537	ENSG00000038945.15	66.7662159203867	-0.268304139278913	0.372408561811724	-0.720456420157596	0.471244022696151	0.721666956524214	MSR1	macrophage scavenger receptor 1 [Source:HGNC Symbol;Acc:HGNC:7376]
538	ENSG00000039068.20	3157.56540759693	0.182759122239375	0.191751095001662	0.953106016097538	0.340536358265646	0.619562247663325	CDH1	cadherin 1 [Source:HGNC Symbol;Acc:HGNC:1748]
539	ENSG00000039123.16	315.889761009854	0.27649732031496	0.150401294141285	1.83839721522091	0.0660038951826103	0.299447119555462	MTREX	Mtr4 exosome RNA helicase [Source:HGNC Symbol;Acc:HGNC:18734]
540	ENSG00000039139.11	143.55102064636	0.960713691552447	0.453478424226682	2.11854333134097	0.0341290792198226	0.227943890363803	DNAH5	dynein axonemal heavy chain 5 [Source:HGNC Symbol;Acc:HGNC:2950]
541	ENSG00000039319.17	180.794040190185	0.481779446150462	0.272737866677135	1.76645601881453	0.0773193740088203	0.320835707653801	ZFYVE16	zinc finger FYVE-type containing 16 [Source:HGNC Symbol;Acc:HGNC:20756]
542	ENSG00000039523.20	509.419501795468	-0.265267716894252	0.185432819257136	-1.43053272854796	0.152564179363215	0.431255423976164	RIPOR1	RHO family interacting cell polarization regulator 1 [Source:HGNC Symbol;Acc:HGNC:25836]
543	ENSG00000039537.16	7.63047909160006	0.0276583623377971	0.465843864470351	0.059372601953755	0.952655335025137	0.982217083349615	C6	complement C6 [Source:HGNC Symbol;Acc:HGNC:1339]
544	ENSG00000039560.14	284.627242781201	-0.11087618108099	0.36565602946833	-0.303225359751913	0.76171812394807	0.894703723615509	RAI14	retinoic acid induced 14 [Source:HGNC Symbol;Acc:HGNC:14873]
545	ENSG00000039600.11	2.71881131389721	-0.431913908961952	0.399033585270992	-1.08239989039677	0.279074876975075	NA	SOX30	SRY-box transcription factor 30 [Source:HGNC Symbol;Acc:HGNC:30635]
546	ENSG00000039650.12	414.052545232065	0.014212579245575	0.241436869126139	0.0588666482340342	0.953058322819196	0.982481307465255	PNKP	polynucleotide kinase 3'-phosphatase [Source:HGNC Symbol;Acc:HGNC:9154]
547	ENSG00000039987.7	2.67179206715088	-0.646601273611109	0.423085137754662	-1.52830060881519	0.126437918836428	NA	BEST2	bestrophin 2 [Source:HGNC Symbol;Acc:HGNC:17107]
548	ENSG00000040199.18	98.8021759599354	0.225169368280582	0.141629957756494	1.58984279772023	0.111870244184071	0.375754941290142	PHLPP2	PH domain and leucine rich repeat protein phosphatase 2 [Source:HGNC Symbol;Acc:HGNC:29149]
549	ENSG00000040275.17	33.2727860511845	0.300549019029067	0.22318612117894	1.34662951908242	0.178099582113676	0.461915177039274	SPDL1	spindle apparatus coiled-coil protein 1 [Source:HGNC Symbol;Acc:HGNC:26010]
550	ENSG00000040341.18	163.214942437537	0.0696358956271922	0.216016837458121	0.322363277078772	0.747177501152961	0.887023104780191	STAU2	staufen double-stranded RNA binding protein 2 [Source:HGNC Symbol;Acc:HGNC:11371]
551	ENSG00000040487.13	111.45234263027	-0.399931629079593	0.230558840925842	-1.73461849250113	0.0828084018048833	0.33009051426229	SLC66A1	solute carrier family 66 member 1 [Source:HGNC Symbol;Acc:HGNC:26001]
552	ENSG00000040531.16	225.395290799543	-0.329944669028867	0.160840637481814	-2.0513762827269	0.0402303169110903	0.244077369372618	CTNS	cystinosin, lysosomal cystine transporter [Source:HGNC Symbol;Acc:HGNC:2518]
553	ENSG00000040608.14	24.650162221547	-0.521212634083912	0.378360462324265	-1.3775557596111	0.168340487981899	0.451780965451201	RTN4R	reticulon 4 receptor [Source:HGNC Symbol;Acc:HGNC:18601]
554	ENSG00000040633.13	244.891104796777	-0.165833437129083	0.142891241813084	-1.16055704341915	0.245822083168776	0.535012712403462	PHF23	PHD finger protein 23 [Source:HGNC Symbol;Acc:HGNC:28428]
555	ENSG00000040731.10	36.1907820714366	-0.553427830927483	0.402930335650892	-1.37350748246214	0.169594636701786	0.452944263470602	CDH10	cadherin 10 [Source:HGNC Symbol;Acc:HGNC:1749]
556	ENSG00000040933.17	241.33872713995	-0.223442083705962	0.148950834333405	-1.50010629148822	0.133586871496574	0.40569962406887	INPP4A	inositol polyphosphate-4-phosphatase type I A [Source:HGNC Symbol;Acc:HGNC:6074]
557	ENSG00000041353.10	388.232393639295	0.304223046217668	0.32581685353824	0.933724093502004	0.350446233415248	0.627282970885546	RAB27B	RAB27B, member RAS oncogene family [Source:HGNC Symbol;Acc:HGNC:9767]
558	ENSG00000041357.16	496.401475128773	0.167637439039549	0.16270888471019	1.03029062818627	0.302873597125371	0.584918455036027	PSMA4	proteasome 20S subunit alpha 4 [Source:HGNC Symbol;Acc:HGNC:9533]
559	ENSG00000041515.16	10.9935560387154	-0.345107081057438	0.31311151701588	-1.10218584211304	0.270380885771621	0.557453493837855	MYO16	myosin XVI [Source:HGNC Symbol;Acc:HGNC:29822]
560	ENSG00000041802.11	298.613528564886	0.106501874125167	0.139350331708795	0.764274277780174	0.444703810558057	0.701731067789496	LSG1	large 60S subunit nuclear export GTPase 1 [Source:HGNC Symbol;Acc:HGNC:25652]
561	ENSG00000041880.15	201.565518587818	-0.333910821954241	0.250555401041148	-1.33268259461469	0.182635987477595	0.466877416649768	PARP3	poly(ADP-ribose) polymerase family member 3 [Source:HGNC Symbol;Acc:HGNC:273]
562	ENSG00000041982.17	1571.06038801246	-0.964885387117901	0.296910465216642	-3.24975203017471	0.00115505677574836	0.0680307997433027	TNC	tenascin C [Source:HGNC Symbol;Acc:HGNC:5318]
563	ENSG00000041988.16	73.2812918594747	-0.239996450428948	0.178712938737547	-1.34291591937504	0.17929920105376	0.463067843466551	THAP3	THAP domain containing 3 [Source:HGNC Symbol;Acc:HGNC:20855]
564	ENSG00000042062.13	39.6504078579002	-0.817984741979209	0.225258786769028	-3.63131114089654	0.000281984974082384	0.0431437010346047	RIPOR3	RIPOR family member 3 [Source:HGNC Symbol;Acc:HGNC:16168]
565	ENSG00000042088.14	91.8669782140611	0.344988505284825	0.128280827689732	2.68932241471997	0.00715972304424961	0.129312175633659	TDP1	tyrosyl-DNA phosphodiesterase 1 [Source:HGNC Symbol;Acc:HGNC:18884]
566	ENSG00000042286.15	110.164764569944	-0.597252364091363	0.230200956976044	-2.59448254228376	0.00947334244805292	0.143132419212296	AIFM2	AIF family member 2 [Source:HGNC Symbol;Acc:HGNC:21411]
567	ENSG00000042317.17	59.812979600597	0.179578330890347	0.215651414092654	0.832725032877324	0.404999823095295	0.672062911577819	SPATA7	spermatogenesis associated 7 [Source:HGNC Symbol;Acc:HGNC:20423]
568	ENSG00000042429.12	61.2772262539702	0.203494650905067	0.1433402236782	1.41966187636148	0.155706142033208	0.435195508204083	MED17	mediator complex subunit 17 [Source:HGNC Symbol;Acc:HGNC:2375]
569	ENSG00000042445.14	670.581236170602	-0.225612153323939	0.156940555770831	-1.43756438363443	0.150557692620891	0.428541312194307	RETSAT	retinol saturase [Source:HGNC Symbol;Acc:HGNC:25991]
570	ENSG00000042493.16	332.865780664379	-0.638186955221269	0.335058461499632	-1.90470329376227	0.0568186506138316	0.2809451404471	CAPG	capping actin protein, gelsolin like [Source:HGNC Symbol;Acc:HGNC:1474]
571	ENSG00000042753.12	389.040110987474	-0.424421346293144	0.235145750322212	-1.80492883971569	0.0710858181680986	0.309886304234662	AP2S1	adaptor related protein complex 2 subunit sigma 1 [Source:HGNC Symbol;Acc:HGNC:565]
572	ENSG00000042781.14	7.14425283036824	-0.244313660799262	0.423069945643482	-0.577478176634988	0.563616476830097	0.782875813741566	USH2A	usherin [Source:HGNC Symbol;Acc:HGNC:12601]
573	ENSG00000042832.12	39.7921157352086	-0.672379439145173	0.263206930428124	-2.55456586212035	0.0106320313269653	0.148631469082705	TG	thyroglobulin [Source:HGNC Symbol;Acc:HGNC:11764]
574	ENSG00000042980.14	106.891943343514	-0.53877239339611	0.296242561736442	-1.81868665406505	0.0689592489775504	0.305513916838134	ADAM28	ADAM metallopeptidase domain 28 [Source:HGNC Symbol;Acc:HGNC:206]
575	ENSG00000043039.7	50.4649213641514	0.151017375679038	0.27303953636547	0.553097099743452	0.580196922530361	0.79345409986344	BARX2	BARX homeobox 2 [Source:HGNC Symbol;Acc:HGNC:956]
576	ENSG00000043093.15	174.406654650569	0.0051837614862613	0.249544235693512	0.0207729161599547	0.983426802849583	0.994374751722541	DCUN1D1	defective in cullin neddylation 1 domain containing 1 [Source:HGNC Symbol;Acc:HGNC:18184]
577	ENSG00000043143.22	478.76119120765	-0.419177362021684	0.225563559954227	-1.85835585369705	0.0631184970136029	0.293862690371173	JADE2	jade family PHD finger 2 [Source:HGNC Symbol;Acc:HGNC:22984]
578	ENSG00000043355.12	14.9462283578549	0.919248536579431	0.593556824442248	1.54871193241393	0.121450984150773	0.389597312936724	ZIC2	Zic family member 2 [Source:HGNC Symbol;Acc:HGNC:12873]
579	ENSG00000043462.13	121.359064120952	-0.179082377068408	0.298523052471894	-0.599894633213524	0.548576459330934	0.773066498243639	LCP2	lymphocyte cytosolic protein 2 [Source:HGNC Symbol;Acc:HGNC:6529]
580	ENSG00000043514.17	185.822290693125	0.429200535511435	0.182694086945876	2.34928531451917	0.0188094875447946	0.18430113265275	TRIT1	tRNA isopentenyltransferase 1 [Source:HGNC Symbol;Acc:HGNC:20286]
581	ENSG00000043591.6	167.222171959427	0.0505982691097327	0.376020962560192	0.134562362601349	0.892957901178971	0.957968653120834	ADRB1	adrenoceptor beta 1 [Source:HGNC Symbol;Acc:HGNC:285]
582	ENSG00000044090.13	591.730402975187	0.0107256377728713	0.176830480266729	0.0606549151294103	0.951634038044783	0.981763276916419	CUL7	cullin 7 [Source:HGNC Symbol;Acc:HGNC:21024]
583	ENSG00000044115.21	2009.76916843187	-0.102686139627661	0.0900966966307081	-1.13973257031337	0.254397733483618	0.543266678716519	CTNNA1	catenin alpha 1 [Source:HGNC Symbol;Acc:HGNC:2509]
584	ENSG00000044446.12	525.606757642883	0.126009747451527	0.166320779549984	0.757630813133953	0.448672028435279	0.705076349912693	PHKA2	phosphorylase kinase regulatory subunit alpha 2 [Source:HGNC Symbol;Acc:HGNC:8926]
585	ENSG00000044459.15	68.7254281472835	0.203818255256727	0.291199087052836	0.699927521475183	0.483972569003262	0.730776344620546	CNTLN	centlein [Source:HGNC Symbol;Acc:HGNC:23432]
586	ENSG00000044524.11	334.963624853599	0.118040524238053	0.261240114776357	0.451846854910111	0.651379312567701	0.836155073011106	EPHA3	EPH receptor A3 [Source:HGNC Symbol;Acc:HGNC:3387]
587	ENSG00000044574.9	3495.44430309052	0.0152304656967306	0.186637435590837	0.0816045593881832	0.934961175522726	0.974723387169722	HSPA5	heat shock protein family A (Hsp70) member 5 [Source:HGNC Symbol;Acc:HGNC:5238]
588	ENSG00000046604.15	695.116125587631	0.392689884130864	0.220062475065274	1.7844472757765	0.0743510148953473	0.315287148541563	DSG2	desmoglein 2 [Source:HGNC Symbol;Acc:HGNC:3049]
589	ENSG00000046647.15	124.402153712011	0.0787734553861833	0.144389772509556	0.545561184958374	0.585367611648413	0.796813480215405	GEMIN8	gem nuclear organelle associated protein 8 [Source:HGNC Symbol;Acc:HGNC:26044]
590	ENSG00000046651.16	327.229852355593	0.255348780318925	0.12840956010461	1.98854960729484	0.0467509383162892	0.258782394309381	OFD1	OFD1 centriole and centriolar satellite protein [Source:HGNC Symbol;Acc:HGNC:2567]
591	ENSG00000046653.15	117.815604973986	-0.427487933597505	0.242746621323116	-1.76104586447975	0.0782306405439333	0.322340351350825	GPM6B	glycoprotein M6B [Source:HGNC Symbol;Acc:HGNC:4461]
592	ENSG00000046889.19	58.8859281438772	-0.14887139882649	0.297118188862407	-0.501051111668666	0.616335152095127	0.815146029066346	PREX2	phosphatidylinositol-3,4,5-trisphosphate dependent Rac exchange factor 2 [Source:HGNC Symbol;Acc:HGNC:22950]
593	ENSG00000047056.18	299.848550024472	-0.0102141802474479	0.141162468504555	-0.0723576199513566	0.942317310727119	0.978043263920866	WDR37	WD repeat domain 37 [Source:HGNC Symbol;Acc:HGNC:31406]
594	ENSG00000047188.16	260.151833903246	0.322617858523677	0.173089981226148	1.86387366985826	0.0623394470884286	0.2921960976703	YTHDC2	YTH N6-methyladenosine RNA binding protein C2 [Source:HGNC Symbol;Acc:HGNC:24721]
595	ENSG00000047230.15	210.520651975149	0.151586915087961	0.150902963357055	1.00453239429955	0.315122065088314	0.595780102036865	CTPS2	CTP synthase 2 [Source:HGNC Symbol;Acc:HGNC:2520]
596	ENSG00000047249.18	302.090099756865	-0.14226829399158	0.157732750864259	-0.90195785727476	0.367079254898314	0.642243948731789	ATP6V1H	ATPase H+ transporting V1 subunit H [Source:HGNC Symbol;Acc:HGNC:18303]
597	ENSG00000047315.17	615.291453276454	0.158587064596242	0.126243385075774	1.25620098432131	0.209043109973395	0.49511983796132	POLR2B	RNA polymerase II subunit B [Source:HGNC Symbol;Acc:HGNC:9188]
598	ENSG00000047346.13	361.767890458604	0.379025452266734	0.196118143226452	1.93263838842837	0.0532807599257575	0.272858670947547	ATOSA	atos homolog A [Source:HGNC Symbol;Acc:HGNC:25609]
599	ENSG00000047365.13	64.6231481181321	0.239511237090301	0.256967913793866	0.932066706516643	0.35130205271443	0.627851191415426	ARAP2	ArfGAP with RhoGAP domain, ankyrin repeat and PH domain 2 [Source:HGNC Symbol;Acc:HGNC:16924]
600	ENSG00000047410.14	762.894110071134	0.203507813819055	0.110042985783668	1.84934834664636	0.0644075288560379	0.296595837164279	TPR	translocated promoter region, nuclear basket protein [Source:HGNC Symbol;Acc:HGNC:12017]
601	ENSG00000047457.14	248.680505784198	-0.769816737988658	0.64866295500458	-1.18677462933462	0.235316528704806	0.523489314546615	CP	ceruloplasmin [Source:HGNC Symbol;Acc:HGNC:2295]
602	ENSG00000047578.14	558.476100783235	-0.0585784781554194	0.201865421788695	-0.290185796241701	0.771674101893048	0.899413683314948	KATNIP	katanin interacting protein [Source:HGNC Symbol;Acc:HGNC:29068]
603	ENSG00000047579.20	112.336166949613	-0.20772113535415	0.158862634798068	-1.30755187094931	0.191025350397302	0.475989973631315	DTNBP1	dystrobrevin binding protein 1 [Source:HGNC Symbol;Acc:HGNC:17328]
604	ENSG00000047597.7	22.7888985081022	-0.117778368764029	0.335458690816683	-0.351096489637204	0.725515961391338	0.876545764654422	XK	X-linked Kx blood group antigen, Kell and VPS13A binding protein [Source:HGNC Symbol;Acc:HGNC:12811]
605	ENSG00000047617.18	10.3261975128441	0.230940707080056	0.259322855897106	0.890552844951271	0.373169106355785	0.647325728116486	ANO2	anoctamin 2 [Source:HGNC Symbol;Acc:HGNC:1183]
606	ENSG00000047621.12	109.409599899198	0.0944012757745148	0.168614260595887	0.559865312939119	0.575571310072251	0.790467549479011	FERRY3	FERRY endosomal RAB5 effector complex subunit 3 [Source:HGNC Symbol;Acc:HGNC:1184]
607	ENSG00000047634.15	115.000124002625	-0.0345294810487141	0.206678148197435	-0.167068852463923	0.867315873661405	0.945834600957925	SCML1	Scm polycomb group protein like 1 [Source:HGNC Symbol;Acc:HGNC:10580]
608	ENSG00000047644.20	435.861273577752	-0.345761141981386	0.143193080048986	-2.41464979916	0.0157503449299891	0.171846591281217	WWC3	WWC family member 3 [Source:HGNC Symbol;Acc:HGNC:29237]
609	ENSG00000047648.23	809.006801711684	0.159724687618569	0.181623363846885	0.879428088080248	0.379169208181474	0.651959268520697	ARHGAP6	Rho GTPase activating protein 6 [Source:HGNC Symbol;Acc:HGNC:676]
610	ENSG00000047662.5	6.77368931631848	-0.339722809288208	0.248838849073229	-1.36523219968854	0.172180080968193	0.455327119850524	FAM184B	family with sequence similarity 184 member B [Source:HGNC Symbol;Acc:HGNC:29235]
611	ENSG00000047849.22	1797.43713553334	-0.139355832272179	0.178675548096197	-0.779937902846961	0.435427427065595	0.694694814281964	MAP4	microtubule associated protein 4 [Source:HGNC Symbol;Acc:HGNC:6862]
612	ENSG00000047932.14	213.092822800654	0.0535854095782429	0.2198712310769	0.243712691814153	0.807453343068688	0.917613886244968	GOPC	golgi associated PDZ and coiled-coil motif containing [Source:HGNC Symbol;Acc:HGNC:17643]
613	ENSG00000047936.11	2.10288268768524	0.131535834118127	0.548582595243709	0.239773983459486	0.810505476887988	NA	ROS1	ROS proto-oncogene 1, receptor tyrosine kinase [Source:HGNC Symbol;Acc:HGNC:10261]
614	ENSG00000048028.12	205.120226719674	0.0185891138019264	0.118821804031261	0.156445308615544	0.875682025708149	0.949695068252997	USP28	ubiquitin specific peptidase 28 [Source:HGNC Symbol;Acc:HGNC:12625]
615	ENSG00000048052.25	161.969770791363	0.0246476493831112	0.322399875599427	0.076450554880906	0.939060650277048	0.977192169822343	HDAC9	histone deacetylase 9 [Source:HGNC Symbol;Acc:HGNC:14065]
616	ENSG00000048140.18	256.256567392162	-0.129796509701298	0.1749188433199	-0.742038463311351	0.458064031774053	0.712050721352846	TSPAN17	tetraspanin 17 [Source:HGNC Symbol;Acc:HGNC:13594]
617	ENSG00000048162.22	70.4851854353973	0.227494812646325	0.183310290223192	1.24103678178315	0.214592161406591	0.501732169883664	NOP16	NOP16 nucleolar protein [Source:HGNC Symbol;Acc:HGNC:26934]
618	ENSG00000048342.18	150.761945291655	0.131437232155814	0.155863449153762	0.843284508776327	0.399069344528977	0.666465458105862	CC2D2A	coiled-coil and C2 domain containing 2A [Source:HGNC Symbol;Acc:HGNC:29253]
619	ENSG00000048392.13	193.634823785327	-0.0247530465238457	0.338596611574905	-0.0731048264444011	0.941722700990495	0.978043263920866	RRM2B	ribonucleotide reductase regulatory TP53 inducible subunit M2B [Source:HGNC Symbol;Acc:HGNC:17296]
620	ENSG00000048405.11	127.859356092775	0.143616212835594	0.190131244229495	0.755353037411592	0.450037183393663	0.705988966872991	ZNF800	zinc finger protein 800 [Source:HGNC Symbol;Acc:HGNC:27267]
621	ENSG00000048462.11	3.43353580319818	-0.0119179660677839	0.627665454623485	-0.0189877680538163	0.984850863331069	NA	TNFRSF17	TNF receptor superfamily member 17 [Source:HGNC Symbol;Acc:HGNC:11913]
622	ENSG00000048471.14	190.62340750218	-0.190457283090389	0.130816910217997	-1.45590721240095	0.145418271601162	0.421657581506235	SNX29	sorting nexin 29 [Source:HGNC Symbol;Acc:HGNC:30542]
623	ENSG00000048540.16	63.8273129406141	-0.297459098497541	0.373168225301743	-0.797117970740989	0.425382520357674	0.68770932317208	LMO3	LIM domain only 3 [Source:HGNC Symbol;Acc:HGNC:6643]
624	ENSG00000048544.7	122.444517288718	0.0680183382841908	0.175427394631142	0.387729284968335	0.698216381607903	0.860750938234109	MRPS10	mitochondrial ribosomal protein S10 [Source:HGNC Symbol;Acc:HGNC:14502]
625	ENSG00000048649.14	282.20641864598	0.204228474576166	0.155228988931355	1.3156593751086	0.188288395264254	0.472930105031434	RSF1	remodeling and spacing factor 1 [Source:HGNC Symbol;Acc:HGNC:18118]
626	ENSG00000048707.15	854.924199497047	-0.283426294489646	0.107870006419262	-2.6274800929189	0.00860198748471093	0.137624228255884	VPS13D	vacuolar protein sorting 13 homolog D [Source:HGNC Symbol;Acc:HGNC:23595]
627	ENSG00000048740.19	254.479452334151	-0.482446244281375	0.202444078041917	-2.38310870314261	0.0171671242570602	0.176834280054259	CELF2	CUGBP Elav-like family member 2 [Source:HGNC Symbol;Acc:HGNC:2550]
628	ENSG00000048828.18	1314.82257586686	-0.0282254618095909	0.0905843184439398	-0.311593245877971	0.755349667879762	0.891091131562939	FAM120A	family with sequence similarity 120 member A [Source:HGNC Symbol;Acc:HGNC:13247]
629	ENSG00000048991.18	202.660026813714	0.103918944559549	0.0930321110903394	1.1170223199454	0.263984781954611	0.552747664557127	R3HDM1	R3H domain containing 1 [Source:HGNC Symbol;Acc:HGNC:9757]
630	ENSG00000049089.15	797.861086519494	0.935817728452427	0.426827052758044	2.19249863007843	0.0283435219038693	0.213052625299437	COL9A2	collagen type IX alpha 2 chain [Source:HGNC Symbol;Acc:HGNC:2218]
631	ENSG00000049130.16	119.603804501997	-0.395022951876522	0.279380506767114	-1.41392453055361	0.157384062549518	0.437128692038944	KITLG	KIT ligand [Source:HGNC Symbol;Acc:HGNC:6343]
632	ENSG00000049167.16	68.910559301123	0.171999602427067	0.21324397501512	0.806585988724284	0.419905048765992	0.68324754265221	ERCC8	ERCC excision repair 8, CSA ubiquitin ligase complex subunit [Source:HGNC Symbol;Acc:HGNC:3439]
633	ENSG00000049192.15	15.4993909920814	-0.134135661983301	0.333304133882472	-0.402442239227071	0.687358589338241	0.856031739063734	ADAMTS6	ADAM metallopeptidase with thrombospondin type 1 motif 6 [Source:HGNC Symbol;Acc:HGNC:222]
634	ENSG00000049239.13	1198.14825870136	-0.356160501384992	0.19033412165838	-1.87123831650241	0.0613120560189167	0.289971496773068	H6PD	hexose-6-phosphate dehydrogenase/glucose 1-dehydrogenase [Source:HGNC Symbol;Acc:HGNC:4795]
635	ENSG00000049245.13	456.975452703855	-0.19966438120282	0.128695696837683	-1.55144566686364	0.120794918523628	0.38892545408413	VAMP3	vesicle associated membrane protein 3 [Source:HGNC Symbol;Acc:HGNC:12644]
636	ENSG00000049246.15	333.466693115609	-0.386480048968254	0.242446996743292	-1.59408057909443	0.110917988154486	0.374489068070607	PER3	period circadian regulator 3 [Source:HGNC Symbol;Acc:HGNC:8847]
637	ENSG00000049249.10	7.55699754475029	-0.218421469779288	0.474963467251654	-0.459870042306981	0.645609504397225	0.832624716823946	TNFRSF9	TNF receptor superfamily member 9 [Source:HGNC Symbol;Acc:HGNC:11924]
638	ENSG00000049283.19	369.405264356406	-0.114636125784877	0.274955323092292	-0.41692637369453	0.676732261994215	0.850692524261497	EPN3	epsin 3 [Source:HGNC Symbol;Acc:HGNC:18235]
639	ENSG00000049323.16	1054.73504354742	-0.333352520340427	0.273022026232812	-1.22097299232616	0.222096245711293	0.510414904465301	LTBP1	latent transforming growth factor beta binding protein 1 [Source:HGNC Symbol;Acc:HGNC:6714]
640	ENSG00000049449.10	418.419946102433	-0.183727511374994	0.13637545297342	-1.34721834002489	0.177909922917359	0.46189954826467	RCN1	reticulocalbin 1 [Source:HGNC Symbol;Acc:HGNC:9934]
641	ENSG00000049540.19	626.591432290644	0.0930389708613668	0.321458351313327	0.289427760956446	0.772254053449092	0.899703946756889	ELN	elastin [Source:HGNC Symbol;Acc:HGNC:3327]
642	ENSG00000049541.11	102.572266358037	0.085227125322624	0.190861458612219	0.44653921196203	0.655207794518829	0.838482041324821	RFC2	replication factor C subunit 2 [Source:HGNC Symbol;Acc:HGNC:9970]
643	ENSG00000049618.25	886.090184374436	-0.0132210034626061	0.104374977407328	-0.126668324065935	0.899202917581258	0.960308892484285	ARID1B	AT-rich interaction domain 1B [Source:HGNC Symbol;Acc:HGNC:18040]
644	ENSG00000049656.14	845.974620436761	-0.0484050997075107	0.154977783094133	-0.312335734458853	0.754785385276097	0.891002668849628	CLPTM1L	CLPTM1 like [Source:HGNC Symbol;Acc:HGNC:24308]
645	ENSG00000049759.20	2157.24084317016	0.389841987372952	0.292675879083728	1.33199219762632	0.182862752417013	0.467105372754338	NEDD4L	NEDD4 like E3 ubiquitin protein ligase [Source:HGNC Symbol;Acc:HGNC:7728]
646	ENSG00000049768.18	29.2720492553512	0.228159878079423	0.261310578095178	0.873136785133586	0.382588525802569	0.654202051121844	FOXP3	forkhead box P3 [Source:HGNC Symbol;Acc:HGNC:6106]
647	ENSG00000049769.14	45.1608256570684	-0.466893279145047	0.227002164767631	-2.05677897223129	0.0397074916613625	0.242708002860138	PPP1R3F	protein phosphatase 1 regulatory subunit 3F [Source:HGNC Symbol;Acc:HGNC:14944]
648	ENSG00000049860.14	914.420911931656	0.0955444489102126	0.20594061493397	0.463941748162918	0.642689481035623	0.83147810700552	HEXB	hexosaminidase subunit beta [Source:HGNC Symbol;Acc:HGNC:4879]
649	ENSG00000049883.15	82.9066701296488	0.369532419870176	0.135227890615512	2.73266423212097	0.00628243416009322	0.122707969339693	PTCD2	pentatricopeptide repeat domain 2 [Source:HGNC Symbol;Acc:HGNC:25734]
650	ENSG00000050030.16	41.9557012136935	0.23039756053702	0.288573915104611	0.798400508422593	0.424638108332926	0.686882714791539	NEXMIF	neurite extension and migration factor [Source:HGNC Symbol;Acc:HGNC:29433]
651	ENSG00000050130.18	238.106335518505	0.328132222411453	0.168042981161853	1.95266841936949	0.0508588981164882	0.268271366288319	JKAMP	JNK1/MAPK8 associated membrane protein [Source:HGNC Symbol;Acc:HGNC:20184]
652	ENSG00000050165.19	751.592221288933	-0.535889050593315	0.260480496264872	-2.05730969603341	0.0396564452764109	0.242530182896534	DKK3	dickkopf WNT signaling pathway inhibitor 3 [Source:HGNC Symbol;Acc:HGNC:2893]
653	ENSG00000050327.15	323.31037445343	0.0150267018195882	0.13908391845362	0.108040541183049	0.913963533196692	0.966035541380964	ARHGEF5	Rho guanine nucleotide exchange factor 5 [Source:HGNC Symbol;Acc:HGNC:13209]
654	ENSG00000050344.9	55.2844592375124	0.645899334327549	0.349484360916023	1.8481494640693	0.0645807237908209	0.296783709435394	NFE2L3	NFE2 like bZIP transcription factor 3 [Source:HGNC Symbol;Acc:HGNC:7783]
655	ENSG00000050393.12	175.998745802238	0.231656676481678	0.135570355612526	1.70875613208375	0.0874961316827863	0.336308892830661	MCUR1	mitochondrial calcium uniporter regulator 1 [Source:HGNC Symbol;Acc:HGNC:21097]
656	ENSG00000050405.14	760.74495705483	-0.17064294934616	0.169703934409292	-1.00553325378186	0.31464014536491	0.595305059265457	LIMA1	LIM domain and actin binding 1 [Source:HGNC Symbol;Acc:HGNC:24636]
657	ENSG00000050426.16	547.295599861996	0.198586425938097	0.109628399219822	1.8114505671099	0.0700711344599957	0.307177788623569	LETMD1	LETM1 domain containing 1 [Source:HGNC Symbol;Acc:HGNC:24241]
658	ENSG00000050438.17	29.2771184647215	-0.498009883320722	0.327531713469866	-1.52049362806677	0.128386958991042	0.398823526518032	SLC4A8	solute carrier family 4 member 8 [Source:HGNC Symbol;Acc:HGNC:11034]
659	ENSG00000050555.19	128.972190421959	-0.293679832487344	0.273410332973199	-1.07413582103399	0.282761811832937	0.568041424284368	LAMC3	laminin subunit gamma 3 [Source:HGNC Symbol;Acc:HGNC:6494]
660	ENSG00000050628.21	44.6782791356665	-0.614852946035686	0.399118701759633	-1.54052652337494	0.123432062704335	0.392318761119722	PTGER3	prostaglandin E receptor 3 [Source:HGNC Symbol;Acc:HGNC:9595]
661	ENSG00000050730.16	2.69044374792072	-0.0676714955462806	0.570171619606076	-0.118686187139644	0.905523980256763	NA	TNIP3	TNFAIP3 interacting protein 3 [Source:HGNC Symbol;Acc:HGNC:19315]
662	ENSG00000050748.18	368.141375365821	0.131590931023237	0.10199005533923	1.29023296031707	0.196969785383705	0.483351277701162	MAPK9	mitogen-activated protein kinase 9 [Source:HGNC Symbol;Acc:HGNC:6886]
663	ENSG00000050767.18	64.5038200436993	-1.01116806163267	0.380531542232649	-2.65725163201968	0.00787806159216498	0.13350079930402	COL23A1	collagen type XXIII alpha 1 chain [Source:HGNC Symbol;Acc:HGNC:22990]
664	ENSG00000050820.17	509.190560637888	-0.613493917825553	0.2777975749918	-2.20842071009317	0.0272149594297417	0.210664978330005	BCAR1	BCAR1 scaffold protein, Cas family member [Source:HGNC Symbol;Acc:HGNC:971]
665	ENSG00000051009.11	509.250356467311	-0.00174725137133912	0.162249177988196	-0.0107689382035959	0.991407796544447	0.997364560314638	FHIP1B	FHF complex subunit HOOK interacting protein 1B [Source:HGNC Symbol;Acc:HGNC:25378]
666	ENSG00000051108.15	2262.75257829925	0.0162351999886183	0.182738861061221	0.0888437188145727	0.929206112454081	0.972441963747523	HERPUD1	homocysteine inducible ER protein with ubiquitin like domain 1 [Source:HGNC Symbol;Acc:HGNC:13744]
667	ENSG00000051128.19	87.7512507707776	-0.291245311996855	0.273471246266063	-1.06499427626661	0.286878519915646	0.57122512768843	HOMER3	homer scaffold protein 3 [Source:HGNC Symbol;Acc:HGNC:17514]
668	ENSG00000051180.17	9.22951015459758	0.210949539458912	0.257145910390737	0.820349579498936	0.412016850001342	0.677206432100742	RAD51	RAD51 recombinase [Source:HGNC Symbol;Acc:HGNC:9817]
669	ENSG00000051341.15	6.44563564914082	0.150722989441811	0.411117919806545	0.366617416026855	0.713904415375712	0.870094081945463	POLQ	DNA polymerase theta [Source:HGNC Symbol;Acc:HGNC:9186]
670	ENSG00000051382.10	269.83811608038	0.155801534959747	0.169894586284849	0.917048261317327	0.359117351049868	0.634920274890734	PIK3CB	phosphatidylinositol-4,5-bisphosphate 3-kinase catalytic subunit beta [Source:HGNC Symbol;Acc:HGNC:8976]
671	ENSG00000051523.12	256.15850220739	-0.922821568536671	0.34331059499063	-2.68800783314555	0.0071879710460162	0.12955867649766	CYBA	cytochrome b-245 alpha chain [Source:HGNC Symbol;Acc:HGNC:2577]
672	ENSG00000051596.10	69.5009322040349	0.298265663100399	0.15412972940954	1.9351598438733	0.0529706837334992	0.272233760682883	THOC3	THO complex subunit 3 [Source:HGNC Symbol;Acc:HGNC:19072]
673	ENSG00000051620.11	890.538623590463	0.204065174254833	0.120086427383723	1.6993192211703	0.0892590528769872	0.338932321450742	HEBP2	heme binding protein 2 [Source:HGNC Symbol;Acc:HGNC:15716]
674	ENSG00000051825.15	69.2235434097142	0.270723735365536	0.177864669556599	1.52207707151975	0.127989770330967	0.398193720433679	MPHOSPH9	M-phase phosphoprotein 9 [Source:HGNC Symbol;Acc:HGNC:7215]
675	ENSG00000052126.17	284.775836448792	0.16394016612905	0.165641315837386	0.989729919134389	0.322306146985132	0.602516273087437	PLEKHA5	pleckstrin homology domain containing A5 [Source:HGNC Symbol;Acc:HGNC:30036]
676	ENSG00000052344.16	823.812668821726	0.136556265334219	0.307120345620094	0.444634382845928	0.656583995830506	0.839274938157187	PRSS8	serine protease 8 [Source:HGNC Symbol;Acc:HGNC:9491]
677	ENSG00000052723.12	151.227008307978	0.121268461209109	0.187798902383801	0.645735729388208	0.518450517264316	0.754085710914365	SIKE1	suppressor of IKBKE 1 [Source:HGNC Symbol;Acc:HGNC:26119]
678	ENSG00000052749.15	254.069731614439	-0.0187992165243815	0.204292082904385	-0.0920212680644121	0.926681141812211	0.971225753211475	RRP12	ribosomal RNA processing 12 homolog [Source:HGNC Symbol;Acc:HGNC:29100]
679	ENSG00000052795.13	419.173830077574	0.956073190885516	0.324145732423068	2.94951651449684	0.00318271562718807	0.0975840970450661	FNIP2	folliculin interacting protein 2 [Source:HGNC Symbol;Acc:HGNC:29280]
680	ENSG00000052802.13	180.315427324207	-0.476541594767224	0.362035535696134	-1.31628403231444	0.188078728187196	0.472718268674428	MSMO1	methylsterol monooxygenase 1 [Source:HGNC Symbol;Acc:HGNC:10545]
681	ENSG00000052841.16	749.425252551509	0.231277694570871	0.130619449498897	1.77062218113869	0.0766235508839135	0.319468798548183	TTC17	tetratricopeptide repeat domain 17 [Source:HGNC Symbol;Acc:HGNC:25596]
682	ENSG00000052850.8	6.96065927707192	0.485825625367489	0.360390266612541	1.34805423557625	0.177640939278485	0.461626944029694	ALX4	ALX homeobox 4 [Source:HGNC Symbol;Acc:HGNC:450]
683	ENSG00000053108.18	40.0761119904913	-0.335570397687813	0.37394506538583	-0.897378863233766	0.369516787341725	0.644222391133687	FSTL4	follistatin like 4 [Source:HGNC Symbol;Acc:HGNC:21389]
684	ENSG00000053254.16	441.311857955222	0.0438360007387903	0.133177883159633	0.329153758107468	0.742039472852057	0.884823741210582	FOXN3	forkhead box N3 [Source:HGNC Symbol;Acc:HGNC:1928]
685	ENSG00000053328.9	29.4979744964086	-0.181344089855207	0.294063220644589	-0.616684022767959	0.537443161665834	0.766209019228199	METTL24	methyltransferase like 24 [Source:HGNC Symbol;Acc:HGNC:21566]
686	ENSG00000053371.14	220.588745428489	-0.134187057707197	0.132095103497718	-1.01583672788837	0.309707143021569	0.590879109177039	AKR7A2	aldo-keto reductase family 7 member A2 [Source:HGNC Symbol;Acc:HGNC:389]
687	ENSG00000053372.5	154.106436782245	0.0399141900668969	0.166326423428328	0.239975039709168	0.810349606709254	0.918549816458232	MRTO4	MRT4 homolog, ribosome maturation factor [Source:HGNC Symbol;Acc:HGNC:18477]
688	ENSG00000053438.11	25.9627145987557	-0.189425796495832	0.207771891963761	-0.911700782552779	0.361926251926534	0.637910613147778	NNAT	neuronatin [Source:HGNC Symbol;Acc:HGNC:7860]
689	ENSG00000053501.15	113.923939562583	0.138243131427091	0.211168713027179	0.654657261700024	0.512688447713204	0.75030464817882	USE1	unconventional SNARE in the ER 1 [Source:HGNC Symbol;Acc:HGNC:30882]
690	ENSG00000053524.13	21.5043340343225	0.0734551710764394	0.297784583335402	0.246672175750969	0.805161941779656	0.916810146024722	MCF2L2	MCF.2 cell line derived transforming sequence-like 2 [Source:HGNC Symbol;Acc:HGNC:30319]
691	ENSG00000053702.15	44.7205580427174	-0.140837332703845	0.138956657875016	-1.01353425490789	0.310805042824628	0.592142714023978	NRIP2	nuclear receptor interacting protein 2 [Source:HGNC Symbol;Acc:HGNC:23078]
692	ENSG00000053747.17	355.72278496223	-0.224881315786404	0.297174160349355	-0.756732400697409	0.449210199183885	0.705429494874222	LAMA3	laminin subunit alpha 3 [Source:HGNC Symbol;Acc:HGNC:6483]
693	ENSG00000053770.12	177.957534370325	-0.0142751032795021	0.18197075474836	-0.0784472389491522	0.937472298031763	0.976500020275514	AP5M1	adaptor related protein complex 5 subunit mu 1 [Source:HGNC Symbol;Acc:HGNC:20192]
694	ENSG00000053900.11	194.447567529529	-0.00854149981667897	0.171415673114388	-0.0498291647519251	0.960258525433834	0.984859670381767	ANAPC4	anaphase promoting complex subunit 4 [Source:HGNC Symbol;Acc:HGNC:19990]
695	ENSG00000053918.20	176.01888274882	-0.444009964568809	0.273900701769116	-1.62106179977256	0.105004385515055	0.364462418667771	KCNQ1	potassium voltage-gated channel subfamily Q member 1 [Source:HGNC Symbol;Acc:HGNC:6294]
696	ENSG00000054116.12	381.47918498979	-0.0808390267671325	0.0789842829755294	-1.02348244133808	0.306079797689569	0.58753020218413	TRAPPC3	trafficking protein particle complex subunit 3 [Source:HGNC Symbol;Acc:HGNC:19942]
697	ENSG00000054118.15	1383.90310714908	0.0297676159813566	0.0886539418825983	0.335773179953768	0.737041916436542	0.882382061400982	THRAP3	thyroid hormone receptor associated protein 3 [Source:HGNC Symbol;Acc:HGNC:22964]
698	ENSG00000054148.18	360.413232361062	-0.0465664564847888	0.262197331720585	-0.177600802339259	0.859036494385911	0.942154234089172	PHPT1	phosphohistidine phosphatase 1 [Source:HGNC Symbol;Acc:HGNC:30033]
699	ENSG00000054179.12	169.449126604209	-0.193528265039431	0.33790707530065	-0.572726288336047	0.566830035054804	0.78508658203158	ENTPD2	ectonucleoside triphosphate diphosphohydrolase 2 [Source:HGNC Symbol;Acc:HGNC:3364]
700	ENSG00000054219.11	17.5677336671115	-0.284029400486096	0.411478883210347	-0.69026482785728	0.490027662041732	0.735124333307505	LY75	lymphocyte antigen 75 [Source:HGNC Symbol;Acc:HGNC:6729]
701	ENSG00000054267.22	310.466211854641	0.195556003956653	0.209227974824985	0.934655148864445	0.349966048024687	0.626796517215973	ARID4B	AT-rich interaction domain 4B [Source:HGNC Symbol;Acc:HGNC:15550]
702	ENSG00000054277.14	9.14433165834934	0.685375970884496	0.345894407453645	1.98146011070256	0.0475396984599437	0.26096706044715	OPN3	opsin 3 [Source:HGNC Symbol;Acc:HGNC:14007]
703	ENSG00000054282.16	118.592418424079	-0.0232008503678871	0.116028698041613	-0.199957861800417	0.841513536930822	0.933740140330732	SDCCAG8	SHH signaling and ciliogenesis regulator SDCCAG8 [Source:HGNC Symbol;Acc:HGNC:10671]
704	ENSG00000054356.14	7.45115494609137	0.105676834082068	0.346515692044202	0.304969836888621	0.76038912533883	0.89404996443646	PTPRN	protein tyrosine phosphatase receptor type N [Source:HGNC Symbol;Acc:HGNC:9676]
705	ENSG00000054392.13	102.709378180684	-0.160973586225766	0.155660007793818	-1.03413579703135	0.301072683430399	0.583514631500006	HHAT	hedgehog acyltransferase [Source:HGNC Symbol;Acc:HGNC:18270]
706	ENSG00000054523.20	510.236737869942	0.0697326335411877	0.129683238355985	0.537715085042594	0.5907737632058	0.800426440229264	KIF1B	kinesin family member 1B [Source:HGNC Symbol;Acc:HGNC:16636]
707	ENSG00000054598.9	144.191100796164	-0.585800339238463	0.214221517690565	-2.73455414541797	0.00624648210511806	0.122545207518388	FOXC1	forkhead box C1 [Source:HGNC Symbol;Acc:HGNC:3800]
708	ENSG00000054611.14	163.057192002704	-0.34181616685702	0.201672319242717	-1.69490869218218	0.0900927433462877	0.340253796760515	TBC1D22A	TBC1 domain family member 22A [Source:HGNC Symbol;Acc:HGNC:1309]
709	ENSG00000054654.20	606.601974585099	-0.0744425457392082	0.161625389190114	-0.460586954266474	0.645094973020599	0.832321504342804	SYNE2	spectrin repeat containing nuclear envelope protein 2 [Source:HGNC Symbol;Acc:HGNC:17084]
710	ENSG00000054690.14	1870.81885974586	0.467235271195264	0.296939498153354	1.57350326952449	0.115602331854463	0.380988918459457	PLEKHH1	pleckstrin homology, MyTH4 and FERM domain containing H1 [Source:HGNC Symbol;Acc:HGNC:17733]
711	ENSG00000054793.14	1299.84339196347	-0.00665554029657852	0.137020171284778	-0.0485734343649729	0.961259241272731	0.985177896801429	ATP9A	ATPase phospholipid transporting 9A (putative) [Source:HGNC Symbol;Acc:HGNC:13540]
712	ENSG00000054803.4	1.68900048542245	0.684147993983444	0.657849125528237	1.0399770516288	0.298350562464975	NA	CBLN4	cerebellin 4 precursor [Source:HGNC Symbol;Acc:HGNC:16231]
713	ENSG00000054938.17	95.6100886160606	-0.774662703227875	0.493707827307758	-1.56907113960942	0.116631363666679	0.382938665099674	CHRDL2	chordin like 2 [Source:HGNC Symbol;Acc:HGNC:24168]
714	ENSG00000054965.11	587.751797540415	-0.158905695736032	0.119709213214312	-1.32743079224443	0.184366219391153	0.468384148547692	FAM168A	family with sequence similarity 168 member A [Source:HGNC Symbol;Acc:HGNC:28999]
715	ENSG00000054967.13	34.0416751896096	-0.614776624899086	0.327606620336522	-1.87656960127234	0.0605771070026116	0.287876426744649	RELT	RELT TNF receptor [Source:HGNC Symbol;Acc:HGNC:13764]
716	ENSG00000054983.17	262.391224065677	0.193517097968341	0.192453012994726	1.00552906372863	0.314642161889702	0.595305059265457	GALC	galactosylceramidase [Source:HGNC Symbol;Acc:HGNC:4115]
717	ENSG00000055044.11	241.919537836387	0.433246699797682	0.171264738301146	2.52969002314928	0.0114163336249039	0.151659497885326	NOP58	NOP58 ribonucleoprotein [Source:HGNC Symbol;Acc:HGNC:29926]
718	ENSG00000055070.17	630.414791262907	-0.255823729788616	0.139105153890396	-1.83906722816457	0.0659052984984891	0.29935691121426	SZRD1	SUZ RNA binding domain containing 1 [Source:HGNC Symbol;Acc:HGNC:30232]
719	ENSG00000055118.18	261.578348325832	-0.911076007321514	0.350998197988153	-2.59567146653062	0.00944062852271019	0.142974662927764	KCNH2	potassium voltage-gated channel subfamily H member 2 [Source:HGNC Symbol;Acc:HGNC:6251]
720	ENSG00000055130.18	398.127335775607	-0.16214765999217	0.0962604490234251	-1.6844681448838	0.0920912307596578	0.343416829427596	CUL1	cullin 1 [Source:HGNC Symbol;Acc:HGNC:2551]
721	ENSG00000055147.19	117.857795085768	0.110950308080692	0.153510402062835	0.722754331887411	0.469830829037172	0.720499174909636	FAM114A2	family with sequence similarity 114 member A2 [Source:HGNC Symbol;Acc:HGNC:1333]
722	ENSG00000055163.21	367.198816935707	0.116915205468101	0.22154839339197	0.527718588603126	0.597694669487814	0.804872538148111	CYFIP2	cytoplasmic FMR1 interacting protein 2 [Source:HGNC Symbol;Acc:HGNC:13760]
723	ENSG00000055208.20	678.688281999251	-0.00175604796039332	0.139328521789604	-0.0126036502636917	0.989944008281279	0.996706070143859	TAB2	TGF-beta activated kinase 1 (MAP3K7) binding protein 2 [Source:HGNC Symbol;Acc:HGNC:17075]
724	ENSG00000055211.14	193.6274405889	0.056345671609332	0.183748216296351	0.306646087483413	0.759112769780534	0.893538194461501	GINM1	glycosylated integral membrane protein 1 [Source:HGNC Symbol;Acc:HGNC:21074]
725	ENSG00000055332.19	453.770567478935	0.186219535421247	0.23728647738434	0.784787812074187	0.432577987202925	0.692509981530186	EIF2AK2	eukaryotic translation initiation factor 2 alpha kinase 2 [Source:HGNC Symbol;Acc:HGNC:9437]
726	ENSG00000055483.20	632.352343799957	-0.106777199520906	0.115212183181137	-0.926787398456202	0.35403692901421	0.630400180435118	USP36	ubiquitin specific peptidase 36 [Source:HGNC Symbol;Acc:HGNC:20062]
727	ENSG00000055609.21	735.305979145146	0.0727657807011309	0.108602062934438	0.670022085538641	0.50284371133201	0.744243358152042	KMT2C	lysine methyltransferase 2C [Source:HGNC Symbol;Acc:HGNC:13726]
728	ENSG00000055732.13	26.1754403811369	0.693840148142669	0.38147544578112	1.81883304893174	0.0689369046499994	0.305465758254375	MCOLN3	mucolipin TRP cation channel 3 [Source:HGNC Symbol;Acc:HGNC:13358]
729	ENSG00000055813.6	12.6756272047414	-0.989357285173598	0.415416924486546	-2.38160081319855	0.0172375718138681	0.176944333981315	CCDC85A	coiled-coil domain containing 85A [Source:HGNC Symbol;Acc:HGNC:29400]
730	ENSG00000055917.17	948.827084309701	0.171605054765372	0.157322405138352	1.09078585859693	0.275367120403383	0.561318796277096	PUM2	pumilio RNA binding family member 2 [Source:HGNC Symbol;Acc:HGNC:14958]
731	ENSG00000055950.17	309.516749922573	-0.23959310933856	0.175993211977768	-1.36137699088546	0.173394583603189	0.456991507451703	MRPL43	mitochondrial ribosomal protein L43 [Source:HGNC Symbol;Acc:HGNC:14517]
732	ENSG00000055955.17	7.81086079840272	-0.355608327122522	0.266866472322197	-1.33253279824969	0.182685171253783	0.466877708127398	ITIH4	inter-alpha-trypsin inhibitor heavy chain 4 [Source:HGNC Symbol;Acc:HGNC:6169]
733	ENSG00000055957.11	2.53878749392443	0.543819967829565	0.508296860130966	1.06988653773987	0.284670383429905	NA	ITIH1	inter-alpha-trypsin inhibitor heavy chain 1 [Source:HGNC Symbol;Acc:HGNC:6166]
734	ENSG00000056050.7	53.6582382441378	0.0295331911342399	0.205584600899598	0.143654685248838	0.885773155871926	0.954397789890002	HPF1	histone PARylation factor 1 [Source:HGNC Symbol;Acc:HGNC:26051]
735	ENSG00000056097.16	556.751373438326	0.00796900990327122	0.137944077433997	0.0577698590001748	0.953931947101511	0.982758883297853	ZFR	zinc finger RNA binding protein [Source:HGNC Symbol;Acc:HGNC:17277]
736	ENSG00000056277.16	26.7833646658521	0.34434513659207	0.210948403082362	1.63236664302988	0.102602271774623	0.360642341879732	ZNF280C	zinc finger protein 280C [Source:HGNC Symbol;Acc:HGNC:25955]
737	ENSG00000056487.17	149.870453536199	0.273948382656154	0.269608516390528	1.01609691831596	0.309583236412227	0.590879109177039	PHF21B	PHD finger protein 21B [Source:HGNC Symbol;Acc:HGNC:25161]
738	ENSG00000056558.11	180.215754124768	-0.287347060388193	0.212335006681867	-1.35327219415456	0.175968688867242	0.459901656128597	TRAF1	TNF receptor associated factor 1 [Source:HGNC Symbol;Acc:HGNC:12031]
739	ENSG00000056586.16	268.360587330738	0.157214794104686	0.193831337221187	0.811090695439422	0.417313588800738	0.681192074261617	RC3H2	ring finger and CCCH-type domains 2 [Source:HGNC Symbol;Acc:HGNC:21461]
740	ENSG00000056736.10	103.668389081777	0.325127529941158	0.209734709168762	1.55018466533141	0.121097199343308	0.389062483383043	IL17RB	interleukin 17 receptor B [Source:HGNC Symbol;Acc:HGNC:18015]
741	ENSG00000056972.21	221.585658976369	-0.326524218167801	0.158605027814235	-2.05872551877889	0.0395205401872808	0.242237847755964	TRAF3IP2	TRAF3 interacting protein 2 [Source:HGNC Symbol;Acc:HGNC:1343]
742	ENSG00000056998.21	97.9870988073042	-0.268125259528498	0.185009580895957	-1.44925067247887	0.147267591081511	0.424486553678213	GYG2	glycogenin 2 [Source:HGNC Symbol;Acc:HGNC:4700]
743	ENSG00000057019.16	249.108990565915	-0.218507866998083	0.188064736918112	-1.16187580180556	0.245285917691813	0.534720086864677	DCBLD2	discoidin, CUB and LCCL domain containing 2 [Source:HGNC Symbol;Acc:HGNC:24627]
744	ENSG00000057149.16	7.91417521282021	-1.03593067854282	0.692488516344486	-1.49595358492195	0.134665750993502	0.40697827482677	SERPINB3	serpin family B member 3 [Source:HGNC Symbol;Acc:HGNC:10569]
745	ENSG00000057252.13	677.07318697931	0.302317636589186	0.217747873699216	1.38838387467696	0.165020183976854	0.447222200631585	SOAT1	sterol O-acyltransferase 1 [Source:HGNC Symbol;Acc:HGNC:11177]
746	ENSG00000057294.19	133.670316764641	-0.218022705541804	0.161616472878594	-1.34901289242701	0.177332825081685	0.461361984374549	PKP2	plakophilin 2 [Source:HGNC Symbol;Acc:HGNC:9024]
747	ENSG00000057468.7	2.36432540862982	-0.269581554284344	0.532885063633305	-0.505890618225043	0.61293343875828	NA	MSH4	mutS homolog 4 [Source:HGNC Symbol;Acc:HGNC:7327]
748	ENSG00000057593.14	10.3848971085177	-0.826559773023509	0.35970419186089	-2.29788751904	0.0215681918278064	0.192710228377189	F7	coagulation factor VII [Source:HGNC Symbol;Acc:HGNC:3544]
749	ENSG00000057608.18	997.735319811464	0.261819032032618	0.136899894429416	1.91248527344635	0.0558139797291455	0.278571156244368	GDI2	GDP dissociation inhibitor 2 [Source:HGNC Symbol;Acc:HGNC:4227]
750	ENSG00000057657.17	85.6054700820514	-0.399221129952537	0.283537435214201	-1.40800148541564	0.159130630146562	0.439184702027969	PRDM1	PR/SET domain 1 [Source:HGNC Symbol;Acc:HGNC:9346]
751	ENSG00000057663.16	200.039621760769	0.0417761154517631	0.160256217364101	0.260683274189906	0.794336765467421	0.911540728922526	ATG5	autophagy related 5 [Source:HGNC Symbol;Acc:HGNC:589]
752	ENSG00000057704.13	213.547294285394	-0.134932442102991	0.242419555294449	-0.556607085344657	0.577795911755209	0.791645506444411	TMCC3	transmembrane and coiled-coil domain family 3 [Source:HGNC Symbol;Acc:HGNC:29199]
753	ENSG00000057757.10	399.842257513998	-0.0917432840324851	0.105021510756252	-0.873566599564683	0.382354322250886	0.654011972974267	PITHD1	PITH domain containing 1 [Source:HGNC Symbol;Acc:HGNC:25022]
754	ENSG00000057935.14	343.547601487844	0.0146065615009616	0.0879551626861433	0.166068267681833	0.868103226084857	0.946144983799808	MTA3	metastasis associated 1 family member 3 [Source:HGNC Symbol;Acc:HGNC:23784]
755	ENSG00000058056.10	118.848409598897	0.316250410651603	0.162162867246635	1.95020238616413	0.0511520015148556	0.268646396592718	USP13	ubiquitin specific peptidase 13 [Source:HGNC Symbol;Acc:HGNC:12611]
756	ENSG00000058063.17	612.148617508329	0.629100850783292	0.234406865263706	2.68379874486849	0.0072790909565681	0.129929080683891	ATP11B	ATPase phospholipid transporting 11B (putative) [Source:HGNC Symbol;Acc:HGNC:13553]
757	ENSG00000058085.15	367.349602239267	0.285473247159672	0.303692274114835	0.940008263271545	0.347213322109812	0.624419248903377	LAMC2	laminin subunit gamma 2 [Source:HGNC Symbol;Acc:HGNC:6493]
758	ENSG00000058091.17	206.703567534311	-0.108032315547952	0.24046788442331	-0.449258809786743	0.653244967776255	0.837620574240227	CDK14	cyclin dependent kinase 14 [Source:HGNC Symbol;Acc:HGNC:8883]
759	ENSG00000058262.11	2986.88063429769	-0.0238192402590246	0.178128200891931	-0.133719647645662	0.893624268121541	0.958156400416113	SEC61A1	SEC61 translocon subunit alpha 1 [Source:HGNC Symbol;Acc:HGNC:18276]
760	ENSG00000058272.19	580.089107654619	-0.198121570744942	0.238998983379306	-0.828964073167254	0.407124737021115	0.673448163848398	PPP1R12A	protein phosphatase 1 regulatory subunit 12A [Source:HGNC Symbol;Acc:HGNC:7618]
761	ENSG00000058335.16	11.152157814157	-0.516923894049107	0.320952846570244	-1.61059139862145	0.107268809793289	0.367956481679802	RASGRF1	Ras protein specific guanine nucleotide releasing factor 1 [Source:HGNC Symbol;Acc:HGNC:9875]
762	ENSG00000058404.21	192.025610970718	0.326762751963345	0.413200705940094	0.790808794045766	0.429055577410933	0.690188698923752	CAMK2B	calcium/calmodulin dependent protein kinase II beta [Source:HGNC Symbol;Acc:HGNC:1461]
763	ENSG00000058453.17	393.301373003162	-0.468113038742484	0.254911574996442	-1.83637419661708	0.0663023331120548	0.300029162815973	CROCC	ciliary rootlet coiled-coil, rootletin [Source:HGNC Symbol;Acc:HGNC:21299]
764	ENSG00000058600.16	558.431046017185	-0.0401616610780572	0.164297757629661	-0.244444365263856	0.806886685169184	0.917479064305045	POLR3E	RNA polymerase III subunit E [Source:HGNC Symbol;Acc:HGNC:30347]
765	ENSG00000058668.16	1367.61483616752	-0.65876647638104	0.273331389113115	-2.41013839836894	0.015946470098771	0.17243173313139	ATP2B4	ATPase plasma membrane Ca2+ transporting 4 [Source:HGNC Symbol;Acc:HGNC:817]
766	ENSG00000058673.17	7.72946466749687	0.650473066053396	0.380339503007292	1.71024324560083	0.087220901847131	0.335895557715988	ZC3H11A	zinc finger CCCH-type containing 11A [Source:HGNC Symbol;Acc:HGNC:29093]
767	ENSG00000058729.11	97.2502858647327	0.109731306180687	0.202316504247724	0.542374467118749	0.58756056533019	0.798063131133689	RIOK2	RIO kinase 2 [Source:HGNC Symbol;Acc:HGNC:18999]
768	ENSG00000058799.15	404.742326498379	0.0675027782237927	0.190583374892769	0.354190276364729	0.723196290220005	0.87494859474292	YIPF1	Yip1 domain family member 1 [Source:HGNC Symbol;Acc:HGNC:25231]
769	ENSG00000058804.12	103.000814093282	0.267988380266036	0.221491744496337	1.20992491560094	0.226307705605597	0.513926788248078	NDC1	NDC1 transmembrane nucleoporin [Source:HGNC Symbol;Acc:HGNC:25525]
770	ENSG00000058866.15	22.6436038638075	-0.552710333647696	0.341467162996387	-1.61863392309129	0.105526051683758	0.364997281786545	DGKG	diacylglycerol kinase gamma [Source:HGNC Symbol;Acc:HGNC:2853]
771	ENSG00000059122.17	553.388700244858	-0.633493640049156	0.307057042422564	-2.06311386005392	0.0391018116351956	0.241244131947202	FLYWCH1	FLYWCH-type zinc finger 1 [Source:HGNC Symbol;Acc:HGNC:25404]
772	ENSG00000059145.19	262.170127293068	-0.271560585053117	0.270184518525278	-1.00509306208716	0.314852040536023	0.595482859347742	UNKL	unk like zinc finger [Source:HGNC Symbol;Acc:HGNC:14184]
773	ENSG00000059377.19	141.80689191069	-0.183598067798113	0.284547877405433	-0.645227332117881	0.518779876352154	0.754120228691004	TBXAS1	thromboxane A synthase 1 [Source:HGNC Symbol;Acc:HGNC:11609]
774	ENSG00000059378.13	292.12737530108	0.128410986227342	0.179035402517488	0.71723795641367	0.473227282678022	0.723164957204196	PARP12	poly(ADP-ribose) polymerase family member 12 [Source:HGNC Symbol;Acc:HGNC:21919]
775	ENSG00000059573.9	642.469559053932	0.264658402458366	0.113739484207865	2.32688238654826	0.0199715259015407	0.188844328090736	ALDH18A1	aldehyde dehydrogenase 18 family member A1 [Source:HGNC Symbol;Acc:HGNC:9722]
776	ENSG00000059588.10	557.558498218602	0.463968792232967	0.175203585399391	2.64816950620794	0.00809289358153345	0.134817153935842	TARBP1	TAR (HIV-1) RNA binding protein 1 [Source:HGNC Symbol;Acc:HGNC:11568]
777	ENSG00000059691.12	86.9018125831925	-0.14034172099304	0.102168732524985	-1.37362691622625	0.169557536323543	0.452936055790222	GATB	glutamyl-tRNA amidotransferase subunit B [Source:HGNC Symbol;Acc:HGNC:8849]
778	ENSG00000059728.11	145.714154919424	-0.37821713761255	0.233181340782464	-1.62198714675627	0.104806100258912	0.364117959901944	MXD1	MAX dimerization protein 1 [Source:HGNC Symbol;Acc:HGNC:6761]
779	ENSG00000059758.8	203.660200836653	0.213175825277328	0.22840885047209	0.933308078197154	0.350660925439369	0.62749849815466	CDK17	cyclin dependent kinase 17 [Source:HGNC Symbol;Acc:HGNC:8750]
780	ENSG00000059769.20	72.9174221352018	-0.0446080769186269	0.200931290088072	-0.222006621761471	0.824308728536457	0.925704335235702	DNAJC25	DnaJ heat shock protein family (Hsp40) member C25 [Source:HGNC Symbol;Acc:HGNC:34187]
781	ENSG00000059804.18	246.622701703181	-0.155847068644242	0.384378659342374	-0.405451928342946	0.685145347141215	0.85513012165564	SLC2A3	solute carrier family 2 member 3 [Source:HGNC Symbol;Acc:HGNC:11007]
782	ENSG00000059915.17	54.948148054385	-0.822242433679421	0.353289577332655	-2.32738944603849	0.0199445469701472	0.18883516880307	PSD	pleckstrin and Sec7 domain containing [Source:HGNC Symbol;Acc:HGNC:9507]
783	ENSG00000060069.18	217.023119260312	-0.320851897171832	0.215156808900864	-1.49124677397343	0.13589671749354	0.408657225021237	CTDP1	CTD phosphatase subunit 1 [Source:HGNC Symbol;Acc:HGNC:2498]
784	ENSG00000060138.13	1042.31666891711	-0.282168445554864	0.178356749121706	-1.58204523767317	0.113639243701983	0.378719467801899	YBX3	Y-box binding protein 3 [Source:HGNC Symbol;Acc:HGNC:2428]
785	ENSG00000060140.9	140.822241006643	0.0986178541420176	0.214838031002543	0.459033503899738	0.646210106761485	0.833123543674361	STYK1	serine/threonine/tyrosine kinase 1 [Source:HGNC Symbol;Acc:HGNC:18889]
786	ENSG00000060237.19	1233.62324325504	-0.0268750490209707	0.114058099559309	-0.235625958391459	0.813722928645521	0.920338678154519	WNK1	WNK lysine deficient protein kinase 1 [Source:HGNC Symbol;Acc:HGNC:14540]
787	ENSG00000060303.5	47.0641984825321	0.817824021933777	0.26248703082566	3.11567401772685	0.001835250281392	0.0815659983158895	RPS17P5	ribosomal protein S17 pseudogene 5 [Source:HGNC Symbol;Acc:HGNC:21352]
788	ENSG00000060339.14	415.922654903067	0.189889628844936	0.18334348897431	1.03570423966102	0.300340143843591	0.583159857767125	CCAR1	cell division cycle and apoptosis regulator 1 [Source:HGNC Symbol;Acc:HGNC:24236]
789	ENSG00000060491.17	404.971831215278	-0.32766588417696	0.238884296221023	-1.37165100159532	0.170172108642664	0.453330828176334	OGFR	opioid growth factor receptor [Source:HGNC Symbol;Acc:HGNC:15768]
790	ENSG00000060558.4	91.2059211331175	-0.613636221211607	0.225370611635269	-2.72278722038831	0.00647337359754605	0.124474197682562	GNA15	G protein subunit alpha 15 [Source:HGNC Symbol;Acc:HGNC:4383]
791	ENSG00000060566.14	1.83684468620899	-0.951976129633944	0.489832949796955	-1.94347099358783	0.0519592767651517	NA	CREB3L3	cAMP responsive element binding protein 3 like 3 [Source:HGNC Symbol;Acc:HGNC:18855]
792	ENSG00000060642.12	173.103912631128	0.107844371012193	0.109031172175577	0.989115028851817	0.322606865325558	0.602951415943345	PIGV	phosphatidylinositol glycan anchor biosynthesis class V [Source:HGNC Symbol;Acc:HGNC:26031]
793	ENSG00000060656.20	487.189348642109	-0.793706777250836	0.306631386308055	-2.58847206350052	0.0096402766332321	0.143744016458644	PTPRU	protein tyrosine phosphatase receptor type U [Source:HGNC Symbol;Acc:HGNC:9683]
794	ENSG00000060688.13	216.756388610774	0.187895510508387	0.102949877298372	1.82511641042391	0.0679834642742935	0.303766529881573	SNRNP40	small nuclear ribonucleoprotein U5 subunit 40 [Source:HGNC Symbol;Acc:HGNC:30857]
795	ENSG00000060709.17	59.0959216245785	0.980971165074946	0.355553898206709	2.75899426225567	0.00579795529570348	0.118278288032351	RIMBP2	RIMS binding protein 2 [Source:HGNC Symbol;Acc:HGNC:30339]
796	ENSG00000060718.22	12.8655996481325	-0.794957202809471	0.442016489263294	-1.79847861362462	0.07210119475461	0.311485003333189	COL11A1	collagen type XI alpha 1 chain [Source:HGNC Symbol;Acc:HGNC:2186]
797	ENSG00000060749.17	95.872608115419	0.157301343224391	0.250113177315426	0.628920654692308	0.529401003132492	0.761822351642876	QSER1	glutamine and serine rich 1 [Source:HGNC Symbol;Acc:HGNC:26154]
798	ENSG00000060762.20	152.560523069829	-0.156239167108924	0.115484850521186	-1.35289751342979	0.17608837390467	0.459926895344871	MPC1	mitochondrial pyruvate carrier 1 [Source:HGNC Symbol;Acc:HGNC:21606]
799	ENSG00000060971.19	625.71115634703	-0.293176925164484	0.225226048544018	-1.30170078931694	0.193018689665681	0.478493673179976	ACAA1	acetyl-CoA acyltransferase 1 [Source:HGNC Symbol;Acc:HGNC:82]
800	ENSG00000060982.15	20.5031300639174	-0.34167749908306	0.441975841707271	-0.7730682694403	0.439481978611491	0.698042433899833	BCAT1	branched chain amino acid transaminase 1 [Source:HGNC Symbol;Acc:HGNC:976]
801	ENSG00000061273.18	767.025858126154	-0.278520334876122	0.205607088392572	-1.35462418661527	0.17553732346158	0.459297739784946	HDAC7	histone deacetylase 7 [Source:HGNC Symbol;Acc:HGNC:14067]
802	ENSG00000061337.16	52.9241799982675	-0.242589244191756	0.268826551195926	-0.902400611519032	0.366844096382265	0.642216554942196	LZTS1	leucine zipper tumor suppressor 1 [Source:HGNC Symbol;Acc:HGNC:13861]
803	ENSG00000061455.11	40.6901149463141	-0.810867832535541	0.307780195249888	-2.63456793208281	0.0084244444253378	0.136420656624904	PRDM6	PR/SET domain 6 [Source:HGNC Symbol;Acc:HGNC:9350]
804	ENSG00000061656.11	21.6986060485987	0.0239311128886809	0.246017842444224	0.097273891401216	0.922508889299445	0.969550384077328	SPAG4	sperm associated antigen 4 [Source:HGNC Symbol;Acc:HGNC:11214]
805	ENSG00000061676.16	935.762753977622	-0.0200121295039903	0.182791739580205	-0.109480491568982	0.912821394224459	0.965441625562892	NCKAP1	NCK associated protein 1 [Source:HGNC Symbol;Acc:HGNC:7666]
806	ENSG00000061794.13	218.615808332602	0.067645955722185	0.1589178603178	0.425666162298613	0.670351122030636	0.846950195562602	MRPS35	mitochondrial ribosomal protein S35 [Source:HGNC Symbol;Acc:HGNC:16635]
807	ENSG00000061918.14	180.070345218578	0.0173754940312209	0.306417341285952	0.0567053220888237	0.954779934425847	0.983166854163373	GUCY1B1	guanylate cyclase 1 soluble subunit beta 1 [Source:HGNC Symbol;Acc:HGNC:4687]
808	ENSG00000061936.10	382.797364996945	-0.173681835724848	0.122524325505051	-1.41752941719061	0.15632819992853	0.435657797438987	SFSWAP	splicing factor SWAP [Source:HGNC Symbol;Acc:HGNC:10790]
809	ENSG00000061938.21	1095.37239835608	-0.0825521029877965	0.257555045721882	-0.320522173255885	0.748572524433126	0.887385468410329	TNK2	tyrosine kinase non receptor 2 [Source:HGNC Symbol;Acc:HGNC:19297]
810	ENSG00000061987.16	369.07117681083	0.279752855266255	0.206651540862206	1.35374192759004	0.175818726654345	0.459652964842578	MON2	MON2 homolog, regulator of endosome-to-Golgi trafficking [Source:HGNC Symbol;Acc:HGNC:29177]
811	ENSG00000062038.15	479.573031141055	-1.1962151565166	0.339079635084351	-3.52782955018524	0.000418981857530938	0.0486932034834695	CDH3	cadherin 3 [Source:HGNC Symbol;Acc:HGNC:1762]
812	ENSG00000062194.16	466.068232999812	0.245123684035039	0.188525041842228	1.30021816539458	0.193526206381234	0.479080844690211	GPBP1	GC-rich promoter binding protein 1 [Source:HGNC Symbol;Acc:HGNC:29520]
813	ENSG00000062282.15	34.9448810936632	-0.0653796138916198	0.246000734798603	-0.265769994326013	0.790416353420574	0.909393905590521	DGAT2	diacylglycerol O-acyltransferase 2 [Source:HGNC Symbol;Acc:HGNC:16940]
814	ENSG00000062370.17	52.9021443448437	0.149423443156533	0.163164203925141	0.915785690500395	0.359779310203152	0.635521457608384	ZNF112	zinc finger protein 112 [Source:HGNC Symbol;Acc:HGNC:12892]
815	ENSG00000062485.19	848.110230066249	0.22669335830688	0.0732086100406655	3.09653957616403	0.00195793724056308	0.0831960515338849	CS	citrate synthase [Source:HGNC Symbol;Acc:HGNC:2422]
816	ENSG00000062524.16	9.48321957673024	-0.420450506691594	0.357836966675543	-1.17497784143924	0.240003580994282	0.529525664055583	LTK	leukocyte receptor tyrosine kinase [Source:HGNC Symbol;Acc:HGNC:6721]
817	ENSG00000062582.14	17.4372337440729	-0.594638705385628	0.352389544361509	-1.68744707355903	0.091517418764292	0.342382093163224	MRPS24	mitochondrial ribosomal protein S24 [Source:HGNC Symbol;Acc:HGNC:14510]
818	ENSG00000062598.18	549.601677551376	0.2157424342806	0.111505179714778	1.93481984274142	0.0530124072435601	0.272240799698699	ELMO2	engulfment and cell motility 2 [Source:HGNC Symbol;Acc:HGNC:17233]
819	ENSG00000062650.20	320.010830090784	0.196743555249758	0.153706937640525	1.27999138015411	0.200548167481105	0.486370533706927	WAPL	WAPL cohesin release factor [Source:HGNC Symbol;Acc:HGNC:23293]
820	ENSG00000062716.13	1871.89663342591	-0.046255449196894	0.27837344820992	-0.166163294288085	0.86802844474858	0.946144983799808	VMP1	vacuole membrane protein 1 [Source:HGNC Symbol;Acc:HGNC:29559]
821	ENSG00000062725.10	314.50977060512	0.191995711646054	0.20661289555224	0.929253283696951	0.352757839378834	0.629396495299777	APPBP2	amyloid beta precursor protein binding protein 2 [Source:HGNC Symbol;Acc:HGNC:622]
822	ENSG00000062822.16	107.961944292098	-0.538198691983111	0.266032341722033	-2.02305737903647	0.0430672320824066	0.250814650092298	POLD1	DNA polymerase delta 1, catalytic subunit [Source:HGNC Symbol;Acc:HGNC:9175]
823	ENSG00000063015.21	14.5362129443737	-0.29607835561915	0.255245763214002	-1.15997363439452	0.24605954083266	0.535354453746901	SEZ6	seizure related 6 homolog [Source:HGNC Symbol;Acc:HGNC:15955]
824	ENSG00000063046.18	1727.68918774822	0.201432103183046	0.117959497171557	1.70763785886684	0.0877035590547014	0.336571604037396	EIF4B	eukaryotic translation initiation factor 4B [Source:HGNC Symbol;Acc:HGNC:3285]
825	ENSG00000063127.16	42.8879706060298	-0.277659988314478	0.206846960348288	-1.34234502574732	0.179484150637279	0.46330231792352	SLC6A16	solute carrier family 6 member 16 [Source:HGNC Symbol;Acc:HGNC:13622]
826	ENSG00000063169.12	282.357031129307	-0.376396247346656	0.284437797581354	-1.32329897976727	0.18573597085779	0.46984635273433	BICRA	BRD4 interacting chromatin remodeling complex associated protein [Source:HGNC Symbol;Acc:HGNC:4332]
827	ENSG00000063176.16	160.806322842599	-0.30219573071392	0.262611829736139	-1.15073159886801	0.249842672541863	0.538873177380659	SPHK2	sphingosine kinase 2 [Source:HGNC Symbol;Acc:HGNC:18859]
828	ENSG00000063177.13	2112.6874681045	0.24185132701526	0.189765020220495	1.27447791344392	0.202494095254831	0.48805418994856	RPL18	ribosomal protein L18 [Source:HGNC Symbol;Acc:HGNC:10310]
829	ENSG00000063180.9	82.9261464090266	-0.523344598023476	0.244058108543129	-2.14434423485255	0.0320053149226337	0.222408116384848	CA11	carbonic anhydrase 11 [Source:HGNC Symbol;Acc:HGNC:1370]
830	ENSG00000063241.8	195.760583316465	-0.177747980380449	0.229974872195796	-0.772901746540021	0.439580531030054	0.698105728147066	ISOC2	isochorismatase domain containing 2 [Source:HGNC Symbol;Acc:HGNC:26278]
831	ENSG00000063244.14	1115.39007798242	-0.172227282243817	0.193279451066565	-0.891079115205592	0.372886728253235	0.647046700531718	U2AF2	U2 small nuclear RNA auxiliary factor 2 [Source:HGNC Symbol;Acc:HGNC:23156]
832	ENSG00000063245.15	1015.04437195274	-0.391243673795348	0.25930068599729	-1.50884164571565	0.131339255272391	0.402603714378414	EPN1	epsin 1 [Source:HGNC Symbol;Acc:HGNC:21604]
833	ENSG00000063322.15	431.758979541416	-0.210305051433334	0.135884146610282	-1.54767908309784	0.121699580534549	0.389754506904975	MED29	mediator complex subunit 29 [Source:HGNC Symbol;Acc:HGNC:23074]
834	ENSG00000063438.20	2.52918433830043	-0.00632363373677397	0.518403527829753	-0.0121982845356922	0.990267418466303	NA	AHRR	aryl hydrocarbon receptor repressor [Source:HGNC Symbol;Acc:HGNC:346]
835	ENSG00000063587.15	388.678045676331	0.124252824569102	0.102156687906311	1.21629652561814	0.223871984578175	0.511842564565401	ZNF275	zinc finger protein 275 [Source:HGNC Symbol;Acc:HGNC:13069]
836	ENSG00000063601.17	277.308395135628	-0.159351077283214	0.0881708957999431	-1.80729792793277	0.0707158389486854	0.309003186616537	MTMR1	myotubularin related protein 1 [Source:HGNC Symbol;Acc:HGNC:7449]
837	ENSG00000063660.9	1343.11624331011	-1.02798643498206	0.327138379886991	-3.14235961961167	0.00167592055936691	0.0790524358796763	GPC1	glypican 1 [Source:HGNC Symbol;Acc:HGNC:4449]
838	ENSG00000063761.16	118.872223753447	-0.0969828551280485	0.150430233362575	-0.644703215305766	0.519119532277823	0.754202149547054	ADCK1	aarF domain containing kinase 1 [Source:HGNC Symbol;Acc:HGNC:19038]
839	ENSG00000063854.13	286.609774890788	-0.46038739077294	0.246080475741474	-1.87088142359011	0.0613615183757972	0.289997692534632	HAGH	hydroxyacylglutathione hydrolase [Source:HGNC Symbol;Acc:HGNC:4805]
840	ENSG00000063978.17	362.791455055303	0.0531723627194052	0.0877932282638907	0.605654488061182	0.544744211790977	0.770755022701556	RNF4	ring finger protein 4 [Source:HGNC Symbol;Acc:HGNC:10067]
841	ENSG00000064012.24	107.590557181495	0.185552761394439	0.178997869930396	1.0366199411568	0.299913016095337	0.582822730733406	CASP8	caspase 8 [Source:HGNC Symbol;Acc:HGNC:1509]
842	ENSG00000064042.18	997.982632370149	0.188660765602354	0.210874551579642	0.894658763654095	0.370969528490715	0.645276105029716	LIMCH1	LIM and calponin homology domains 1 [Source:HGNC Symbol;Acc:HGNC:29191]
843	ENSG00000064102.15	87.260364651493	0.248991057033349	0.20847434211696	1.19434868821247	0.232341599575615	0.520333446849478	INTS13	integrator complex subunit 13 [Source:HGNC Symbol;Acc:HGNC:20174]
844	ENSG00000064115.11	296.391331829652	-0.0927328900123582	0.168991979134369	-0.548741369190219	0.583182951622777	0.795527072806895	TM7SF3	transmembrane 7 superfamily member 3 [Source:HGNC Symbol;Acc:HGNC:23049]
845	ENSG00000064195.7	9.09532028258651	-0.839536746675256	0.465668216788228	-1.8028646070493	0.0714094806335414	0.310435894284958	DLX3	distal-less homeobox 3 [Source:HGNC Symbol;Acc:HGNC:2916]
846	ENSG00000064199.7	20.4998589955167	-0.0790250178082529	0.230368582718562	-0.343037305155438	0.731570395547216	0.879649956785229	SPA17	sperm autoantigenic protein 17 [Source:HGNC Symbol;Acc:HGNC:11210]
847	ENSG00000064201.16	20.8464820109717	-0.605779464470795	0.312853204350026	-1.93630576912052	0.0528302626406284	0.271973778126464	TSPAN32	tetraspanin 32 [Source:HGNC Symbol;Acc:HGNC:13410]
848	ENSG00000064205.11	27.8104726526767	-1.54901994912573	0.502569008049498	-3.08220348711429	0.00205474323615053	0.0847010952900001	CCN5	cellular communication network factor 5 [Source:HGNC Symbol;Acc:HGNC:12770]
849	ENSG00000064225.13	53.3254076907772	0.109427027701528	0.25972053181532	0.421326057422901	0.673517005134583	0.848774897547591	ST3GAL6	ST3 beta-galactoside alpha-2,3-sialyltransferase 6 [Source:HGNC Symbol;Acc:HGNC:18080]
850	ENSG00000064270.14	535.561487199322	-0.369517277916567	0.292580389641921	-1.26295982573817	0.206603617895729	0.492232102704501	ATP2C2	ATPase secretory pathway Ca2+ transporting 2 [Source:HGNC Symbol;Acc:HGNC:29103]
851	ENSG00000064300.9	199.505257118076	-1.22350819321732	0.358454357084448	-3.41328866293867	0.000641839181062192	0.0566025730306296	NGFR	nerve growth factor receptor [Source:HGNC Symbol;Acc:HGNC:7809]
852	ENSG00000064309.16	75.7499306494653	0.414492846533367	0.229136281005027	1.80893590799038	0.0704609610514711	0.308521662025043	CDON	cell adhesion associated, oncogene regulated [Source:HGNC Symbol;Acc:HGNC:17104]
853	ENSG00000064313.13	199.264966174524	0.257957436699307	0.172965481209247	1.49138102525347	0.135861486952739	0.408648449322318	TAF2	TATA-box binding protein associated factor 2 [Source:HGNC Symbol;Acc:HGNC:11536]
854	ENSG00000064393.16	1692.83183906835	0.299696926892951	0.241520653665659	1.24087494110473	0.214651951220331	0.501797000824347	HIPK2	homeodomain interacting protein kinase 2 [Source:HGNC Symbol;Acc:HGNC:14402]
855	ENSG00000064419.14	390.06461800471	-0.0779196753109877	0.0789270927492217	-0.987236101025095	0.323526907727942	0.603696175617389	TNPO3	transportin 3 [Source:HGNC Symbol;Acc:HGNC:17103]
856	ENSG00000064490.14	159.268037244729	-0.146870903626755	0.23965623030515	-0.612839914237768	0.53998219606197	0.767916988438129	RFXANK	regulatory factor X associated ankyrin containing protein [Source:HGNC Symbol;Acc:HGNC:9987]
857	ENSG00000064545.15	232.622876706387	-0.0349926376118677	0.266095821083639	-0.131503897616148	0.895376703499817	0.958722543561603	TMEM161A	transmembrane protein 161A [Source:HGNC Symbol;Acc:HGNC:26020]
858	ENSG00000064547.14	224.148869806559	-0.140401207881441	0.24738656876557	-0.567537714686881	0.570348910537168	0.787257152295354	LPAR2	lysophosphatidic acid receptor 2 [Source:HGNC Symbol;Acc:HGNC:3168]
859	ENSG00000064601.21	514.920007498357	-0.232496457369748	0.182494680975771	-1.27399032194597	0.202666846094135	0.48805418994856	CTSA	cathepsin A [Source:HGNC Symbol;Acc:HGNC:9251]
860	ENSG00000064607.17	1542.99353892061	0.167549893974495	0.094115003814679	1.78026762134989	0.0750321734080332	0.316542856053522	SUGP2	SURP and G-patch domain containing 2 [Source:HGNC Symbol;Acc:HGNC:18641]
861	ENSG00000064651.14	811.354006003346	0.282531723406812	0.336879106112976	0.838673928658735	0.401652312341981	0.668884515148769	SLC12A2	solute carrier family 12 member 2 [Source:HGNC Symbol;Acc:HGNC:10911]
862	ENSG00000064652.11	36.3335159604183	-0.296599721683785	0.226834268029664	-1.30756134979128	0.191022133495712	0.475989973631315	SNX24	sorting nexin 24 [Source:HGNC Symbol;Acc:HGNC:21533]
863	ENSG00000064655.20	388.573842626986	-0.2964739887089	0.183342117375442	-1.61705336969459	0.10586676114674	0.365359724559049	EYA2	EYA transcriptional coactivator and phosphatase 2 [Source:HGNC Symbol;Acc:HGNC:3520]
864	ENSG00000064666.15	619.372915208924	-0.606368375726253	0.231521363011797	-2.61906014994977	0.00881723988407639	0.139409026894014	CNN2	calponin 2 [Source:HGNC Symbol;Acc:HGNC:2156]
865	ENSG00000064687.13	224.986476600495	-0.540430167296377	0.272814025754078	-1.98094715182839	0.0475972005007703	0.261034420255998	ABCA7	ATP binding cassette subfamily A member 7 [Source:HGNC Symbol;Acc:HGNC:37]
866	ENSG00000064692.20	84.8165654986357	-0.692463270230381	0.334267173910087	-2.07158621688842	0.0383040464068529	0.239260986260731	SNCAIP	synuclein alpha interacting protein [Source:HGNC Symbol;Acc:HGNC:11139]
867	ENSG00000064703.13	99.1407930133752	0.192684090567897	0.172844788345185	1.11478102644953	0.264944269042529	0.553554022357819	DDX20	DEAD-box helicase 20 [Source:HGNC Symbol;Acc:HGNC:2743]
868	ENSG00000064726.10	317.955483633705	-0.0251894994799964	0.168586625805115	-0.149415763911874	0.881225573553405	0.952109870906605	BTBD1	BTB domain containing 1 [Source:HGNC Symbol;Acc:HGNC:1120]
869	ENSG00000064763.12	29.7984405481195	0.101249281059473	0.267513425544505	0.378482989604681	0.70507182794319	0.865106964939393	FAR2	fatty acyl-CoA reductase 2 [Source:HGNC Symbol;Acc:HGNC:25531]
870	ENSG00000064787.14	474.71450829468	-0.307831055370751	0.293438143207381	-1.04904922041167	0.294155465452421	0.577848789940551	BCAS1	brain enriched myelin associated protein 1 [Source:HGNC Symbol;Acc:HGNC:974]
871	ENSG00000064886.14	77.9935628018943	-2.16148587278372	0.642232676327968	-3.36558065706379	0.000763827322118296	0.059301825768662	CHI3L2	chitinase 3 like 2 [Source:HGNC Symbol;Acc:HGNC:1933]
872	ENSG00000064932.16	829.336384731485	-1.03993437758638	0.335321686966505	-3.10130366751453	0.00192670592548955	0.0831328304959014	SBNO2	strawberry notch homolog 2 [Source:HGNC Symbol;Acc:HGNC:29158]
873	ENSG00000064933.19	106.475170418375	0.0570644234012358	0.203010905808449	0.281090432920283	0.778641038897306	0.903501394581188	PMS1	PMS1 homolog 1, mismatch repair system component [Source:HGNC Symbol;Acc:HGNC:9121]
874	ENSG00000064961.19	939.668618091146	-0.0597781487361602	0.266998901265621	-0.223889118842069	0.822843582735316	0.92497591521107	HMG20B	high mobility group 20B [Source:HGNC Symbol;Acc:HGNC:5002]
875	ENSG00000064989.13	78.764913759023	-0.0246299512927971	0.34010411698487	-0.072418856646457	0.942268578760103	0.978043263920866	CALCRL	calcitonin receptor like receptor [Source:HGNC Symbol;Acc:HGNC:16709]
876	ENSG00000064995.19	190.018829979334	0.142169414885665	0.112361660603597	1.26528403124289	0.205769528823298	0.491215276085676	TAF11	TATA-box binding protein associated factor 11 [Source:HGNC Symbol;Acc:HGNC:11544]
877	ENSG00000064999.16	417.394588678807	-0.193465249556573	0.137906915607693	-1.40286836743509	0.160656095204923	0.44164351747701	ANKS1A	ankyrin repeat and sterile alpha motif domain containing 1A [Source:HGNC Symbol;Acc:HGNC:20961]
878	ENSG00000065000.20	1716.49213134245	-0.2525544347652	0.183750201664828	-1.37444439503732	0.169303761674719	0.452877491683606	AP3D1	adaptor related protein complex 3 subunit delta 1 [Source:HGNC Symbol;Acc:HGNC:568]
879	ENSG00000065029.15	531.894439872849	-0.150226702805343	0.178204338649813	-0.843002498948982	0.399227046198626	0.666576375291643	ZNF76	zinc finger protein 76 [Source:HGNC Symbol;Acc:HGNC:13149]
880	ENSG00000065054.14	804.109260958777	-0.393010245545962	0.286767153509538	-1.37048556899279	0.17053537713363	0.453545735269879	NHERF2	NHERF family PDZ scaffold protein 2 [Source:HGNC Symbol;Acc:HGNC:11076]
881	ENSG00000065057.9	81.0815783373423	0.0017522976638247	0.274578392122343	0.00638177552967802	0.994908114397305	0.99835865717264	NTHL1	nth like DNA glycosylase 1 [Source:HGNC Symbol;Acc:HGNC:8028]
882	ENSG00000065060.18	255.524957733631	0.275968203763243	0.151866671121648	1.81717424715386	0.0691904369116047	0.306028965458046	BLTP3A	bridge-like lipid transfer protein family member 3A [Source:HGNC Symbol;Acc:HGNC:21216]
883	ENSG00000065135.12	388.583916569851	-0.115715084658555	0.146772610090318	-0.788396994421155	0.430464528320723	0.690733563191649	GNAI3	G protein subunit alpha i3 [Source:HGNC Symbol;Acc:HGNC:4387]
884	ENSG00000065150.21	882.771869786851	0.179418270420102	0.107202722854908	1.67363538576286	0.0942022796366984	0.347375424676294	IPO5	importin 5 [Source:HGNC Symbol;Acc:HGNC:6402]
885	ENSG00000065154.12	464.68504433543	-0.170217718283948	0.227085016020803	-0.74957705826066	0.453509472329618	0.708435393362058	OAT	ornithine aminotransferase [Source:HGNC Symbol;Acc:HGNC:8091]
886	ENSG00000065183.16	178.064283419717	0.390666759152403	0.167795867070831	2.32822635010129	0.0199000877034541	0.188831872771764	WDR3	WD repeat domain 3 [Source:HGNC Symbol;Acc:HGNC:12755]
887	ENSG00000065243.20	275.718948656252	0.16871886308701	0.246056907125648	0.685690416326552	0.492908351460987	0.737753374352487	PKN2	protein kinase N2 [Source:HGNC Symbol;Acc:HGNC:9406]
888	ENSG00000065268.11	173.978350677365	-0.368390828670836	0.281086083611802	-1.31059789206643	0.189993651779134	0.475050571654165	WDR18	WD repeat domain 18 [Source:HGNC Symbol;Acc:HGNC:17956]
889	ENSG00000065308.5	289.221432100305	0.239030590473029	0.161090443264625	1.48382849800947	0.137854424706553	0.411258987793053	TRAM2	translocation associated membrane protein 2 [Source:HGNC Symbol;Acc:HGNC:16855]
890	ENSG00000065320.9	140.55978167223	-1.05107114401625	0.283389625190528	-3.7089259824159	0.00020814025679207	0.0374399318670168	NTN1	netrin 1 [Source:HGNC Symbol;Acc:HGNC:8029]
891	ENSG00000065325.13	3.10214631587163	-0.610269099435575	0.475415687373955	-1.28365368590697	0.199263156273966	NA	GLP2R	glucagon like peptide 2 receptor [Source:HGNC Symbol;Acc:HGNC:4325]
892	ENSG00000065328.17	4.70107611368707	-0.0420197526232126	0.393735713972687	-0.106720704096778	0.915010556915859	0.966681655867852	MCM10	minichromosome maintenance 10 replication initiation factor [Source:HGNC Symbol;Acc:HGNC:18043]
893	ENSG00000065357.20	401.530179954732	-0.296011118495948	0.227240781353459	-1.30263202200278	0.192700419953247	0.478239077094746	DGKA	diacylglycerol kinase alpha [Source:HGNC Symbol;Acc:HGNC:2849]
894	ENSG00000065361.17	1797.87332556578	0.377476994046051	0.159870603920902	2.36114072748992	0.0182188155153877	0.181587909640827	ERBB3	erb-b2 receptor tyrosine kinase 3 [Source:HGNC Symbol;Acc:HGNC:3431]
895	ENSG00000065371.18	5.420182765701	0.494721497914728	0.472201202384551	1.04769216049526	0.294780460618293	0.578521593997802	ROPN1	rhophilin associated tail protein 1 [Source:HGNC Symbol;Acc:HGNC:17692]
896	ENSG00000065413.20	101.910863073096	-0.0329850039673299	0.250354332620518	-0.131753277932393	0.895179443094957	0.958626996543602	ANKRD44	ankyrin repeat domain 44 [Source:HGNC Symbol;Acc:HGNC:25259]
897	ENSG00000065427.15	564.556118540585	0.150222993518017	0.108252325166198	1.38771147213127	0.1652249212741	0.447531069348704	KARS1	lysyl-tRNA synthetase 1 [Source:HGNC Symbol;Acc:HGNC:6215]
898	ENSG00000065457.11	202.415649289862	0.0548567844216475	0.134208618540867	0.408742635294643	0.682728541722646	0.853795529769836	ADAT1	adenosine deaminase tRNA specific 1 [Source:HGNC Symbol;Acc:HGNC:228]
899	ENSG00000065485.20	489.576364643656	0.440678571241443	0.249014451383938	1.76969075004403	0.0767786716551803	0.319766341554665	PDIA5	protein disulfide isomerase family A member 5 [Source:HGNC Symbol;Acc:HGNC:24811]
900	ENSG00000065491.8	151.222576202834	0.179844603244078	0.182714814235336	0.984291306628475	0.324972302665667	0.605036201242422	TBC1D22B	TBC1 domain family member 22B [Source:HGNC Symbol;Acc:HGNC:21602]
901	ENSG00000065518.8	292.97846045461	0.011623507145865	0.136647477508112	0.0850619957121053	0.932212103790568	0.973764051915268	NDUFB4	NADH:ubiquinone oxidoreductase subunit B4 [Source:HGNC Symbol;Acc:HGNC:7699]
902	ENSG00000065526.13	950.64535261598	-0.152111273879087	0.129992093973947	-1.17015788598323	0.241937437114414	0.531591073080839	SPEN	spen family transcriptional repressor [Source:HGNC Symbol;Acc:HGNC:17575]
903	ENSG00000065534.20	5646.42057695729	-0.678486312640588	0.344749381901569	-1.96805664711621	0.0490615202682131	0.263790707394603	MYLK	myosin light chain kinase [Source:HGNC Symbol;Acc:HGNC:7590]
904	ENSG00000065548.19	285.367316012785	0.0685031303854233	0.172792279465979	0.396447865594081	0.691774660907089	0.85775934331191	ZC3H15	zinc finger CCCH-type containing 15 [Source:HGNC Symbol;Acc:HGNC:29528]
905	ENSG00000065559.15	266.079465902037	0.0565019043057411	0.152401714444774	0.370743232853957	0.710828786285377	0.86789964907766	MAP2K4	mitogen-activated protein kinase kinase 4 [Source:HGNC Symbol;Acc:HGNC:6844]
906	ENSG00000065600.13	52.3961418158514	0.0973031574868385	0.186805928817115	0.520878315281413	0.602451542349448	0.807901720754937	PACC1	proton activated chloride channel 1 [Source:HGNC Symbol;Acc:HGNC:25593]
907	ENSG00000065609.15	60.7253658734131	0.591449794014545	0.417985942908779	1.41499924590436	0.157068717134272	0.436662843311257	SNAP91	synaptosome associated protein 91 [Source:HGNC Symbol;Acc:HGNC:14986]
908	ENSG00000065613.15	418.426970241494	0.264655790106929	0.175849286660167	1.50501486320148	0.132320255503579	0.403432379252697	SLK	STE20 like kinase [Source:HGNC Symbol;Acc:HGNC:11088]
909	ENSG00000065615.14	61.9163158474641	0.0805049314970752	0.236139885354495	0.340920515719827	0.733163419741247	0.880285363667712	CYB5R4	cytochrome b5 reductase 4 [Source:HGNC Symbol;Acc:HGNC:20147]
910	ENSG00000065618.21	266.770058846234	-1.01265702625838	0.364994951920475	-2.77444118317291	0.00552966319975591	0.116795072650273	COL17A1	collagen type XVII alpha 1 chain [Source:HGNC Symbol;Acc:HGNC:2194]
911	ENSG00000065621.15	224.481187271108	-0.425393422406002	0.258586420828093	-1.64507254883581	0.0999548508323636	0.35625491268267	GSTO2	glutathione S-transferase omega 2 [Source:HGNC Symbol;Acc:HGNC:23064]
912	ENSG00000065665.21	87.6286185497256	0.162076858303243	0.132465398520608	1.22354109158573	0.221125393784273	0.509410467935197	SEC61A2	SEC61 translocon subunit alpha 2 [Source:HGNC Symbol;Acc:HGNC:17702]
913	ENSG00000065675.16	16.7156561207472	-0.214122002485369	0.333360298104826	-0.642314047901523	0.520669294892462	0.755299584166692	PRKCQ	protein kinase C theta [Source:HGNC Symbol;Acc:HGNC:9410]
914	ENSG00000065717.16	623.529746985611	-0.701860510311724	0.338263742086884	-2.07489134360563	0.0379966061685814	0.238403405472537	TLE2	TLE family member 2, transcriptional corepressor [Source:HGNC Symbol;Acc:HGNC:11838]
915	ENSG00000065802.12	317.400090265623	-0.33796915314898	0.15782667278578	-2.14139439920721	0.0322422462234269	0.223133458407104	ASB1	ankyrin repeat and SOCS box containing 1 [Source:HGNC Symbol;Acc:HGNC:16011]
916	ENSG00000065809.14	359.593923695245	-0.106256846603613	0.182402515206625	-0.582540468168681	0.560202691357641	0.781050240879474	FAM107B	family with sequence similarity 107 member B [Source:HGNC Symbol;Acc:HGNC:23726]
917	ENSG00000065833.9	69.8402052916239	-0.448578301166601	0.239298324338142	-1.87455680020865	0.0608537209956386	0.288624222402617	ME1	malic enzyme 1 [Source:HGNC Symbol;Acc:HGNC:6983]
918	ENSG00000065882.18	404.432882892462	-0.463281375253999	0.219352038339379	-2.11204499744477	0.0346825899616853	0.229368502743078	TBC1D1	TBC1 domain family member 1 [Source:HGNC Symbol;Acc:HGNC:11578]
919	ENSG00000065883.18	456.756688920249	0.120648622089505	0.0967767025955421	1.24667010606603	0.21251848431831	0.499468420213394	CDK13	cyclin dependent kinase 13 [Source:HGNC Symbol;Acc:HGNC:1733]
920	ENSG00000065911.13	178.841144795663	0.320578243211818	0.233488897684757	1.37299137728015	0.169755027326556	0.452952169597419	MTHFD2	methylenetetrahydrofolate dehydrogenase (NADP+ dependent) 2, methenyltetrahydrofolate cyclohydrolase [Source:HGNC Symbol;Acc:HGNC:7434]
921	ENSG00000065923.10	351.812683766714	0.243188518027067	0.200083014433427	1.21543809561097	0.224199045726493	0.511993868691667	SLC9A7	solute carrier family 9 member A7 [Source:HGNC Symbol;Acc:HGNC:17123]
922	ENSG00000065970.9	302.967559314226	-0.203537654626168	0.129182671202557	-1.57558016668524	0.115122589877457	0.380577870075459	FOXJ2	forkhead box J2 [Source:HGNC Symbol;Acc:HGNC:24818]
923	ENSG00000065978.19	794.469856949017	-0.231049647888678	0.11086177002073	-2.08412375019337	0.0371489122174259	0.236046409262678	YBX1	Y-box binding protein 1 [Source:HGNC Symbol;Acc:HGNC:8014]
924	ENSG00000065989.16	158.167212870755	-0.78681286643475	0.255290793286898	-3.08202601552701	0.00205596868050038	0.0847010952900001	PDE4A	phosphodiesterase 4A [Source:HGNC Symbol;Acc:HGNC:8780]
925	ENSG00000066027.12	233.055025960389	-0.127984936238589	0.157750498171405	-0.811312406123283	0.417186287340703	0.681119424848779	PPP2R5A	protein phosphatase 2 regulatory subunit B'alpha [Source:HGNC Symbol;Acc:HGNC:9309]
926	ENSG00000066032.19	4.58846629197309	-0.493438721562663	0.445987887416211	-1.10639489431283	0.268555634442122	0.556163990674303	CTNNA2	catenin alpha 2 [Source:HGNC Symbol;Acc:HGNC:2510]
927	ENSG00000066044.15	492.467426198204	-0.0090442672329064	0.065210860798488	-0.138692652146621	0.88969302471922	0.956309172009987	ELAVL1	ELAV like RNA binding protein 1 [Source:HGNC Symbol;Acc:HGNC:3312]
928	ENSG00000066056.15	132.213181862731	-0.685510785533057	0.267491671961355	-2.56273692749617	0.0103850703890563	0.146987745532583	TIE1	tyrosine kinase with immunoglobulin like and EGF like domains 1 [Source:HGNC Symbol;Acc:HGNC:11809]
929	ENSG00000066084.13	312.029179032287	0.582663217740417	0.159399620625515	3.65536138325758	0.000256819946840802	0.0402180036752696	DIP2B	disco interacting protein 2 homolog B [Source:HGNC Symbol;Acc:HGNC:29284]
930	ENSG00000066117.15	354.635863472166	0.08360945180079	0.0946093370997026	0.883733618307456	0.376840027957123	0.650119235902616	SMARCD1	SWI/SNF related, matrix associated, actin dependent regulator of chromatin, subfamily d, member 1 [Source:HGNC Symbol;Acc:HGNC:11106]
931	ENSG00000066135.13	186.188827827288	0.0922486467650728	0.10586448109449	0.871384300110398	0.383544355219106	0.654869024156172	KDM4A	lysine demethylase 4A [Source:HGNC Symbol;Acc:HGNC:22978]
932	ENSG00000066136.21	365.863117629668	-0.320932149753454	0.150341075095928	-2.13469372590742	0.0327860358273128	0.224330789965347	NFYC	nuclear transcription factor Y subunit gamma [Source:HGNC Symbol;Acc:HGNC:7806]
933	ENSG00000066185.13	18.4059945770015	0.566254840497155	0.257200035767222	2.20161260401084	0.0276926848482907	0.212214926894414	ZMYND12	zinc finger MYND-type containing 12 [Source:HGNC Symbol;Acc:HGNC:21192]
934	ENSG00000066230.12	68.281947095788	-0.305888294833533	0.365809433073838	-0.836195754339092	0.403044786509766	0.670454941389702	SLC9A3	solute carrier family 9 member A3 [Source:HGNC Symbol;Acc:HGNC:11073]
935	ENSG00000066248.15	22.3969463111228	-0.124519489735348	0.284334228750311	-0.437933520289235	0.661434475668579	0.841842613332432	NGEF	neuronal guanine nucleotide exchange factor [Source:HGNC Symbol;Acc:HGNC:7807]
936	ENSG00000066279.19	8.40312143585325	0.343573240220378	0.421731419164155	0.814673094315141	0.415259458326569	0.679557247330336	ASPM	assembly factor for spindle microtubules [Source:HGNC Symbol;Acc:HGNC:19048]
937	ENSG00000066294.15	63.5298728504233	-0.281310347832849	0.346457804446396	-0.811961353511299	0.416813807440859	0.680998061945823	CD84	CD84 molecule [Source:HGNC Symbol;Acc:HGNC:1704]
938	ENSG00000066322.15	569.072626120486	-0.203403524825855	0.166289312575711	-1.22319060482764	0.22125771330065	0.509455357506478	ELOVL1	ELOVL fatty acid elongase 1 [Source:HGNC Symbol;Acc:HGNC:14418]
939	ENSG00000066336.13	121.064705733352	-0.70440915216669	0.360769652851336	-1.95251775363977	0.0508767652416618	0.268284971979522	SPI1	Spi-1 proto-oncogene [Source:HGNC Symbol;Acc:HGNC:11241]
940	ENSG00000066379.15	69.9333814285211	-0.151222141126266	0.155043900548222	-0.975350469070744	0.329386443879103	0.609643839788582	POLR1H	RNA polymerase I subunit H [Source:HGNC Symbol;Acc:HGNC:13182]
941	ENSG00000066382.17	167.846790434666	-0.524588974672061	0.314817305936001	-1.66632826334745	0.0956480503221612	0.349189581146314	MPPED2	metallophosphoesterase domain containing 2 [Source:HGNC Symbol;Acc:HGNC:1180]
942	ENSG00000066405.13	2.84634775740931	-0.230092134455991	0.441352505652347	-0.521334152427436	0.602134013589298	NA	CLDN18	claudin 18 [Source:HGNC Symbol;Acc:HGNC:2039]
943	ENSG00000066422.7	177.781531037788	0.294133598643855	0.208396007934565	1.4114166656024	0.158121791773451	0.437948115659096	ZBTB11	zinc finger and BTB domain containing 11 [Source:HGNC Symbol;Acc:HGNC:16740]
944	ENSG00000066427.25	164.662019619883	0.259697393309289	0.135167629058307	1.92129872454346	0.0546940578594602	0.27566550706826	ATXN3	ataxin 3 [Source:HGNC Symbol;Acc:HGNC:7106]
945	ENSG00000066455.13	354.91991266084	0.271863955471333	0.147875112757825	1.83846997916792	0.0659931816229052	0.299447119555462	GOLGA5	golgin A5 [Source:HGNC Symbol;Acc:HGNC:4428]
946	ENSG00000066468.24	388.65204923383	-0.721141032485643	0.2780255274425	-2.59379431492954	0.0094923255821741	0.143175462690447	FGFR2	fibroblast growth factor receptor 2 [Source:HGNC Symbol;Acc:HGNC:3689]
947	ENSG00000066557.6	66.2482472260297	0.233199610016736	0.306131770126532	0.761762197763232	0.446201945891683	0.702845287469877	LRRC40	leucine rich repeat containing 40 [Source:HGNC Symbol;Acc:HGNC:26004]
948	ENSG00000066583.12	148.737900260859	0.111772238773883	0.137680570772784	0.811822889362816	0.416893266004606	0.680998061945823	ISOC1	isochorismatase domain containing 1 [Source:HGNC Symbol;Acc:HGNC:24254]
949	ENSG00000066629.19	184.687238302251	-0.230170789574956	0.169623451433423	-1.35695145706487	0.174796635148589	0.458411811142611	EML1	EMAP like 1 [Source:HGNC Symbol;Acc:HGNC:3330]
950	ENSG00000066651.20	73.2021090768951	-0.0589143646872253	0.210372540511403	-0.280047788290278	0.779440841356028	0.904022268809714	TRMT11	tRNA methyltransferase 11 homolog [Source:HGNC Symbol;Acc:HGNC:21080]
951	ENSG00000066654.14	553.834096052799	0.162290076345859	0.193274006284611	0.839689099768927	0.401082727193313	0.668521435220409	THUMPD1	THUMP domain containing 1 [Source:HGNC Symbol;Acc:HGNC:23807]
952	ENSG00000066697.15	67.6598138179082	0.104024459836992	0.141544360482007	0.734924793066665	0.462385297928351	0.715467678084775	MSANTD3	Myb/SANT DNA binding domain containing 3 [Source:HGNC Symbol;Acc:HGNC:23370]
953	ENSG00000066735.16	31.5843517863217	-0.754807109625943	0.254943180378911	-2.96068758734439	0.00306953129780946	0.0970773477219634	KIF26A	kinesin family member 26A [Source:HGNC Symbol;Acc:HGNC:20226]
954	ENSG00000066739.12	376.403393812657	0.170590763135375	0.131407748405936	1.29817887609182	0.194225875134587	0.480144976119693	ATG2B	autophagy related 2B [Source:HGNC Symbol;Acc:HGNC:20187]
955	ENSG00000066777.9	421.099055502797	0.131512896416891	0.224286480474884	0.586361229345778	0.557632792576531	0.779597446463316	ARFGEF1	ADP ribosylation factor guanine nucleotide exchange factor 1 [Source:HGNC Symbol;Acc:HGNC:15772]
956	ENSG00000066813.14	3.01317771911835	-0.312853611927799	0.440820365642104	-0.709707709334373	0.477885410440413	NA	ACSM2B	acyl-CoA synthetase medium chain family member 2B [Source:HGNC Symbol;Acc:HGNC:30931]
957	ENSG00000066827.16	96.1588460195953	-0.254075341839054	0.143883625735764	-1.76583916717287	0.0774228354055552	0.320835707653801	ZFAT	zinc finger and AT-hook domain containing [Source:HGNC Symbol;Acc:HGNC:19899]
958	ENSG00000066855.16	116.206169767095	-0.0549423647626546	0.221590739589	-0.247945220384931	0.804176791253568	0.916289840630179	MTFR1	mitochondrial fission regulator 1 [Source:HGNC Symbol;Acc:HGNC:29510]
959	ENSG00000066923.19	38.3746351114705	0.0611918185369384	0.158177526103224	0.386855326697964	0.698863315157731	0.861349035931904	STAG3	STAG3 cohesin complex component [Source:HGNC Symbol;Acc:HGNC:11356]
960	ENSG00000066926.13	294.934446009847	-0.0970474663166387	0.182623616732498	-0.531406989156233	0.595136779294577	0.803516144557268	FECH	ferrochelatase [Source:HGNC Symbol;Acc:HGNC:3647]
961	ENSG00000066933.17	270.352286071088	0.220529149199664	0.124217187054512	1.7753513376767	0.0758398936178804	0.318104560878401	MYO9A	myosin IXA [Source:HGNC Symbol;Acc:HGNC:7608]
962	ENSG00000067048.17	534.636404850726	0.104228147898624	0.189515882452936	0.549970517244156	0.582339595600536	0.795184588184174	DDX3Y	DEAD-box helicase 3 Y-linked [Source:HGNC Symbol;Acc:HGNC:2699]
963	ENSG00000067057.19	606.269191840017	-0.551044042251789	0.25406012739749	-2.16895129470533	0.0300863818206241	0.216732536696949	PFKP	phosphofructokinase, platelet [Source:HGNC Symbol;Acc:HGNC:8878]
964	ENSG00000067064.13	350.169221111945	-0.304906951077226	0.252832097191089	-1.20596615091469	0.227830542190794	0.515020904028947	IDI1	isopentenyl-diphosphate delta isomerase 1 [Source:HGNC Symbol;Acc:HGNC:5387]
965	ENSG00000067066.17	380.322100435002	0.00454805450965868	0.160927720947012	0.0282614734297778	0.97745360806621	0.991995308586259	SP100	SP100 nuclear antigen [Source:HGNC Symbol;Acc:HGNC:11206]
966	ENSG00000067082.15	679.968769944713	0.156584132376422	0.25133636799493	0.623006266962449	0.533280403566745	0.763971246826268	KLF6	KLF transcription factor 6 [Source:HGNC Symbol;Acc:HGNC:2235]
967	ENSG00000067113.17	1728.51440389266	0.317028264693667	0.239706280618705	1.32256970437064	0.185978514693801	0.470189884269628	PLPP1	phospholipid phosphatase 1 [Source:HGNC Symbol;Acc:HGNC:9228]
968	ENSG00000067141.17	1099.0819423883	-0.261392974929485	0.17684836425282	-1.47806272358731	0.139390990351634	0.413488645651245	NEO1	neogenin 1 [Source:HGNC Symbol;Acc:HGNC:7754]
969	ENSG00000067167.8	784.591031142557	-0.206749400796771	0.244235292724782	-0.846517300960871	0.397264226516614	0.665155235114799	TRAM1	translocation associated membrane protein 1 [Source:HGNC Symbol;Acc:HGNC:20568]
970	ENSG00000067177.15	219.923688572334	0.263370313289345	0.119897940642375	2.19662082499742	0.0280475376672717	0.212529986628956	PHKA1	phosphorylase kinase regulatory subunit alpha 1 [Source:HGNC Symbol;Acc:HGNC:8925]
971	ENSG00000067182.9	625.231288321359	-0.501319678317457	0.20724329207411	-2.41899109640753	0.0155636211527222	0.170930165976802	TNFRSF1A	TNF receptor superfamily member 1A [Source:HGNC Symbol;Acc:HGNC:11916]
972	ENSG00000067191.17	102.670524231199	-0.581246587281738	0.248707636254492	-2.33706771547204	0.0194356633819571	0.186523514979979	CACNB1	calcium voltage-gated channel auxiliary subunit beta 1 [Source:HGNC Symbol;Acc:HGNC:1401]
973	ENSG00000067208.17	119.53736778605	0.0682956681248713	0.202877830821604	0.33663445556516	0.736392478889691	0.882080565714347	EVI5	ecotropic viral integration site 5 [Source:HGNC Symbol;Acc:HGNC:3501]
974	ENSG00000067221.14	90.8832305505338	-0.390074858379743	0.208550504369056	-1.87040956606586	0.0614269645784416	0.290068080184542	STOML1	stomatin like 1 [Source:HGNC Symbol;Acc:HGNC:14560]
975	ENSG00000067225.21	2995.87449838728	-0.406522564966544	0.192791989384493	-2.10860713800614	0.0349785062464087	0.230014973444503	PKM	pyruvate kinase M1/2 [Source:HGNC Symbol;Acc:HGNC:9021]
976	ENSG00000067248.11	228.021530024269	0.176612122377131	0.204779476363439	0.862450307586894	0.388439767029797	0.658756166125066	DHX29	DExH-box helicase 29 [Source:HGNC Symbol;Acc:HGNC:15815]
977	ENSG00000067334.14	215.877461397478	-0.042937705977864	0.179761991145054	-0.238858646949547	0.811215192421817	0.918904192477827	DNTTIP2	deoxynucleotidyltransferase terminal interacting protein 2 [Source:HGNC Symbol;Acc:HGNC:24013]
978	ENSG00000067365.15	146.515913313583	0.0126723282854826	0.139950239995448	0.0905488142492277	0.927851105075656	0.971839796959677	METTL22	methyltransferase 22, Kin17 lysine [Source:HGNC Symbol;Acc:HGNC:28368]
979	ENSG00000067369.14	467.316127674059	0.0480501885426663	0.0819813481565228	0.586111226799132	0.557800772302353	0.779597446463316	TP53BP1	tumor protein p53 binding protein 1 [Source:HGNC Symbol;Acc:HGNC:11999]
980	ENSG00000067445.22	157.201848449384	-0.344000865761037	0.292135759881303	-1.1775376828253	0.23898096618188	0.528303578084013	TRO	trophinin [Source:HGNC Symbol;Acc:HGNC:12326]
981	ENSG00000067533.6	90.4675609163872	0.146860143523762	0.222064178641339	0.661340988998315	0.508393660642381	0.747388372280162	RRP15	ribosomal RNA processing 15 homolog [Source:HGNC Symbol;Acc:HGNC:24255]
982	ENSG00000067560.14	1168.54130371437	0.0298667759383376	0.125798345522243	0.2374178755241	0.812332623457199	0.919430258138581	RHOA	ras homolog family member A [Source:HGNC Symbol;Acc:HGNC:667]
983	ENSG00000067596.12	384.469300820288	-0.169250985468553	0.111125271269518	-1.52306476767162	0.127742502345424	0.397935981446277	DHX8	DEAH-box helicase 8 [Source:HGNC Symbol;Acc:HGNC:2749]
984	ENSG00000067606.17	198.963894745008	-0.171953032623397	0.182297098054736	-0.943257103148	0.345549411677865	0.622542321317224	PRKCZ	protein kinase C zeta [Source:HGNC Symbol;Acc:HGNC:9412]
985	ENSG00000067646.12	105.30167604779	0.406777931686273	0.226009947458791	1.7998231328311	0.0718885700536365	0.31120175772795	ZFY	zinc finger protein Y-linked [Source:HGNC Symbol;Acc:HGNC:12870]
986	ENSG00000067704.10	571.553716764381	0.14656700625351	0.124009562088379	1.18190084526752	0.237245046563609	0.525893378777257	IARS2	isoleucyl-tRNA synthetase 2, mitochondrial [Source:HGNC Symbol;Acc:HGNC:29685]
987	ENSG00000067715.15	89.522662687644	-0.791080519834445	0.428235141164242	-1.84730407150552	0.0647030832019964	0.297089596585641	SYT1	synaptotagmin 1 [Source:HGNC Symbol;Acc:HGNC:11509]
988	ENSG00000067798.16	37.6741887961808	-0.0230760624557491	0.237805987291044	-0.0970373484646834	0.92269673460458	0.969571905049678	NAV3	neuron navigator 3 [Source:HGNC Symbol;Acc:HGNC:15998]
989	ENSG00000067829.20	483.610884481346	-0.254050706985204	0.213914818931102	-1.18762556168224	0.234980962504859	0.522961309463665	IDH3G	isocitrate dehydrogenase (NAD(+)) 3 non-catalytic subunit gamma [Source:HGNC Symbol;Acc:HGNC:5386]
990	ENSG00000067836.13	178.111463755691	-0.279723915050884	0.257990501714792	-1.08424113752885	0.278257896322054	0.564018759064813	ROGDI	rogdi atypical leucine zipper [Source:HGNC Symbol;Acc:HGNC:29478]
991	ENSG00000067840.13	172.914219218704	-0.514477787628832	0.322557586760398	-1.59499515356616	0.110713319552291	0.374084273781074	PDZD4	PDZ domain containing 4 [Source:HGNC Symbol;Acc:HGNC:21167]
992	ENSG00000067842.19	8.33648748346087	-0.813113486463755	0.329408637229588	-2.46840366209657	0.0135717178220989	0.162530936509184	ATP2B3	ATPase plasma membrane Ca2+ transporting 3 [Source:HGNC Symbol;Acc:HGNC:816]
993	ENSG00000067900.9	360.222071194181	0.212055872232014	0.228989851432189	0.926049215306866	0.3544204042974	0.630787185873939	ROCK1	Rho associated coiled-coil containing protein kinase 1 [Source:HGNC Symbol;Acc:HGNC:10251]
994	ENSG00000067955.15	199.242154270341	0.153338556856597	0.235137179858088	0.652123823842497	0.514321296335797	0.751185802192215	CBFB	core-binding factor subunit beta [Source:HGNC Symbol;Acc:HGNC:1539]
995	ENSG00000067992.17	259.909727606963	0.0277292970034525	0.189337470507711	0.146454354381602	0.883562721235836	0.953358195790558	PDK3	pyruvate dehydrogenase kinase 3 [Source:HGNC Symbol;Acc:HGNC:8811]
996	ENSG00000068001.14	217.93163108485	-0.479732981029267	0.25235192875403	-1.9010474118344	0.0572958027765406	0.281368401304199	HYAL2	hyaluronidase 2 [Source:HGNC Symbol;Acc:HGNC:5321]
997	ENSG00000068024.18	286.814156100985	-0.180933172732415	0.149403741252517	-1.21103508664223	0.22588195781573	0.513628739784122	HDAC4	histone deacetylase 4 [Source:HGNC Symbol;Acc:HGNC:14063]
998	ENSG00000068028.18	222.551380797291	-0.354735782999722	0.173070330045642	-2.04966260193859	0.0403973668648069	0.244564788778267	RASSF1	Ras association domain family member 1 [Source:HGNC Symbol;Acc:HGNC:9882]
999	ENSG00000068078.20	310.408315805018	-0.531460128900945	0.387831845621535	-1.37033648706499	0.170581888255367	0.453578808343425	FGFR3	fibroblast growth factor receptor 3 [Source:HGNC Symbol;Acc:HGNC:3690]
1000	ENSG00000068079.8	181.913579170204	-0.197465160514455	0.252864837338076	-0.780911899784814	0.434854312705365	0.6942960005303	IFI35	interferon induced protein 35 [Source:HGNC Symbol;Acc:HGNC:5399]
1001	ENSG00000068097.16	205.724623768588	0.0127470352495393	0.110456237086377	0.115403489977402	0.908125312844405	0.963076607518772	HEATR6	HEAT repeat containing 6 [Source:HGNC Symbol;Acc:HGNC:24076]
1002	ENSG00000068120.15	498.609861842823	-0.113577305636037	0.18395073426919	-0.617433282271274	0.536948974989841	0.766140830323698	COASY	Coenzyme A synthase [Source:HGNC Symbol;Acc:HGNC:29932]
1003	ENSG00000068137.15	380.684822501601	-0.415204596561986	0.278167554979686	-1.49264207535745	0.135530903357104	0.408387516601339	PLEKHH3	pleckstrin homology, MyTH4 and FERM domain containing H3 [Source:HGNC Symbol;Acc:HGNC:26105]
1004	ENSG00000068305.19	384.549171872476	-0.181111748217509	0.156419551267005	-1.15785876350172	0.246921677995152	0.536103038347639	MEF2A	myocyte enhancer factor 2A [Source:HGNC Symbol;Acc:HGNC:6993]
1005	ENSG00000068308.15	544.585087036451	-0.136457757546635	0.162417710844945	-0.840165501882404	0.400815598114439	0.668201694094972	OTUD5	OTU deubiquitinase 5 [Source:HGNC Symbol;Acc:HGNC:25402]
1006	ENSG00000068323.17	467.275881590438	-0.421547053416706	0.196160144953305	-2.14899440208435	0.0316348436967929	0.221335823625761	TFE3	transcription factor binding to IGHM enhancer 3 [Source:HGNC Symbol;Acc:HGNC:11752]
1007	ENSG00000068354.16	142.171234912459	-0.172614345193535	0.195560584343082	-0.882664294409696	0.377417679196864	0.650794316703085	TBC1D25	TBC1 domain family member 25 [Source:HGNC Symbol;Acc:HGNC:8092]
1008	ENSG00000068366.21	149.754361255341	-0.309525179303058	0.278528140709467	-1.11128871400439	0.26644409573951	0.554931276998105	ACSL4	acyl-CoA synthetase long chain family member 4 [Source:HGNC Symbol;Acc:HGNC:3571]
1009	ENSG00000068383.19	355.989693119434	-0.290787666367591	0.172734533542264	-1.6834367766793	0.0922905688515284	0.343791809423362	INPP5A	inositol polyphosphate-5-phosphatase A [Source:HGNC Symbol;Acc:HGNC:6076]
1010	ENSG00000068394.11	127.768138940493	-0.110064797702991	0.160886629007417	-0.684114014831626	0.493903172701823	0.738489184582644	GPKOW	G-patch domain and KOW motifs [Source:HGNC Symbol;Acc:HGNC:30677]
1011	ENSG00000068400.14	655.892863443801	-0.157621885770234	0.111877086065707	-1.40888444017625	0.158869341203863	0.438938861195408	GRIPAP1	GRIP1 associated protein 1 [Source:HGNC Symbol;Acc:HGNC:18706]
1012	ENSG00000068438.15	178.87987857355	-0.0554253614498324	0.12564148783164	-0.441139009147223	0.659112364295374	0.840386601914013	FTSJ1	FtsJ RNA 2'-O-methyltransferase 1 [Source:HGNC Symbol;Acc:HGNC:13254]
1013	ENSG00000068489.13	14.2322020151873	0.29812531518705	0.283251466664603	1.05251110858345	0.292565116630676	0.576340723319658	PRR11	proline rich 11 [Source:HGNC Symbol;Acc:HGNC:25619]
1014	ENSG00000068615.20	88.1943486404807	-0.530379932896972	0.277923371821455	-1.90836750943602	0.056343733121017	0.279847549094723	REEP1	receptor accessory protein 1 [Source:HGNC Symbol;Acc:HGNC:25786]
1015	ENSG00000068650.19	726.560210840429	0.3398404640769	0.251823480591837	1.34951857260572	0.177170458917212	0.461287338138225	ATP11A	ATPase phospholipid transporting 11A [Source:HGNC Symbol;Acc:HGNC:13552]
1016	ENSG00000068654.17	575.693464883334	0.039206957503478	0.117328547285504	0.334163836598718	0.738255931186655	0.882909072853002	POLR1A	RNA polymerase I subunit A [Source:HGNC Symbol;Acc:HGNC:17264]
1017	ENSG00000068697.7	1413.00855047653	-0.205418651558816	0.140487893020476	-1.462180456567	0.143691765667755	0.419401621051088	LAPTM4A	lysosomal protein transmembrane 4 alpha [Source:HGNC Symbol;Acc:HGNC:6924]
1018	ENSG00000068724.18	250.177209668502	-0.479003263777622	0.171764427533364	-2.78872215077583	0.00529164417534482	0.115376045238354	TTC7A	tetratricopeptide repeat domain 7A [Source:HGNC Symbol;Acc:HGNC:19750]
1019	ENSG00000068745.15	943.441172762287	0.00910659482887613	0.141490307559933	0.0643619692820212	0.948682011329496	0.980483183185312	IP6K2	inositol hexakisphosphate kinase 2 [Source:HGNC Symbol;Acc:HGNC:17313]
1020	ENSG00000068781.21	1.80949425109652	-0.25586336539305	0.563944242115995	-0.453703303065948	0.650042389219071	NA	STON1-GTF2A1L	STON1-GTF2A1L readthrough [Source:HGNC Symbol;Acc:HGNC:30651]
1021	ENSG00000068784.13	117.016110521014	0.193484971242887	0.171963489751656	1.12515145815145	0.260524858851248	0.549361586327892	SRBD1	S1 RNA binding domain 1 [Source:HGNC Symbol;Acc:HGNC:25521]
1022	ENSG00000068796.19	160.02491443502	0.0631236420429357	0.198992059424529	0.317216889083337	0.751079035571996	0.888874242498229	KIF2A	kinesin family member 2A [Source:HGNC Symbol;Acc:HGNC:6318]
1023	ENSG00000068831.19	211.98395596645	-0.678650564247821	0.317371987516866	-2.13834424883436	0.0324888137367642	0.223909398876747	RASGRP2	RAS guanyl releasing protein 2 [Source:HGNC Symbol;Acc:HGNC:9879]
1024	ENSG00000068878.15	570.404749366053	0.296680574376205	0.145415955063417	2.04022023750297	0.041328394965322	0.246581024376244	PSME4	proteasome activator subunit 4 [Source:HGNC Symbol;Acc:HGNC:20635]
1025	ENSG00000068885.15	73.0594624314406	-0.00988981202193195	0.284750077970754	-0.0347315515852034	0.97229380157135	0.990358084846456	IFT80	intraflagellar transport 80 [Source:HGNC Symbol;Acc:HGNC:29262]
1026	ENSG00000068903.21	356.574585795033	-0.00847849146003812	0.185164480011721	-0.0457889734548516	0.963478447502055	0.98595920113342	SIRT2	sirtuin 2 [Source:HGNC Symbol;Acc:HGNC:10886]
1027	ENSG00000068912.15	557.000599450761	-0.276874063665233	0.235329229009962	-1.17653920352372	0.239379476080704	0.528824347760633	ERLEC1	endoplasmic reticulum lectin 1 [Source:HGNC Symbol;Acc:HGNC:25222]
1028	ENSG00000068971.14	156.845221269706	-0.412144084867584	0.203700361925	-2.02328597245856	0.0430436722836855	0.250814650092298	PPP2R5B	protein phosphatase 2 regulatory subunit B'beta [Source:HGNC Symbol;Acc:HGNC:9310]
1029	ENSG00000068976.14	225.829684157027	-0.860444820620479	0.391614313783925	-2.1971740825981	0.0280080158363034	0.212529986628956	PYGM	glycogen phosphorylase, muscle associated [Source:HGNC Symbol;Acc:HGNC:9726]
1030	ENSG00000069011.16	63.305299831834	-1.08559382261984	0.467421614123124	-2.32251524067067	0.0202052087430166	0.188844328090736	PITX1	paired like homeodomain 1 [Source:HGNC Symbol;Acc:HGNC:9004]
1031	ENSG00000069018.19	3.89549487646763	1.07591039312324	0.500805071635594	2.14836161624601	0.0316850395366058	0.221454219622872	TRPC7	transient receptor potential cation channel subfamily C member 7 [Source:HGNC Symbol;Acc:HGNC:20754]
1032	ENSG00000069020.19	300.984499073275	-0.534088381637922	0.237617324193628	-2.24768283815328	0.0245964211057064	0.203035795401252	MAST4	microtubule associated serine/threonine kinase family member 4 [Source:HGNC Symbol;Acc:HGNC:19037]
1033	ENSG00000069122.19	283.603422691185	1.20732282534589	0.480461687678431	2.51283891371155	0.011976400692904	0.154262072642375	ADGRF5	adhesion G protein-coupled receptor F5 [Source:HGNC Symbol;Acc:HGNC:19030]
1034	ENSG00000069188.17	296.596596694802	-0.375136916093486	0.279821870906665	-1.34062757452798	0.180041399883984	0.463672273988291	SDK2	sidekick cell adhesion molecule 2 [Source:HGNC Symbol;Acc:HGNC:19308]
1035	ENSG00000069206.15	6.13488254387814	1.44193068333884	0.741493324182284	1.94463070173827	0.0518194414217397	0.269421393094215	ADAM7	ADAM metallopeptidase domain 7 [Source:HGNC Symbol;Acc:HGNC:214]
1036	ENSG00000069248.12	244.861188608004	0.1370379652892	0.138912185503988	0.986507877563171	0.323883951519414	0.604054711705547	NUP133	nucleoporin 133 [Source:HGNC Symbol;Acc:HGNC:18016]
1037	ENSG00000069275.13	1691.97190975255	-0.169233604531123	0.169882423502725	-0.996180776337986	0.319162317986088	0.599079124968316	NUCKS1	nuclear casein kinase and cyclin dependent kinase substrate 1 [Source:HGNC Symbol;Acc:HGNC:29923]
1038	ENSG00000069329.19	579.49211216689	0.157608399464336	0.144139961936994	1.0934399964198	0.274200660725059	0.560572107957496	VPS35	VPS35 retromer complex component [Source:HGNC Symbol;Acc:HGNC:13487]
1039	ENSG00000069345.12	427.803449213471	-0.0126162176508042	0.106005805809215	-0.119014402602725	0.905263945256334	0.962344846259209	DNAJA2	DnaJ heat shock protein family (Hsp40) member A2 [Source:HGNC Symbol;Acc:HGNC:14884]
1040	ENSG00000069399.15	569.078642317745	-0.828360983405002	0.358605550788549	-2.30995025476737	0.0208909083341377	0.191053851484512	BCL3	BCL3 transcription coactivator [Source:HGNC Symbol;Acc:HGNC:998]
1041	ENSG00000069424.16	166.393775917725	-0.384634372884595	0.279020016279404	-1.37851892496283	0.168043128933566	0.45138171511143	KCNAB2	potassium voltage-gated channel subfamily A regulatory beta subunit 2 [Source:HGNC Symbol;Acc:HGNC:6229]
1042	ENSG00000069431.14	137.204467234176	-0.27933918529126	0.308631299454475	-0.905090267205593	0.365417567882329	0.641148519881589	ABCC9	ATP binding cassette subfamily C member 9 [Source:HGNC Symbol;Acc:HGNC:60]
1043	ENSG00000069482.7	12.4781685104641	1.53878366794479	0.514933651235889	2.98831444449507	0.0028052078032312	0.0937399069482926	GAL	galanin and GMAP prepropeptide [Source:HGNC Symbol;Acc:HGNC:4114]
1044	ENSG00000069493.15	124.596160005873	-0.00247095426248325	0.19527271650819	-0.0126538633080347	0.989903947263154	0.996706070143859	CLEC2D	C-type lectin domain family 2 member D [Source:HGNC Symbol;Acc:HGNC:14351]
1045	ENSG00000069509.6	66.9080893417767	0.198354603071659	0.124018917370838	1.59938989370907	0.109733996471124	0.372239864176128	FUNDC1	FUN14 domain containing 1 [Source:HGNC Symbol;Acc:HGNC:28746]
1046	ENSG00000069535.14	635.866232104363	-0.541136673799789	0.362737250034705	-1.4918144572911	0.135747792824819	0.408648449322318	MAOB	monoamine oxidase B [Source:HGNC Symbol;Acc:HGNC:6834]
1047	ENSG00000069667.16	108.024660589325	0.236698950400385	0.231327222989067	1.02322133703897	0.306203206689758	0.587682342188359	RORA	RAR related orphan receptor A [Source:HGNC Symbol;Acc:HGNC:10258]
1048	ENSG00000069696.7	17.024989003188	-1.02861255874308	0.387871557921116	-2.65194118448941	0.00800304813805313	0.134268407601844	DRD4	dopamine receptor D4 [Source:HGNC Symbol;Acc:HGNC:3025]
1049	ENSG00000069702.11	256.606485277507	-0.45041508333083	0.23777130557803	-1.8943206045652	0.0581824677127631	0.28317411591055	TGFBR3	transforming growth factor beta receptor 3 [Source:HGNC Symbol;Acc:HGNC:11774]
1050	ENSG00000069764.10	3.28058909489995	-0.789477867991965	0.4006561634353	-1.9704623066892	0.0487854108325072	NA	PLA2G10	phospholipase A2 group X [Source:HGNC Symbol;Acc:HGNC:9029]
1051	ENSG00000069812.11	41.6581516554751	-0.551169165985494	0.274839161527344	-2.00542441958606	0.0449176932700271	0.255022143364185	HES2	hes family bHLH transcription factor 2 [Source:HGNC Symbol;Acc:HGNC:16005]
1052	ENSG00000069849.11	429.821921750925	-0.0621633540007382	0.143841051110229	-0.432166989332557	0.665620049626469	0.843925163667541	ATP1B3	ATPase Na+/K+ transporting subunit beta 3 [Source:HGNC Symbol;Acc:HGNC:806]
1053	ENSG00000069869.17	90.0155665139502	0.0286838478201368	0.22147157348319	0.129514805755936	0.89695031032092	0.959529492107284	NEDD4	NEDD4 E3 ubiquitin protein ligase [Source:HGNC Symbol;Acc:HGNC:7727]
1054	ENSG00000069943.10	60.4713747478141	0.162352227620508	0.198583983128705	0.817549457225289	0.413614497874499	0.678622673572367	PIGB	phosphatidylinositol glycan anchor biosynthesis class B [Source:HGNC Symbol;Acc:HGNC:8959]
1055	ENSG00000069956.14	258.046160411872	0.493094811422441	0.268013104233407	1.83981605240099	0.0657952479028183	0.299346685433912	MAPK6	mitogen-activated protein kinase 6 [Source:HGNC Symbol;Acc:HGNC:6879]
1056	ENSG00000069966.19	193.664886081087	-0.334838229770489	0.194374434331852	-1.72264542361999	0.0849526653703147	0.332883405576762	GNB5	G protein subunit beta 5 [Source:HGNC Symbol;Acc:HGNC:4401]
1057	ENSG00000069974.17	462.302519294909	-0.365424971740821	0.293386494913893	-1.24554121636741	0.212932874864867	0.499929358378383	RAB27A	RAB27A, member RAS oncogene family [Source:HGNC Symbol;Acc:HGNC:9766]
1058	ENSG00000069998.12	314.112381707842	0.0688005926370113	0.170002327838253	0.404703826776249	0.685695228936536	0.855242722456684	HDHD5	haloacid dehalogenase like hydrolase domain containing 5 [Source:HGNC Symbol;Acc:HGNC:1843]
1059	ENSG00000070010.19	380.019835883064	0.164318092789656	0.137668549929576	1.19357756636292	0.232643253702319	0.520489797970866	UFD1	ubiquitin recognition factor in ER associated degradation 1 [Source:HGNC Symbol;Acc:HGNC:12520]
1060	ENSG00000070018.9	268.329221880708	0.135259256457015	0.21591772499444	0.626438873698293	0.531027118554456	0.762637101481185	LRP6	LDL receptor related protein 6 [Source:HGNC Symbol;Acc:HGNC:6698]
1061	ENSG00000070019.5	3.90627404919328	-0.32392768237901	0.584682727106153	-0.554023006600978	0.579563100693767	0.793171563509977	GUCY2C	guanylate cyclase 2C [Source:HGNC Symbol;Acc:HGNC:4688]
1062	ENSG00000070031.4	3.46926677790445	-0.65419346472578	0.415615231834338	-1.57403630718361	0.115479055937783	NA	SCT	secretin [Source:HGNC Symbol;Acc:HGNC:10607]
1063	ENSG00000070047.13	463.931481456473	-0.251613974396957	0.218719100645511	-1.15039781004203	0.249980061719975	0.538930652475531	PHRF1	PHD and ring finger domains 1 [Source:HGNC Symbol;Acc:HGNC:24351]
1064	ENSG00000070061.16	425.342189637992	0.259854383049331	0.0802098487115329	3.23968175010369	0.00119663176875043	0.0692537629297262	ELP1	elongator acetyltransferase complex subunit 1 [Source:HGNC Symbol;Acc:HGNC:5959]
1065	ENSG00000070081.18	469.11668708694	0.191570200999509	0.323518852947113	0.592145401278442	0.55375322688368	0.77650010937014	NUCB2	nucleobindin 2 [Source:HGNC Symbol;Acc:HGNC:8044]
1066	ENSG00000070087.15	658.429683074282	0.111870735335716	0.164470625926423	0.680186718482862	0.496386240918273	0.739868680685643	PFN2	profilin 2 [Source:HGNC Symbol;Acc:HGNC:8882]
1067	ENSG00000070159.14	368.729473096879	0.229634313362906	0.157138165086106	1.46135290072322	0.143918619150428	0.41981149176497	PTPN3	protein tyrosine phosphatase non-receptor type 3 [Source:HGNC Symbol;Acc:HGNC:9655]
1068	ENSG00000070182.21	19.8920563403124	-0.476285398086523	0.21428216577855	-2.22270199834894	0.0262359010701716	0.208430963381112	SPTB	spectrin beta, erythrocytic [Source:HGNC Symbol;Acc:HGNC:11274]
1069	ENSG00000070190.13	30.0363084988615	-0.41556712023869	0.341507225474795	-1.21686186774212	0.223656776092321	0.511692000507136	DAPP1	dual adaptor of phosphotyrosine and 3-phosphoinositides 1 [Source:HGNC Symbol;Acc:HGNC:16500]
1070	ENSG00000070193.5	42.256136715919	-0.418453769881987	0.329283416669686	-1.27080122684025	0.20379937218562	0.489150789522078	FGF10	fibroblast growth factor 10 [Source:HGNC Symbol;Acc:HGNC:3666]
1071	ENSG00000070214.17	389.749653455663	0.230198866552772	0.148282986517694	1.55242939165717	0.1205595153131	0.388798960225965	SLC44A1	solute carrier family 44 member 1 [Source:HGNC Symbol;Acc:HGNC:18798]
1072	ENSG00000070269.14	123.976782705912	0.200560358270357	0.147521538694672	1.35953271667984	0.173977842496092	0.457716980228377	TMEM260	transmembrane protein 260 [Source:HGNC Symbol;Acc:HGNC:20185]
1073	ENSG00000070366.14	301.022619321722	-0.296361660751509	0.152540391301466	-1.94284056978593	0.0520354243826591	0.270118825109551	SMG6	SMG6 nonsense mediated mRNA decay factor [Source:HGNC Symbol;Acc:HGNC:17809]
1074	ENSG00000070367.17	203.774244901377	0.102769315323441	0.253669239402244	0.405131168310398	0.685381096996016	0.855144376633451	EXOC5	exocyst complex component 5 [Source:HGNC Symbol;Acc:HGNC:10696]
1075	ENSG00000070371.16	133.103377035143	-0.112860892501343	0.248003681385774	-0.455077488651414	0.649053492593331	0.834639132729587	CLTCL1	clathrin heavy chain like 1 [Source:HGNC Symbol;Acc:HGNC:2093]
1076	ENSG00000070388.12	10.8855361292967	-0.653800485325122	0.316828128103719	-2.06358093657356	0.0390574666099656	0.241190358716179	FGF22	fibroblast growth factor 22 [Source:HGNC Symbol;Acc:HGNC:3679]
1077	ENSG00000070404.10	298.412821525295	-0.342537799320591	0.323985700795732	-1.05726209051601	0.290391989500966	0.574824562755203	FSTL3	follistatin like 3 [Source:HGNC Symbol;Acc:HGNC:3973]
1078	ENSG00000070413.21	1164.99341695113	-0.243939165405588	0.187997355857453	-1.29756700190269	0.194436167391586	0.480151086952587	DGCR2	DiGeorge syndrome critical region gene 2 [Source:HGNC Symbol;Acc:HGNC:2845]
1079	ENSG00000070423.18	229.264797544225	-0.285144831281238	0.287343675855555	-0.992347684118087	0.321027949867578	0.601309088959028	RNF126	ring finger protein 126 [Source:HGNC Symbol;Acc:HGNC:21151]
1080	ENSG00000070444.15	379.26636821422	-0.270607321639223	0.201537737609893	-1.34271290751028	0.1793649535607	0.463192724191769	MNT	MAX network transcriptional repressor [Source:HGNC Symbol;Acc:HGNC:7188]
1081	ENSG00000070476.15	331.84666317807	0.0172629212003905	0.155381817774481	0.111100008016676	0.91153704238576	0.964885854562358	ZXDC	ZXD family zinc finger C [Source:HGNC Symbol;Acc:HGNC:28160]
1082	ENSG00000070495.15	189.339335308189	-0.361029877327212	0.127328456218144	-2.83542177491481	0.00457652212478973	0.109743383123713	JMJD6	jumonji domain containing 6, arginine demethylase and lysine hydroxylase [Source:HGNC Symbol;Acc:HGNC:19355]
1083	ENSG00000070501.12	189.027134797573	0.473377765453798	0.310582293702961	1.5241621143623	0.127468219405669	0.397546735826817	POLB	DNA polymerase beta [Source:HGNC Symbol;Acc:HGNC:9174]
1084	ENSG00000070526.15	136.954056446544	0.431437838717707	0.35524463569876	1.21448093894247	0.224564124240461	0.512195520521723	ST6GALNAC1	ST6 N-acetylgalactosaminide alpha-2,6-sialyltransferase 1 [Source:HGNC Symbol;Acc:HGNC:23614]
1085	ENSG00000070540.13	201.89082697198	-0.0358202987617033	0.177736175874796	-0.201536342195955	0.840279215392427	0.93328521307427	WIPI1	WD repeat domain, phosphoinositide interacting 1 [Source:HGNC Symbol;Acc:HGNC:25471]
1086	ENSG00000070601.10	5.64030313891524	0.210126873817464	0.389297748963258	0.539758769160765	0.589363404737504	0.799369908341238	FRMPD1	FERM and PDZ domain containing 1 [Source:HGNC Symbol;Acc:HGNC:29159]
1087	ENSG00000070610.14	850.307668810133	-0.175770768157624	0.140291848897627	-1.25289366088465	0.210244409187392	0.496463248304662	GBA2	glucosylceramidase beta 2 [Source:HGNC Symbol;Acc:HGNC:18986]
1088	ENSG00000070614.15	1039.06273508207	-0.155832216014149	0.153895108552639	-1.01258719318455	0.311257379564355	0.592488047729695	NDST1	N-deacetylase and N-sulfotransferase 1 [Source:HGNC Symbol;Acc:HGNC:7680]
1089	ENSG00000070669.17	14.2582435811076	0.209614016140659	0.230672626003119	0.908707807131936	0.363504382035405	0.639181879692639	ASNS	asparagine synthetase (glutamine-hydrolyzing) [Source:HGNC Symbol;Acc:HGNC:753]
1090	ENSG00000070718.13	151.752140444163	0.152352199075512	0.146181372428743	1.04221349508657	0.29731270771462	0.580934676010052	AP3M2	adaptor related protein complex 3 subunit mu 2 [Source:HGNC Symbol;Acc:HGNC:570]
1091	ENSG00000070729.14	6.88071048060378	-0.485896090257297	0.393160846351761	-1.23587100487256	0.216506516361011	0.504518576157577	CNGB1	cyclic nucleotide gated channel subunit beta 1 [Source:HGNC Symbol;Acc:HGNC:2151]
1092	ENSG00000070731.11	29.5985961223849	-0.827027717340769	0.375765787876761	-2.20091276008344	0.0277422004287833	0.212258762326205	ST6GALNAC2	ST6 N-acetylgalactosaminide alpha-2,6-sialyltransferase 2 [Source:HGNC Symbol;Acc:HGNC:10867]
1093	ENSG00000070748.19	5.38219626828692	-0.280208064734972	0.516558178940596	-0.542452091862426	0.587507102384903	0.798031230149032	CHAT	choline O-acetyltransferase [Source:HGNC Symbol;Acc:HGNC:1912]
1094	ENSG00000070756.17	4490.10521732673	0.242776957321389	0.133451017766022	1.81922147455665	0.0688776478653564	0.305355660528146	PABPC1	poly(A) binding protein cytoplasmic 1 [Source:HGNC Symbol;Acc:HGNC:8554]
1095	ENSG00000070759.17	289.805201030033	0.22302991434948	0.219531862047458	1.01593414399804	0.309660748163671	0.590879109177039	TESK2	testis associated actin remodelling kinase 2 [Source:HGNC Symbol;Acc:HGNC:11732]
1096	ENSG00000070761.8	141.999265486057	-0.0658082040120018	0.104110531556286	-0.632099395020604	0.527321930502918	0.760104198053423	CFAP20	cilia and flagella associated protein 20 [Source:HGNC Symbol;Acc:HGNC:29523]
1097	ENSG00000070770.10	199.869127755793	-0.0308018227976256	0.108682938324125	-0.283409919464685	0.776862625344932	0.902335357652742	CSNK2A2	casein kinase 2 alpha 2 [Source:HGNC Symbol;Acc:HGNC:2459]
1098	ENSG00000070778.13	274.358188555896	-0.216114902781427	0.164121898691758	-1.31679504383092	0.187907334597673	0.472465910621388	PTPN21	protein tyrosine phosphatase non-receptor type 21 [Source:HGNC Symbol;Acc:HGNC:9651]
1099	ENSG00000070785.17	129.505509520725	-0.137651674335584	0.0987170183929856	-1.3944067251667	0.163194818419735	0.445140620488748	EIF2B3	eukaryotic translation initiation factor 2B subunit gamma [Source:HGNC Symbol;Acc:HGNC:3259]
1100	ENSG00000070808.17	9.01176161938186	-0.659751525933998	0.298407392251709	-2.21090878800178	0.0270421540023556	0.210422823616773	CAMK2A	calcium/calmodulin dependent protein kinase II alpha [Source:HGNC Symbol;Acc:HGNC:1460]
1101	ENSG00000070814.22	325.382260084477	-0.148472400960633	0.14342546367489	-1.03518857221325	0.30058085461521	0.583159857767125	TCOF1	treacle ribosome biogenesis factor 1 [Source:HGNC Symbol;Acc:HGNC:11654]
1102	ENSG00000070831.18	63.1417962178747	0.0678188992614139	0.173089847102864	0.39181327152661	0.695196188288793	0.859211127535899	CDC42	cell division cycle 42 [Source:HGNC Symbol;Acc:HGNC:1736]
1103	ENSG00000070882.13	52.7467486968709	0.138853107155281	0.283413676748174	0.489930862717885	0.624182822914795	0.820225998814559	OSBPL3	oxysterol binding protein like 3 [Source:HGNC Symbol;Acc:HGNC:16370]
1104	ENSG00000070886.12	8.35645536318405	-0.361754129632689	0.348395647568388	-1.03834285002564	0.299110466079693	0.582467912221022	EPHA8	EPH receptor A8 [Source:HGNC Symbol;Acc:HGNC:3391]
1105	ENSG00000070915.10	5.96958061201143	-0.371104516198981	0.32676226812215	-1.13570186157557	0.256081361234558	0.545155825597499	SLC12A3	solute carrier family 12 member 3 [Source:HGNC Symbol;Acc:HGNC:10912]
1106	ENSG00000070950.10	83.9235022178686	0.0744042365635892	0.144110091772681	0.51630136132974	0.605643945589215	0.809375351602409	RAD18	RAD18 E3 ubiquitin protein ligase [Source:HGNC Symbol;Acc:HGNC:18278]
1107	ENSG00000070961.17	254.02759444748	0.283021000139549	0.206798735877348	1.36858186748012	0.171130015189737	0.454038595214389	ATP2B1	ATPase plasma membrane Ca2+ transporting 1 [Source:HGNC Symbol;Acc:HGNC:814]
1108	ENSG00000070985.14	6.30185733253146	-0.569188377465925	0.291611204135821	-1.95187417147669	0.0509531454689995	0.268396248253998	TRPM5	transient receptor potential cation channel subfamily M member 5 [Source:HGNC Symbol;Acc:HGNC:14323]
1109	ENSG00000071051.14	265.114399372642	-0.349887991648931	0.167326941442597	-2.09104396836754	0.0365241227509943	0.234338744111514	NCK2	NCK adaptor protein 2 [Source:HGNC Symbol;Acc:HGNC:7665]
1110	ENSG00000071054.17	588.623476365579	-0.00123882390110127	0.107417670053038	-0.011532775757374	0.99079838025722	0.99709059042896	MAP4K4	mitogen-activated protein kinase kinase kinase kinase 4 [Source:HGNC Symbol;Acc:HGNC:6866]
1111	ENSG00000071073.13	263.2904968308	0.0462306116721313	0.345172693158671	0.13393473060999	0.893454186640668	0.95805120863366	MGAT4A	alpha-1,3-mannosyl-glycoprotein 4-beta-N-acetylglucosaminyltransferase A [Source:HGNC Symbol;Acc:HGNC:7047]
1112	ENSG00000071082.11	1306.69557071141	-0.0668855353255292	0.15073214980554	-0.443737685767891	0.657232245622344	0.839584200571032	RPL31	ribosomal protein L31 [Source:HGNC Symbol;Acc:HGNC:10334]
1113	ENSG00000071127.18	2277.56947502128	-0.483937796373496	0.203176573542642	-2.38185824249038	0.0172255269784032	0.176944333981315	WDR1	WD repeat domain 1 [Source:HGNC Symbol;Acc:HGNC:12754]
1114	ENSG00000071189.21	275.15305889655	0.366993181895936	0.247065294976254	1.48540968463907	0.137435331759853	0.410824545487404	SNX13	sorting nexin 13 [Source:HGNC Symbol;Acc:HGNC:21335]
1115	ENSG00000071205.12	200.12347229143	-0.342187382809937	0.195379277254087	-1.75140059692682	0.0798769302530754	0.325347676872649	ARHGAP10	Rho GTPase activating protein 10 [Source:HGNC Symbol;Acc:HGNC:26099]
1116	ENSG00000071242.13	598.604701469373	-0.301608602814878	0.125570193798511	-2.4019123781782	0.0163096145412923	0.173331161005303	RPS6KA2	ribosomal protein S6 kinase A2 [Source:HGNC Symbol;Acc:HGNC:10431]
1117	ENSG00000071243.16	88.2238772167184	0.132064823261937	0.22700337583851	0.581774710504251	0.560718440586365	0.781418956461823	ING3	inhibitor of growth family member 3 [Source:HGNC Symbol;Acc:HGNC:14587]
1118	ENSG00000071246.11	178.802616203222	-0.550500062821316	0.213949317002069	-2.57303958963324	0.0100809675488348	0.145670511269682	VASH1	vasohibin 1 [Source:HGNC Symbol;Acc:HGNC:19964]
1119	ENSG00000071282.12	169.374574724052	-0.699527502645635	0.288873584303373	-2.42156964380307	0.015453639566637	0.170804864732898	LMCD1	LIM and cysteine rich domains 1 [Source:HGNC Symbol;Acc:HGNC:6633]
1120	ENSG00000071462.13	269.564581851912	-0.0975892794849115	0.137410589577507	-0.710202028715305	0.477578863003633	0.726287008087171	BUD23	BUD23 rRNA methyltransferase and ribosome maturation factor [Source:HGNC Symbol;Acc:HGNC:16405]
1121	ENSG00000071537.14	1151.4093839106	0.471584049905543	0.305820838282007	1.54202719655971	0.123066984834385	0.39171320782652	SEL1L	SEL1L adaptor subunit of SYVN1 ubiquitin ligase [Source:HGNC Symbol;Acc:HGNC:10717]
1122	ENSG00000071539.14	16.7936140005448	0.901577544757654	0.334267622551957	2.69717281582519	0.00699309679885477	0.128040043314382	TRIP13	thyroid hormone receptor interactor 13 [Source:HGNC Symbol;Acc:HGNC:12307]
1123	ENSG00000071553.18	1632.70536816885	-0.0772730574053185	0.177095315192288	-0.436335977162447	0.662592982625976	0.842465869876241	ATP6AP1	ATPase H+ transporting accessory protein 1 [Source:HGNC Symbol;Acc:HGNC:868]
1124	ENSG00000071564.19	392.605045042155	-0.122409544501522	0.194587311936301	-0.62907259103098	0.529301533551418	0.761802747808069	TCF3	transcription factor 3 [Source:HGNC Symbol;Acc:HGNC:11633]
1125	ENSG00000071575.12	425.145396754317	-0.571679320099892	0.253881321256992	-2.25175809417349	0.0243375632165775	0.20213385968569	TRIB2	tribbles pseudokinase 2 [Source:HGNC Symbol;Acc:HGNC:30809]
1126	ENSG00000071626.17	775.234713925484	-0.040039699317884	0.161345783730442	-0.248160803413232	0.804009992233559	0.916242978891693	DAZAP1	DAZ associated protein 1 [Source:HGNC Symbol;Acc:HGNC:2683]
1127	ENSG00000071655.18	389.781152737801	-0.398091498151384	0.256830877398071	-1.55001416568137	0.121138116022915	0.389062483383043	MBD3	methyl-CpG binding domain protein 3 [Source:HGNC Symbol;Acc:HGNC:6918]
1128	ENSG00000071794.16	141.36367479185	0.740803936662917	0.24476233430259	3.02662555811014	0.002473000907875	0.0903103294505464	HLTF	helicase like transcription factor [Source:HGNC Symbol;Acc:HGNC:11099]
1129	ENSG00000071859.15	552.709735711822	-0.213692061643008	0.184015912563637	-1.16126947211214	0.245532330212272	0.534819317207586	FAM50A	family with sequence similarity 50 member A [Source:HGNC Symbol;Acc:HGNC:18786]
1130	ENSG00000071889.17	346.997462030957	-0.416209796392313	0.252759055140389	-1.64666621403985	0.0996266723480096	0.35541657170669	FAM3A	FAM3 metabolism regulating signaling molecule A [Source:HGNC Symbol;Acc:HGNC:13749]
1131	ENSG00000071894.17	1161.1414560779	-0.567800822364084	0.222279389338649	-2.55444656408977	0.0106356753287715	0.148631469082705	CPSF1	cleavage and polyadenylation specific factor 1 [Source:HGNC Symbol;Acc:HGNC:2324]
1132	ENSG00000071909.19	4.86173309721439	-0.369313040281317	0.417262168685929	-0.885086327007271	0.376110073287068	0.649422906411228	MYO3B	myosin IIIB [Source:HGNC Symbol;Acc:HGNC:15576]
1133	ENSG00000071967.12	947.46363080593	-0.189545393709834	0.258532443412654	-0.7331590233234	0.463461444354676	0.716050755708328	CYBRD1	cytochrome b reductase 1 [Source:HGNC Symbol;Acc:HGNC:20797]
1134	ENSG00000071991.9	15.5063505476142	-0.733363581859545	0.382708354288563	-1.91624659781162	0.0553337146740419	0.277262215707198	CDH19	cadherin 19 [Source:HGNC Symbol;Acc:HGNC:1758]
1135	ENSG00000071994.11	260.022617446803	0.116482926010021	0.122556886004378	0.950439667713656	0.341888896144674	0.620200115759605	PDCD2	programmed cell death 2 [Source:HGNC Symbol;Acc:HGNC:8762]
1136	ENSG00000072041.18	8.08353447356422	0.136117361960365	0.438617401779854	0.310332789825524	0.75630789848968	0.891930046672821	SLC6A15	solute carrier family 6 member 15 [Source:HGNC Symbol;Acc:HGNC:13621]
1137	ENSG00000072042.13	6021.03622158069	-0.0947707590060689	0.388345773170834	-0.244037055514389	0.807202121175792	0.917554662353608	RDH11	retinol dehydrogenase 11 [Source:HGNC Symbol;Acc:HGNC:17964]
1138	ENSG00000072062.16	477.30934764663	-0.20525498522836	0.156684285870588	-1.30999087807624	0.19019892149663	0.475065414344375	PRKACA	protein kinase cAMP-activated catalytic subunit alpha [Source:HGNC Symbol;Acc:HGNC:9380]
1139	ENSG00000072071.17	369.5571079778	-0.504823595188317	0.287755040555938	-1.75435187586291	0.0793702319606353	0.324638427125623	ADGRL1	adhesion G protein-coupled receptor L1 [Source:HGNC Symbol;Acc:HGNC:20973]
1140	ENSG00000072110.17	3447.26157430197	-0.616140196911169	0.283026638468738	-2.17696892506189	0.0294828860776372	0.214750995687823	ACTN1	actinin alpha 1 [Source:HGNC Symbol;Acc:HGNC:163]
1141	ENSG00000072121.17	308.482810427897	-0.0480825540782787	0.107372562175604	-0.447810437825274	0.6542900097633	0.838242883237047	ZFYVE26	zinc finger FYVE-type containing 26 [Source:HGNC Symbol;Acc:HGNC:20761]
1142	ENSG00000072133.12	101.78793926772	0.345476396243176	0.299407734496588	1.15386597084423	0.248555122314682	0.537586629686174	RPS6KA6	ribosomal protein S6 kinase A6 [Source:HGNC Symbol;Acc:HGNC:10435]
1143	ENSG00000072134.16	242.391009859856	-0.331996773598316	0.205072902270656	-1.6189207346378	0.105464318969802	0.364997281786545	EPN2	epsin 2 [Source:HGNC Symbol;Acc:HGNC:18639]
1144	ENSG00000072135.13	992.788635269569	0.032445540158049	0.185678804659765	0.174740139120896	0.861283826514498	0.943351354787664	PTPN18	protein tyrosine phosphatase non-receptor type 18 [Source:HGNC Symbol;Acc:HGNC:9649]
1145	ENSG00000072163.20	862.1687274785	-1.05225572227497	0.35300962790767	-2.98081309711527	0.00287484192276483	0.0945206006926672	LIMS2	LIM zinc finger domain containing 2 [Source:HGNC Symbol;Acc:HGNC:16084]
1146	ENSG00000072182.14	7.69680545955567	-0.565458962412312	0.300319926822091	-1.88285528834485	0.0597199819605465	0.285895587080321	ASIC4	acid sensing ion channel subunit family member 4 [Source:HGNC Symbol;Acc:HGNC:21263]
1147	ENSG00000072195.15	822.570701331114	-0.94589659678373	0.381477006984244	-2.47956385172855	0.0131543175552629	0.160492319869939	SPEG	striated muscle enriched protein kinase [Source:HGNC Symbol;Acc:HGNC:16901]
1148	ENSG00000072201.14	81.8104589291124	0.215501596769439	0.263684451560598	0.817270777605609	0.413773702734676	0.678638394042216	LNX1	ligand of numb-protein X 1 [Source:HGNC Symbol;Acc:HGNC:6657]
1149	ENSG00000072210.19	1078.04165612319	-0.224023183865132	0.163622100042157	-1.36914991194596	0.170952419164893	0.453870633196428	ALDH3A2	aldehyde dehydrogenase 3 family member A2 [Source:HGNC Symbol;Acc:HGNC:403]
1150	ENSG00000072274.14	276.457171483677	-0.240548389531562	0.300524600959908	-0.800428280291279	0.423462701313436	0.686106994970866	TFRC	transferrin receptor [Source:HGNC Symbol;Acc:HGNC:11763]
1151	ENSG00000072310.18	1555.53630969847	0.270448728093945	0.319130729452631	0.847454360029244	0.396741915901709	0.664782432347388	SREBF1	sterol regulatory element binding transcription factor 1 [Source:HGNC Symbol;Acc:HGNC:11289]
1152	ENSG00000072315.4	4.49322789159812	-0.540197875860287	0.374069168456748	-1.44411226963429	0.148707397266652	0.426101435929242	TRPC5	transient receptor potential cation channel subfamily C member 5 [Source:HGNC Symbol;Acc:HGNC:12337]
1153	ENSG00000072364.13	718.11347189563	0.208437257785105	0.223567893813487	0.932321963720761	0.35117016021557	0.627776793262081	AFF4	ALF transcription elongation factor 4 [Source:HGNC Symbol;Acc:HGNC:17869]
1154	ENSG00000072401.15	66.8373614603602	-0.204517142309351	0.268818300300024	-0.760800667518143	0.446776135656266	0.70357590958827	UBE2D1	ubiquitin conjugating enzyme E2 D1 [Source:HGNC Symbol;Acc:HGNC:12474]
1155	ENSG00000072415.10	353.808981278398	0.21032427041805	0.218772222843713	0.961384711843888	0.336358768361092	0.615606978728825	PALS1	protein associated with LIN7 1, MAGUK p55 family member [Source:HGNC Symbol;Acc:HGNC:18669]
1156	ENSG00000072422.17	97.0993416979156	-0.0902815117017248	0.142550953539075	-0.633328009812138	0.526519465757558	0.759585555966336	RHOBTB1	Rho related BTB domain containing 1 [Source:HGNC Symbol;Acc:HGNC:18738]
1157	ENSG00000072501.19	626.346167060084	-0.133056137691669	0.0848542768674745	-1.56805458255777	0.116868394621277	0.38323196950016	SMC1A	structural maintenance of chromosomes 1A [Source:HGNC Symbol;Acc:HGNC:11111]
1158	ENSG00000072506.14	317.78491275619	-0.223706313686923	0.177647094627391	-1.25927369741757	0.207931490226629	0.493937015509353	HSD17B10	hydroxysteroid 17-beta dehydrogenase 10 [Source:HGNC Symbol;Acc:HGNC:4800]
1159	ENSG00000072518.23	681.185125174232	-0.105527234909723	0.159555717000417	-0.6613817222823	0.508367544469514	0.747388372280162	MARK2	microtubule affinity regulating kinase 2 [Source:HGNC Symbol;Acc:HGNC:3332]
1160	ENSG00000072571.20	7.41230775526217	0.728657399139584	0.454317012443506	1.60385233038173	0.108746606481419	0.370400736661762	HMMR	hyaluronan mediated motility receptor [Source:HGNC Symbol;Acc:HGNC:5012]
1161	ENSG00000072609.18	304.657488815242	-0.236592390916012	0.14942032673629	-1.58340164342948	0.113329948653077	0.378087830361355	CHFR	checkpoint with forkhead and ring finger domains [Source:HGNC Symbol;Acc:HGNC:20455]
1162	ENSG00000072657.10	19.3513991125077	-0.345199249646796	0.447899034969656	-0.770707732536602	0.44088018757414	0.698790458052712	TRHDE	thyrotropin releasing hormone degrading enzyme [Source:HGNC Symbol;Acc:HGNC:30748]
1163	ENSG00000072682.20	138.370636188926	-0.391286947147255	0.159601213917897	-2.45165395388874	0.0142201341346296	0.165842930935189	P4HA2	prolyl 4-hydroxylase subunit alpha 2 [Source:HGNC Symbol;Acc:HGNC:8547]
1164	ENSG00000072694.22	44.7176868946395	-0.576873477454989	0.320131687612136	-1.8019880560962	0.0715472847476937	0.310469733423488	FCGR2B	Fc gamma receptor IIb [Source:HGNC Symbol;Acc:HGNC:3618]
1165	ENSG00000072736.19	168.497833012753	-0.0480989465420176	0.127094865971427	-0.378449170030449	0.705096947083425	0.865106964939393	NFATC3	nuclear factor of activated T cells 3 [Source:HGNC Symbol;Acc:HGNC:7777]
1166	ENSG00000072756.18	345.792855038245	0.696570866514237	0.251457153347904	2.77013740607528	0.00560326490182875	0.117476643488855	TRNT1	tRNA nucleotidyl transferase 1 [Source:HGNC Symbol;Acc:HGNC:17341]
1167	ENSG00000072778.20	3473.04342310025	-0.257289341588285	0.199913677687755	-1.28700219296723	0.198093523783337	0.484138694546801	ACADVL	acyl-CoA dehydrogenase very long chain [Source:HGNC Symbol;Acc:HGNC:92]
1168	ENSG00000072786.13	168.926552305504	-0.396796978354869	0.262368340970632	-1.51236607620766	0.130440760005784	0.401548787335103	STK10	serine/threonine kinase 10 [Source:HGNC Symbol;Acc:HGNC:11388]
1169	ENSG00000072803.18	350.420215222239	-0.05840075275198	0.104495023227619	-0.558885494716498	0.576239869484127	0.790821031663887	FBXW11	F-box and WD repeat domain containing 11 [Source:HGNC Symbol;Acc:HGNC:13607]
1170	ENSG00000072818.12	167.850334367367	-0.205627182713752	0.231617816440647	-0.887786552320102	0.374655577910535	0.648847306475036	ACAP1	ArfGAP with coiled-coil, ankyrin repeat and PH domains 1 [Source:HGNC Symbol;Acc:HGNC:16467]
1171	ENSG00000072832.15	254.997342015346	-0.163389124360078	0.195151692448774	-0.837241646792108	0.402456752160271	0.669848435161994	CRMP1	collapsin response mediator protein 1 [Source:HGNC Symbol;Acc:HGNC:2365]
1172	ENSG00000072840.13	354.535844367155	-0.0828239363681573	0.194880163600378	-0.424999316698011	0.67083717285645	0.847202429591291	EVC	EvC ciliary complex subunit 1 [Source:HGNC Symbol;Acc:HGNC:3497]
1173	ENSG00000072849.11	244.417653470845	0.0756746962453924	0.146802803275543	0.515485362383401	0.606213895630605	0.809440582278963	DERL2	derlin 2 [Source:HGNC Symbol;Acc:HGNC:17943]
1174	ENSG00000072858.12	248.789194479347	-0.267381304635661	0.267159624033771	-1.0008297683555	0.316909115163168	0.59708099532016	SIDT1	SID1 transmembrane family member 1 [Source:HGNC Symbol;Acc:HGNC:25967]
1175	ENSG00000072864.16	156.165823420733	-0.129523193241451	0.153500322523581	-0.843797531575562	0.398782555112779	0.666295059740205	NDE1	nudE neurodevelopment protein 1 [Source:HGNC Symbol;Acc:HGNC:17619]
1176	ENSG00000072952.21	769.649180061912	-0.506070211740747	0.29188943419802	-1.73377365690265	0.0829582514978345	0.330236414739841	IRAG1	inositol 1,4,5-triphosphate receptor associated 1 [Source:HGNC Symbol;Acc:HGNC:7237]
1177	ENSG00000072954.7	93.0609812949729	-0.185402344136283	0.204941349635844	-0.904660501483574	0.365645272475083	0.641421220600399	TMEM38A	transmembrane protein 38A [Source:HGNC Symbol;Acc:HGNC:28462]
1178	ENSG00000072958.9	278.578208018625	-0.359121798979634	0.178226115413688	-2.01497854647206	0.0439068969987384	0.252820493253225	AP1M1	adaptor related protein complex 1 subunit mu 1 [Source:HGNC Symbol;Acc:HGNC:13667]
1179	ENSG00000073008.16	410.892706476136	0.177468845311514	0.156417661558567	1.13458316371176	0.256550010693514	0.545499617635637	PVR	PVR cell adhesion molecule [Source:HGNC Symbol;Acc:HGNC:9705]
1180	ENSG00000073050.12	179.587320515166	-0.164538847670656	0.187373522592825	-0.878132862070429	0.379871621183924	0.652421905449212	XRCC1	X-ray repair cross complementing 1 [Source:HGNC Symbol;Acc:HGNC:12828]
1181	ENSG00000073060.17	458.801735374116	-0.0273370054949654	0.224285921180482	-0.121884625441859	0.90299039195774	0.961503636071633	SCARB1	scavenger receptor class B member 1 [Source:HGNC Symbol;Acc:HGNC:1664]
1182	ENSG00000073067.14	15.1033582461084	-0.871511259779922	0.42159128299199	-2.06719468579829	0.0387158127572705	0.240254631054558	CYP2W1	cytochrome P450 family 2 subfamily W member 1 [Source:HGNC Symbol;Acc:HGNC:20243]
1183	ENSG00000073111.15	98.0782000462838	-0.115834129014806	0.226947328298753	-0.510400937006503	0.609770600564088	0.811323794022283	MCM2	minichromosome maintenance complex component 2 [Source:HGNC Symbol;Acc:HGNC:6944]
1184	ENSG00000073146.17	19.6307514756992	-0.0726262302158309	0.376755393678032	-0.192767592540151	0.847140984834182	0.936188744984461	MOV10L1	Mov10 like RNA helicase 1 [Source:HGNC Symbol;Acc:HGNC:7201]
1185	ENSG00000073150.14	106.954448796025	-0.357346266873288	0.324689758923188	-1.10057757306052	0.271080550733355	0.557964003527398	PANX2	pannexin 2 [Source:HGNC Symbol;Acc:HGNC:8600]
1186	ENSG00000073169.15	318.391158483305	-0.33830238040025	0.262501937984995	-1.28876145828527	0.197481028953162	0.483759959829671	SELENOO	selenoprotein O [Source:HGNC Symbol;Acc:HGNC:30395]
1187	ENSG00000073282.14	276.583765197516	-0.853124462268884	0.338766684547606	-2.51832456136635	0.01179146095479	0.153119896321015	TP63	tumor protein p63 [Source:HGNC Symbol;Acc:HGNC:15979]
1188	ENSG00000073331.18	148.203616699987	-0.292724325527275	0.190336324930193	-1.53793200343987	0.124065241253838	0.393011048626807	ALPK1	alpha kinase 1 [Source:HGNC Symbol;Acc:HGNC:20917]
1189	ENSG00000073350.14	624.596402341732	-0.168732817521628	0.256688226525765	-0.65734537109629	0.51095886922198	0.749195691491143	LLGL2	LLGL scribble cell polarity complex component 2 [Source:HGNC Symbol;Acc:HGNC:6629]
1190	ENSG00000073417.15	258.851509731622	-0.0539936369833715	0.0951022619469532	-0.567742931429837	0.570209535615345	0.787142625685208	PDE8A	phosphodiesterase 8A [Source:HGNC Symbol;Acc:HGNC:8793]
1191	ENSG00000073464.13	42.3398975443903	0.0854906305641888	0.211508083847271	0.404195570254993	0.686068910926788	0.855441269574865	CLCN4	chloride voltage-gated channel 4 [Source:HGNC Symbol;Acc:HGNC:2022]
1192	ENSG00000073536.18	135.874858212252	0.232546087405974	0.204940777466409	1.13469896172366	0.256501472505322	0.545476571362875	NLE1	notchless homolog 1 [Source:HGNC Symbol;Acc:HGNC:19889]
1193	ENSG00000073578.18	146.978980303183	-0.0781362232750695	0.151108169655197	-0.517088013529402	0.605094720614615	0.809375351602409	SDHA	succinate dehydrogenase complex flavoprotein subunit A [Source:HGNC Symbol;Acc:HGNC:10680]
1194	ENSG00000073584.20	89.1904983034407	0.307303035535	0.136765665699958	2.24693115748199	0.0246444271039266	0.203310795897345	SMARCE1	SWI/SNF related, matrix associated, actin dependent regulator of chromatin, subfamily e, member 1 [Source:HGNC Symbol;Acc:HGNC:11109]
1195	ENSG00000073605.19	191.314454922322	0.193393975014795	0.124325617305637	1.55554405605212	0.119816550610237	0.387482532840832	GSDMB	gasdermin B [Source:HGNC Symbol;Acc:HGNC:23690]
1196	ENSG00000073614.13	328.834366613991	0.179814362502889	0.131138769066313	1.37117622639848	0.170320027287784	0.453330828176334	KDM5A	lysine demethylase 5A [Source:HGNC Symbol;Acc:HGNC:9886]
1197	ENSG00000073670.14	40.3782885982172	-0.767229589375877	0.269326594319273	-2.84869599051315	0.00438988055915053	0.108822290093301	ADAM11	ADAM metallopeptidase domain 11 [Source:HGNC Symbol;Acc:HGNC:189]
1198	ENSG00000073711.11	74.4372378704922	0.0309195796577143	0.190177485834452	0.162582755377414	0.870846965538519	0.947168233755842	PPP2R3A	protein phosphatase 2 regulatory subunit B''alpha [Source:HGNC Symbol;Acc:HGNC:9307]
1199	ENSG00000073712.15	506.778406584251	-0.529377137348731	0.270998551244347	-1.95343161399936	0.0507684732215843	0.267953666555317	FERMT2	FERM domain containing kindlin 2 [Source:HGNC Symbol;Acc:HGNC:15767]
1200	ENSG00000073734.10	3.15180569592533	-1.06848376751083	0.579450732856949	-1.84395964475311	0.0651890216056303	NA	ABCB11	ATP binding cassette subfamily B member 11 [Source:HGNC Symbol;Acc:HGNC:42]
1201	ENSG00000073737.17	6.72695785404477	0.38952018279784	0.35109393100145	1.10944721170994	0.267237305066809	0.555576216138424	DHRS9	dehydrogenase/reductase 9 [Source:HGNC Symbol;Acc:HGNC:16888]
1202	ENSG00000073756.13	433.744775011706	-0.42509695208066	0.490237845503174	-0.86712389910319	0.385874127214362	0.657092104606383	PTGS2	prostaglandin-endoperoxide synthase 2 [Source:HGNC Symbol;Acc:HGNC:9605]
1203	ENSG00000073792.16	18.7464872104557	-0.40915189358532	0.273469083982603	-1.49615410863536	0.134613500329218	0.406912751875149	IGF2BP2	insulin like growth factor 2 mRNA binding protein 2 [Source:HGNC Symbol;Acc:HGNC:28867]
1204	ENSG00000073803.14	197.261304023708	0.176155989988417	0.175973977319767	1.00103431582	0.316810218428684	0.597021422454055	MAP3K13	mitogen-activated protein kinase kinase kinase 13 [Source:HGNC Symbol;Acc:HGNC:6852]
1205	ENSG00000073849.16	2250.11560944518	0.153219025901784	0.314867861397432	0.486613734478248	0.626532088588259	0.821611608413212	ST6GAL1	ST6 beta-galactoside alpha-2,6-sialyltransferase 1 [Source:HGNC Symbol;Acc:HGNC:10860]
1206	ENSG00000073861.3	8.84033255462556	-0.217408087082259	0.307852796622763	-0.706207932710992	0.48005883790702	0.728087870037069	TBX21	T-box transcription factor 21 [Source:HGNC Symbol;Acc:HGNC:11599]
1207	ENSG00000073905.8	93.9108789394971	0.147752076291383	0.118888262533743	1.24278102095611	0.213948538122742	0.500719513843192	VDAC1P1	voltage dependent anion channel 1 pseudogene 1 [Source:HGNC Symbol;Acc:HGNC:12671]
1208	ENSG00000073910.23	234.832413282301	-0.369067740554974	0.273225130971572	-1.3507825551866	0.176765097838126	0.460745284113076	FRY	FRY microtubule binding protein [Source:HGNC Symbol;Acc:HGNC:20367]
1209	ENSG00000073921.18	905.759133436292	0.117918051081004	0.176531532036962	0.667971606660698	0.50415171692027	0.745019539708656	PICALM	phosphatidylinositol binding clathrin assembly protein [Source:HGNC Symbol;Acc:HGNC:15514]
1210	ENSG00000073969.19	411.57954830065	0.305267958935504	0.175654605767592	1.73788758684416	0.0822306233484935	0.32968809407383	NSF	N-ethylmaleimide sensitive factor, vesicle fusing ATPase [Source:HGNC Symbol;Acc:HGNC:8016]
1211	ENSG00000074047.22	91.9584403864818	-0.475765158913364	0.27008479775232	-1.7615399417988	0.0781470588649916	0.322178402719422	GLI2	GLI family zinc finger 2 [Source:HGNC Symbol;Acc:HGNC:4318]
1212	ENSG00000074054.21	645.814983589892	-0.238800999489543	0.120717800557516	-1.97817553324098	0.0479089078558748	0.261734238649518	CLASP1	cytoplasmic linker associated protein 1 [Source:HGNC Symbol;Acc:HGNC:17088]
1213	ENSG00000074071.15	288.068944761396	-0.211729992056432	0.239904230619936	-0.88256047635884	0.377473791000383	0.650845930445938	MRPS34	mitochondrial ribosomal protein S34 [Source:HGNC Symbol;Acc:HGNC:16618]
1214	ENSG00000074181.9	800.839498795017	-0.488056452716421	0.263319985043174	-1.85347288636827	0.0638146088797207	0.295250698226612	NOTCH3	notch receptor 3 [Source:HGNC Symbol;Acc:HGNC:7883]
1215	ENSG00000074201.9	308.58400180529	0.254497678181955	0.101280015382923	2.51281239659908	0.0119773008846739	0.154262072642375	CLNS1A	chloride nucleotide-sensitive channel 1A [Source:HGNC Symbol;Acc:HGNC:2080]
1216	ENSG00000074211.14	206.320437280298	-0.679208971433656	0.261440186383859	-2.5979516799931	0.00937816897818516	0.14283400239166	PPP2R2C	protein phosphatase 2 regulatory subunit Bgamma [Source:HGNC Symbol;Acc:HGNC:9306]
1217	ENSG00000074219.14	179.371555998395	-0.32936863631387	0.258738398705255	-1.27297934114942	0.203025372778295	0.488494984604918	TEAD2	TEA domain transcription factor 2 [Source:HGNC Symbol;Acc:HGNC:11715]
1218	ENSG00000074266.24	109.614216674483	0.0556927619804419	0.172318074489401	0.323197448355119	0.746545713220015	0.886747584768411	EED	embryonic ectoderm development [Source:HGNC Symbol;Acc:HGNC:3188]
1219	ENSG00000074276.11	7.4891648209415	0.0396052515246715	0.347248997552778	0.114054329325031	0.909194725813877	0.96362275014345	CDHR2	cadherin related family member 2 [Source:HGNC Symbol;Acc:HGNC:18231]
1220	ENSG00000074317.11	2.23508085809145	-0.241630310092771	0.445744659929325	-0.542082344028716	0.587761781153053	NA	SNCB	synuclein beta [Source:HGNC Symbol;Acc:HGNC:11140]
1221	ENSG00000074319.13	302.962261119626	0.0621087688590077	0.0872137812460755	0.712143975087682	0.47637562554621	0.725640369814766	TSG101	tumor susceptibility 101 [Source:HGNC Symbol;Acc:HGNC:15971]
1222	ENSG00000074356.17	461.636875934086	0.129136639856947	0.0678213662543266	1.90407016238351	0.0569010470541691	0.2809451404471	NCBP3	nuclear cap binding subunit 3 [Source:HGNC Symbol;Acc:HGNC:24612]
1223	ENSG00000074370.19	658.341178156627	-0.580763939218698	0.301871616882151	-1.92387726019775	0.0543699701974163	0.274760316362114	ATP2A3	ATPase sarcoplasmic/endoplasmic reticulum Ca2+ transporting 3 [Source:HGNC Symbol;Acc:HGNC:813]
1224	ENSG00000074410.14	64.3196940451228	-0.653112275746958	0.348211818420499	-1.87561777400175	0.0607077839935066	0.288192724710637	CA12	carbonic anhydrase 12 [Source:HGNC Symbol;Acc:HGNC:1371]
1225	ENSG00000074416.16	587.190925072885	0.0580754876816997	0.27866155734089	0.208408681254355	0.83490987848776	0.930777671067887	MGLL	monoglyceride lipase [Source:HGNC Symbol;Acc:HGNC:17038]
1226	ENSG00000074527.13	569.18172057276	-0.570974568370751	0.223463421965787	-2.55511422562109	0.0106152956417095	0.148631469082705	NTN4	netrin 4 [Source:HGNC Symbol;Acc:HGNC:13658]
1227	ENSG00000074582.15	253.67708026863	0.0349937922570084	0.145386796838167	0.240694430430026	0.809791955960949	0.918468023670432	BCS1L	BCS1 homolog, ubiquinol-cytochrome c reductase complex chaperone [Source:HGNC Symbol;Acc:HGNC:1020]
1228	ENSG00000074590.14	196.845117338764	-0.337059450484614	0.208238547260246	-1.61862179178274	0.105528663432914	0.364997281786545	NUAK1	NUAK family kinase 1 [Source:HGNC Symbol;Acc:HGNC:14311]
1229	ENSG00000074603.19	222.512717895025	0.204652453190458	0.184282157780806	1.11053861998882	0.266766995720168	0.555223553830585	DPP8	dipeptidyl peptidase 8 [Source:HGNC Symbol;Acc:HGNC:16490]
1230	ENSG00000074621.14	138.51085168061	-0.0755099241164631	0.101473996080379	-0.744130782596267	0.456797358057634	0.710984553825893	SLC24A1	solute carrier family 24 member 1 [Source:HGNC Symbol;Acc:HGNC:10975]
1231	ENSG00000074657.14	1427.34962116299	-0.272882799217607	0.201327626966713	-1.35541655821893	0.175284877037911	0.458998323900666	ZNF532	zinc finger protein 532 [Source:HGNC Symbol;Acc:HGNC:30940]
1232	ENSG00000074660.17	78.9940444458737	-0.668747500639035	0.244245669528638	-2.73801169916187	0.00618118769882889	0.121893021420906	SCARF1	scavenger receptor class F member 1 [Source:HGNC Symbol;Acc:HGNC:16820]
1233	ENSG00000074695.6	1114.73761211943	0.307052483761821	0.247929597836139	1.23846642934805	0.215543162370571	0.503085224323105	LMAN1	lectin, mannose binding 1 [Source:HGNC Symbol;Acc:HGNC:6631]
1234	ENSG00000074696.13	577.509569395242	-0.0450243092692078	0.183336980459375	-0.245582255998726	0.806005626312419	0.917225283669696	HACD3	3-hydroxyacyl-CoA dehydratase 3 [Source:HGNC Symbol;Acc:HGNC:24175]
1235	ENSG00000074706.14	22.310022128541	0.195134329255178	0.291203899226027	0.670095179954022	0.502797117352933	0.744215771053585	IPCEF1	interaction protein for cytohesin exchange factors 1 [Source:HGNC Symbol;Acc:HGNC:21204]
1236	ENSG00000074755.15	848.895157989038	-0.109400821159112	0.134843203603393	-0.811318763093811	0.417182637643923	0.681119424848779	ZZEF1	zinc finger ZZ-type and EF-hand domain containing 1 [Source:HGNC Symbol;Acc:HGNC:29027]
1237	ENSG00000074800.16	2249.99965285871	-0.162787905790137	0.175025524424099	-0.930080948626045	0.352329174019003	0.629122553395673	ENO1	enolase 1 [Source:HGNC Symbol;Acc:HGNC:3350]
1238	ENSG00000074803.21	6.56887246683756	0.138205651742366	0.486303470183781	0.284196309950526	0.776259943166746	0.901950455461516	SLC12A1	solute carrier family 12 member 1 [Source:HGNC Symbol;Acc:HGNC:10910]
1239	ENSG00000074842.8	630.456304515396	-0.288185912707448	0.227993372285449	-1.26401004475971	0.206226421650154	0.491669097264784	MYDGF	myeloid derived growth factor [Source:HGNC Symbol;Acc:HGNC:16948]
1240	ENSG00000074855.11	180.715628967019	-0.294036951371176	0.223309083060949	-1.31672633885171	0.187930371582551	0.472479209771524	ANO8	anoctamin 8 [Source:HGNC Symbol;Acc:HGNC:29329]
1241	ENSG00000074935.14	97.4885326225512	0.130523244374727	0.180108298307445	0.724693118536514	0.46864031771617	0.719915899494511	TUBE1	tubulin epsilon 1 [Source:HGNC Symbol;Acc:HGNC:20775]
1242	ENSG00000074964.17	430.828985988631	-0.807670630151271	0.268627403145859	-3.00665762574015	0.0026413707241714	0.0929154191773171	ARHGEF10L	Rho guanine nucleotide exchange factor 10 like [Source:HGNC Symbol;Acc:HGNC:25540]
1243	ENSG00000074966.12	23.5867686233776	0.388868840159614	0.286648597962088	1.35660471714934	0.174906842129096	0.458620107471761	TXK	TXK tyrosine kinase [Source:HGNC Symbol;Acc:HGNC:12434]
1244	ENSG00000075035.10	80.9016681409421	-0.672401589392892	0.459259124664565	-1.46410066405105	0.143166445879944	0.41878742111892	WSCD2	WSC domain containing 2 [Source:HGNC Symbol;Acc:HGNC:29117]
1245	ENSG00000075043.21	24.2611493714706	1.34623123953305	0.578841074981746	2.32573550447418	0.0200326651811359	0.188844328090736	KCNQ2	potassium voltage-gated channel subfamily Q member 2 [Source:HGNC Symbol;Acc:HGNC:6296]
1246	ENSG00000075073.16	23.9742026304756	-1.07649165821782	0.337931784745458	-3.18552946722271	0.00144489388331674	0.0752758609817187	TACR2	tachykinin receptor 2 [Source:HGNC Symbol;Acc:HGNC:11527]
1247	ENSG00000075089.10	85.0400636190695	-0.105571121915799	0.252947296833506	-0.417364104054007	0.676412106541114	0.850475709601628	ACTR6	actin related protein 6 [Source:HGNC Symbol;Acc:HGNC:24025]
1248	ENSG00000075131.10	24.4839520466064	0.649170197240992	0.281413598563458	2.30681886218305	0.0210649202677256	0.191461354512595	TIPIN	TIMELESS interacting protein [Source:HGNC Symbol;Acc:HGNC:30750]
1249	ENSG00000075142.14	332.041411987836	-0.107683625190001	0.127900581234288	-0.841932258249451	0.399825872662546	0.667052978756803	SRI	sorcin [Source:HGNC Symbol;Acc:HGNC:11292]
1250	ENSG00000075151.24	605.255260612644	0.102591399001015	0.106598029643357	0.962413651961984	0.335841858677576	0.61519407869783	EIF4G3	eukaryotic translation initiation factor 4 gamma 3 [Source:HGNC Symbol;Acc:HGNC:3298]
1251	ENSG00000075188.9	78.5516783043072	0.294018052726971	0.139007833550179	2.11511858877246	0.0344198412820631	0.22868106179463	NUP37	nucleoporin 37 [Source:HGNC Symbol;Acc:HGNC:29929]
1252	ENSG00000075213.11	22.0295654052674	-0.759793916216448	0.330523215461871	-2.29876111774695	0.0215185078465652	0.192610287413124	SEMA3A	semaphorin 3A [Source:HGNC Symbol;Acc:HGNC:10723]
1253	ENSG00000075218.19	9.84471082499139	0.304162761161307	0.285278867546562	1.06619450566791	0.286335725338327	0.570728427564695	GTSE1	G2 and S-phase expressed 1 [Source:HGNC Symbol;Acc:HGNC:13698]
1254	ENSG00000075223.14	778.440128051906	-0.18361240713372	0.302863459893022	-0.606254736700741	0.544345610315124	0.770457263673711	SEMA3C	semaphorin 3C [Source:HGNC Symbol;Acc:HGNC:10725]
1255	ENSG00000075234.17	435.83281026497	0.177343396304206	0.230009261010373	0.771027199188331	0.440690809915989	0.698645148230883	TTC38	tetratricopeptide repeat domain 38 [Source:HGNC Symbol;Acc:HGNC:26082]
1256	ENSG00000075239.15	296.171525915548	0.342689269517002	0.142975435681599	2.39684018365336	0.0165371348096369	0.174081298102868	ACAT1	acetyl-CoA acetyltransferase 1 [Source:HGNC Symbol;Acc:HGNC:93]
1257	ENSG00000075240.17	157.497773931698	-0.833871369940031	0.30967711945359	-2.69271223980433	0.00708734101097242	0.12856790299669	GRAMD4	GRAM domain containing 4 [Source:HGNC Symbol;Acc:HGNC:29113]
1258	ENSG00000075275.18	461.54394590526	-0.91639081691288	0.28873354977338	-3.17382866532876	0.00150442468124633	0.0763856118762498	CELSR1	cadherin EGF LAG seven-pass G-type receptor 1 [Source:HGNC Symbol;Acc:HGNC:1850]
1259	ENSG00000075290.8	4.83351385170866	0.0737114082253658	0.359550840169428	0.205009695403942	0.83756455007241	0.932292655936267	WNT8B	Wnt family member 8B [Source:HGNC Symbol;Acc:HGNC:12789]
1260	ENSG00000075292.20	631.001519316209	0.24102984890641	0.181841103119287	1.32549706733959	0.1850063414733	0.469115041689894	ZNF638	zinc finger protein 638 [Source:HGNC Symbol;Acc:HGNC:17894]
1261	ENSG00000075303.13	109.95945200845	0.0832697228796005	0.302901307281429	0.274907109602646	0.783387604851592	0.905572940354281	SLC25A40	solute carrier family 25 member 40 [Source:HGNC Symbol;Acc:HGNC:29680]
1262	ENSG00000075336.12	100.321313082534	-0.00171597726058969	0.111836685129057	-0.0153435990937096	0.987758059523112	0.995875594039928	TIMM21	translocase of inner mitochondrial membrane 21 [Source:HGNC Symbol;Acc:HGNC:25010]
1263	ENSG00000075340.23	40.2006947589053	0.0364922998577914	0.39030724068892	0.0934963435302401	0.925509254412503	0.970647154544976	ADD2	adducin 2 [Source:HGNC Symbol;Acc:HGNC:244]
1264	ENSG00000075391.18	168.326428335956	0.0618929894100319	0.238256800056699	0.259774283022785	0.795037889272575	0.911716506061361	RASAL2	RAS protein activator like 2 [Source:HGNC Symbol;Acc:HGNC:9874]
1265	ENSG00000075399.14	176.646507759278	-0.408366919866083	0.232047877785966	-1.75983906322448	0.078435097708212	0.32273557514498	VPS9D1	VPS9 domain containing 1 [Source:HGNC Symbol;Acc:HGNC:13526]
1266	ENSG00000075407.19	183.011084095718	0.178784507425775	0.159294563900897	1.12235159221756	0.261712978016431	0.550950727562345	ZNF37A	zinc finger protein 37A [Source:HGNC Symbol;Acc:HGNC:13102]
1267	ENSG00000075413.19	617.344511557115	-0.00394439216516859	0.0691536750590293	-0.0570380700924669	0.954514868941677	0.983021077019935	MARK3	microtubule affinity regulating kinase 3 [Source:HGNC Symbol;Acc:HGNC:6897]
1268	ENSG00000075415.15	1665.65320594825	0.0682531566584749	0.0681517136314895	1.00148848827975	0.316590702797435	0.59694579572727	SLC25A3	solute carrier family 25 member 3 [Source:HGNC Symbol;Acc:HGNC:10989]
1269	ENSG00000075420.13	426.017105995245	0.0930572473186423	0.270293719226323	0.344281944785862	0.730634261260371	0.879316056002367	FNDC3B	fibronectin type III domain containing 3B [Source:HGNC Symbol;Acc:HGNC:24670]
1270	ENSG00000075426.12	1443.350044179	-0.812642736054481	0.279834415567755	-2.90401284061403	0.00368413049863872	0.10123710251924	FOSL2	FOS like 2, AP-1 transcription factor subunit [Source:HGNC Symbol;Acc:HGNC:3798]
1271	ENSG00000075429.9	4.28494253270469	-0.749991181552931	0.434688363576935	-1.72535371175214	0.0844637477429352	0.331964199962128	CACNG5	calcium voltage-gated channel auxiliary subunit gamma 5 [Source:HGNC Symbol;Acc:HGNC:1409]
1272	ENSG00000075461.6	198.393805720913	-0.698458932011529	0.409484132601478	-1.70570451063433	0.0880631094299201	0.336986646434287	CACNG4	calcium voltage-gated channel auxiliary subunit gamma 4 [Source:HGNC Symbol;Acc:HGNC:1408]
1273	ENSG00000075539.15	271.73259577811	0.468215124288728	0.163666761784119	2.86078321086548	0.00422595915334529	0.107350653225533	FRYL	FRY like transcription coactivator [Source:HGNC Symbol;Acc:HGNC:29127]
1274	ENSG00000075568.17	741.713760637409	0.0544307380830526	0.106141244447014	0.512814206830077	0.608081290979606	0.810470618226649	TMEM131	transmembrane protein 131 [Source:HGNC Symbol;Acc:HGNC:30366]
1275	ENSG00000075618.18	87.7173344817092	-0.608702442488904	0.331512942719128	-1.83613477499919	0.0663377263036577	0.300029162815973	FSCN1	fascin actin-bundling protein 1 [Source:HGNC Symbol;Acc:HGNC:11148]
1276	ENSG00000075624.17	20656.8766187915	-0.595681119217792	0.247527822030422	-2.40652187835508	0.0161052393274333	0.172784834537039	ACTB	actin beta [Source:HGNC Symbol;Acc:HGNC:132]
1277	ENSG00000075643.6	53.8585788230674	-0.146495948397805	0.184833845539878	-0.792581834619667	0.428021495723604	0.689381587461661	MOCOS	molybdenum cofactor sulfurase [Source:HGNC Symbol;Acc:HGNC:18234]
1278	ENSG00000075651.17	53.4167431567127	0.0776473145819436	0.224167664410589	0.346380530778621	0.729056754761746	0.878551010558899	PLD1	phospholipase D1 [Source:HGNC Symbol;Acc:HGNC:9067]
1279	ENSG00000075673.12	9.68185785794166	0.656574486409851	0.637599789312083	1.02975957240864	0.303122882881339	0.585152270941358	ATP12A	ATPase H+/K+ transporting non-gastric alpha2 subunit [Source:HGNC Symbol;Acc:HGNC:13816]
1280	ENSG00000075702.19	25.1830088656734	-0.0416863867870502	0.216074993548044	-0.192925549146349	0.847017275578849	0.936150211854563	WDR62	WD repeat domain 62 [Source:HGNC Symbol;Acc:HGNC:24502]
1281	ENSG00000075711.21	372.601176675893	0.141541413862798	0.167238421845295	0.846345070116313	0.397360271961874	0.6652323707816	DLG1	discs large MAGUK scaffold protein 1 [Source:HGNC Symbol;Acc:HGNC:2900]
1282	ENSG00000075785.14	1384.06314718111	-0.101279607713511	0.0766126509408098	-1.32196975916887	0.186178221107677	0.470294772020931	RAB7A	RAB7A, member RAS oncogene family [Source:HGNC Symbol;Acc:HGNC:9788]
1283	ENSG00000075790.12	14.5567888723821	-0.179439464076739	0.290953571946742	-0.616728857721618	0.537413583593674	0.766209019228199	BCAP29	B cell receptor associated protein 29 [Source:HGNC Symbol;Acc:HGNC:24131]
1284	ENSG00000075826.17	291.053318477662	0.131368814166803	0.130198090095898	1.00899186823741	0.31297853408239	0.593836115340416	SEC31B	SEC31 homolog B, COPII coat complex component [Source:HGNC Symbol;Acc:HGNC:23197]
1285	ENSG00000075856.12	426.694664229788	-0.0566135050994889	0.101545862558017	-0.557516610459077	0.577174513441411	0.791297747583416	SART3	spliceosome associated factor 3, U4/U6 recycling protein [Source:HGNC Symbol;Acc:HGNC:16860]
1286	ENSG00000075884.14	30.8376475405537	-0.131367658007538	0.286566089037711	-0.458420109820636	0.64665064669329	0.833347929828862	ARHGAP15	Rho GTPase activating protein 15 [Source:HGNC Symbol;Acc:HGNC:21030]
1287	ENSG00000075886.11	25.7617013941489	-0.575643713109607	0.406067422084523	-1.41760624419111	0.156305756103597	0.435657797438987	TUBA3D	tubulin alpha 3d [Source:HGNC Symbol;Acc:HGNC:24071]
1288	ENSG00000075891.24	7.9625355660247	-0.531885594417578	0.313855608671848	-1.69468245817997	0.0901356751330674	0.340271120730647	PAX2	paired box 2 [Source:HGNC Symbol;Acc:HGNC:8616]
1289	ENSG00000075914.13	223.902817864669	-0.20715212936231	0.132343385798339	-1.56526242783271	0.11752138902784	0.384198235555884	EXOSC7	exosome component 7 [Source:HGNC Symbol;Acc:HGNC:28112]
1290	ENSG00000075945.13	145.217994527039	-0.242771775475097	0.189543324876256	-1.28082471716475	0.200255240192852	0.486370533706927	KIFAP3	kinesin associated protein 3 [Source:HGNC Symbol;Acc:HGNC:17060]
1291	ENSG00000075975.17	105.553910002951	-0.034781944454414	0.12804973981111	-0.271628388356914	0.785907769116392	0.907028943053565	MKRN2	makorin ring finger protein 2 [Source:HGNC Symbol;Acc:HGNC:7113]
1292	ENSG00000076003.5	129.839057644964	-0.0535165711024021	0.155647051971407	-0.343832860465827	0.730971986126034	0.87942589545586	MCM6	minichromosome maintenance complex component 6 [Source:HGNC Symbol;Acc:HGNC:6949]
1293	ENSG00000076043.11	654.137506839007	0.38683850661274	0.201628312782264	1.91857235362814	0.0550384771940661	0.276592979849541	REXO2	RNA exonuclease 2 [Source:HGNC Symbol;Acc:HGNC:17851]
1294	ENSG00000076053.12	111.112762520428	-0.0716128529241423	0.257050224319374	-0.278594788678988	0.780555812463748	0.904173654266334	RBM7	RNA binding motif protein 7 [Source:HGNC Symbol;Acc:HGNC:9904]
1295	ENSG00000076067.14	319.898706992031	-0.303108753111207	0.187333760329318	-1.61801456703994	0.105659458376617	0.365117614343497	RBMS2	RNA binding motif single stranded interacting protein 2 [Source:HGNC Symbol;Acc:HGNC:9909]
1296	ENSG00000076108.12	1346.10132375173	0.0773141701201729	0.0974384030590793	0.793467130955496	0.427505712198847	0.689051103115438	BAZ2A	bromodomain adjacent to zinc finger domain 2A [Source:HGNC Symbol;Acc:HGNC:962]
1297	ENSG00000076201.16	745.978986711936	-0.30000775413699	0.225413642615685	-1.3309210154972	0.183215001464933	0.467377325507803	PTPN23	protein tyrosine phosphatase non-receptor type 23 [Source:HGNC Symbol;Acc:HGNC:14406]
1298	ENSG00000076242.18	270.254802631512	0.163843365495225	0.0914574552164327	1.79147085502753	0.0732177675074436	0.312821400996813	MLH1	mutL homolog 1 [Source:HGNC Symbol;Acc:HGNC:7127]
1299	ENSG00000076248.12	165.771612875903	0.286170131972861	0.100362034567703	2.85137834446565	0.00435301400003453	0.108711011922063	UNG	uracil DNA glycosylase [Source:HGNC Symbol;Acc:HGNC:12572]
1300	ENSG00000076258.10	28.8569280535206	-0.323510075109335	0.221159333556364	-1.46279187003829	0.143524338369147	0.419321438099249	FMO4	flavin containing dimethylaniline monoxygenase 4 [Source:HGNC Symbol;Acc:HGNC:3772]
1301	ENSG00000076321.11	188.261543172726	0.000183045743499469	0.212072485058507	0.000863128205665012	0.999311323416216	0.999609781123699	KLHL20	kelch like family member 20 [Source:HGNC Symbol;Acc:HGNC:25056]
1302	ENSG00000076344.16	205.329824065051	0.101962625369514	0.362053788317713	0.281622865605922	0.778232705360715	0.903222211270074	RGS11	regulator of G protein signaling 11 [Source:HGNC Symbol;Acc:HGNC:9993]
1303	ENSG00000076351.13	94.7867736309184	0.199587644165825	0.131119909111346	1.52217649873703	0.12796486206874	0.398193720433679	SLC46A1	solute carrier family 46 member 1 [Source:HGNC Symbol;Acc:HGNC:30521]
1304	ENSG00000076356.7	236.427798874434	-0.587348450833207	0.206571429641846	-2.84331890354612	0.00446463735008639	0.109048440622701	PLXNA2	plexin A2 [Source:HGNC Symbol;Acc:HGNC:9100]
1305	ENSG00000076382.17	43.5343240846304	0.388025131702995	0.182612579816928	2.12485433419754	0.0335987694198149	0.226245121761949	SPAG5	sperm associated antigen 5 [Source:HGNC Symbol;Acc:HGNC:13452]
1306	ENSG00000076513.17	383.22195515608	0.0101432463348494	0.194154337683196	0.0522432125693746	0.958334901274537	0.984187178310186	ANKRD13A	ankyrin repeat domain 13A [Source:HGNC Symbol;Acc:HGNC:21268]
1307	ENSG00000076554.16	930.288536599258	0.116031307070355	0.316430425712549	0.366688212137224	0.713851600358613	0.870074045634419	TPD52	tumor protein D52 [Source:HGNC Symbol;Acc:HGNC:12005]
1308	ENSG00000076555.16	528.693126914863	-0.635094266849616	0.255204923532703	-2.48856588681069	0.0128259469320025	0.158886750007902	ACACB	acetyl-CoA carboxylase beta [Source:HGNC Symbol;Acc:HGNC:85]
1309	ENSG00000076604.16	656.509066283517	-0.0431865187768602	0.244021169452354	-0.176978574743256	0.859525218795329	0.942343403889835	TRAF4	TNF receptor associated factor 4 [Source:HGNC Symbol;Acc:HGNC:12034]
1310	ENSG00000076641.4	126.53668738153	0.334797239987597	0.256932743316875	1.30305400419398	0.192556325097047	0.478059730181254	PAG1	phosphoprotein membrane anchor with glycosphingolipid microdomains 1 [Source:HGNC Symbol;Acc:HGNC:30043]
1311	ENSG00000076650.7	93.5177946037148	0.13610590042424	0.104635413662143	1.30076324697977	0.193339505812175	0.478816047125989	GPATCH1	G-patch domain containing 1 [Source:HGNC Symbol;Acc:HGNC:24658]
1312	ENSG00000076662.11	6.82620882861312	-0.369107765484657	0.429043640280461	-0.8603035468452	0.389621738245743	0.659691187585961	ICAM3	intercellular adhesion molecule 3 [Source:HGNC Symbol;Acc:HGNC:5346]
1313	ENSG00000076685.19	381.611382966033	0.284255455311029	0.125184774653624	2.2706871190809	0.0231659253364635	0.198422301430958	NT5C2	5'-nucleotidase, cytosolic II [Source:HGNC Symbol;Acc:HGNC:8022]
1314	ENSG00000076706.17	896.112401088561	-0.872661918340294	0.331297462042662	-2.63407365984566	0.00843671828944774	0.136536361277616	MCAM	melanoma cell adhesion molecule [Source:HGNC Symbol;Acc:HGNC:6934]
1315	ENSG00000076716.9	190.332069491099	-0.209131475386091	0.188080144623924	-1.1119274488238	0.266169345692835	0.554731265240641	GPC4	glypican 4 [Source:HGNC Symbol;Acc:HGNC:4452]
1316	ENSG00000076770.16	83.669726951413	0.0871297440140662	0.271493397302101	0.320927672200859	0.748265202858125	0.88736326076679	MBNL3	muscleblind like splicing regulator 3 [Source:HGNC Symbol;Acc:HGNC:20564]
1317	ENSG00000076826.10	438.373155636372	-0.025543323004096	0.267344615426949	-0.095544557586482	0.923882300277867	0.969896076264734	CAMSAP3	calmodulin regulated spectrin associated protein family member 3 [Source:HGNC Symbol;Acc:HGNC:29307]
1318	ENSG00000076864.21	908.011736707574	0.48791127929099	0.321524779762672	1.51749199439973	0.12914251320106	0.399585307582359	RAP1GAP	RAP1 GTPase activating protein [Source:HGNC Symbol;Acc:HGNC:9858]
1319	ENSG00000076924.12	580.841792467659	-0.438864334038147	0.247852169845476	-1.77066972749021	0.076615639362082	0.319468798548183	XAB2	XPA binding protein 2 [Source:HGNC Symbol;Acc:HGNC:14089]
1320	ENSG00000076928.20	862.331435683035	-0.242241743014686	0.22105783939876	-1.09582968725987	0.273153314062406	0.559861010712419	ARHGEF1	Rho guanine nucleotide exchange factor 1 [Source:HGNC Symbol;Acc:HGNC:681]
1321	ENSG00000076944.18	426.278996710398	-0.252026052313728	0.233364405910049	-1.07996783541562	0.280156503540812	0.565850626335935	STXBP2	syntaxin binding protein 2 [Source:HGNC Symbol;Acc:HGNC:11445]
1322	ENSG00000076984.18	283.101385346371	-0.200820588818789	0.181882317023709	-1.10412376587776	0.269539453205492	0.556941272872547	MAP2K7	mitogen-activated protein kinase kinase 7 [Source:HGNC Symbol;Acc:HGNC:6847]
1323	ENSG00000077009.14	4.26716345208556	-1.12842328544277	0.432860028646717	-2.60690110142681	0.00913657452266129	0.141412483780668	NMRK2	nicotinamide riboside kinase 2 [Source:HGNC Symbol;Acc:HGNC:17871]
1324	ENSG00000077044.11	828.894178933949	-0.0642382537945876	0.187774338086379	-0.34210347616849	0.732273021518006	0.87982339497121	DGKD	diacylglycerol kinase delta [Source:HGNC Symbol;Acc:HGNC:2851]
1325	ENSG00000077063.11	39.1860857701126	-0.487195048737949	0.221366789823593	-2.20084977121543	0.0277466607798955	0.212258762326205	CTTNBP2	cortactin binding protein 2 [Source:HGNC Symbol;Acc:HGNC:15679]
1326	ENSG00000077080.10	2.08489638002109	-0.456483931247045	0.50846797244703	-0.897763391173275	0.369311705703975	NA	ACTL6B	actin like 6B [Source:HGNC Symbol;Acc:HGNC:160]
1327	ENSG00000077092.20	100.279451364571	-0.359340708847689	0.213644417963505	-1.68195692765102	0.0925771924409884	0.344312659564682	RARB	retinoic acid receptor beta [Source:HGNC Symbol;Acc:HGNC:9865]
1328	ENSG00000077097.17	964.409911308189	0.362230558396773	0.172219191423202	2.10331122451183	0.0354385729047242	0.231236688203326	TOP2B	DNA topoisomerase II beta [Source:HGNC Symbol;Acc:HGNC:11990]
1329	ENSG00000077147.16	2211.27002088497	0.164016803562675	0.250797922752392	0.653979912443714	0.513124747354428	0.750529852306029	TM9SF3	transmembrane 9 superfamily member 3 [Source:HGNC Symbol;Acc:HGNC:21529]
1330	ENSG00000077150.21	602.034579765836	-0.62578015311187	0.296113160983709	-2.11331421755448	0.0345738826320463	0.228904726045844	NFKB2	nuclear factor kappa B subunit 2 [Source:HGNC Symbol;Acc:HGNC:7795]
1331	ENSG00000077152.12	14.3339559807857	0.248699935997643	0.306900269112395	0.810360762201102	0.417732862367846	0.681635566163457	UBE2T	ubiquitin conjugating enzyme E2 T [Source:HGNC Symbol;Acc:HGNC:25009]
1332	ENSG00000077157.23	2908.069290008	-0.561369024322439	0.259926231098463	-2.15972440315108	0.0307940108942526	0.218612842140478	PPP1R12B	protein phosphatase 1 regulatory subunit 12B [Source:HGNC Symbol;Acc:HGNC:7619]
1333	ENSG00000077232.19	943.42425305405	0.517479730210606	0.260411562497365	1.98716111238664	0.0469045457257536	0.258957448426174	DNAJC10	DnaJ heat shock protein family (Hsp40) member C10 [Source:HGNC Symbol;Acc:HGNC:24637]
1334	ENSG00000077235.18	2040.38986675278	-0.0404550979560377	0.218990125097291	-0.184734804539997	0.85343704591644	0.939666695743722	GTF3C1	general transcription factor IIIC subunit 1 [Source:HGNC Symbol;Acc:HGNC:4664]
1335	ENSG00000077238.14	548.637841595692	-0.658088492814845	0.253175829469162	-2.59933380763349	0.00934048946953615	0.14283400239166	IL4R	interleukin 4 receptor [Source:HGNC Symbol;Acc:HGNC:6015]
1336	ENSG00000077254.14	441.685993829396	0.290032124379483	0.224639822486397	1.29109844002412	0.196669544943448	0.483001533716279	USP33	ubiquitin specific peptidase 33 [Source:HGNC Symbol;Acc:HGNC:20059]
1337	ENSG00000077264.17	43.8216569856312	-0.0460028254630728	0.335352902113206	-0.137177359054264	0.890890606572181	0.956810255708522	PAK3	p21 (RAC1) activated kinase 3 [Source:HGNC Symbol;Acc:HGNC:8592]
1338	ENSG00000077274.9	187.164246038487	-0.384945197785968	0.523710449192413	-0.735034403799986	0.462318541777304	0.715447550961774	CAPN6	calpain 6 [Source:HGNC Symbol;Acc:HGNC:1483]
1339	ENSG00000077279.21	3.33080700043425	0.359690417918175	0.515977995760003	0.697104180554006	0.485737598121364	NA	DCX	doublecortin [Source:HGNC Symbol;Acc:HGNC:2714]
1340	ENSG00000077312.9	301.596307348728	0.104014014878695	0.171913732786316	0.605036102659588	0.545155008745381	0.770755022701556	SNRPA	small nuclear ribonucleoprotein polypeptide A [Source:HGNC Symbol;Acc:HGNC:11151]
1341	ENSG00000077327.16	14.2768902853823	-1.4106383746653	0.583472823526675	-2.4176590884542	0.0156207040015916	0.171252990088683	SPAG6	sperm associated antigen 6 [Source:HGNC Symbol;Acc:HGNC:11215]
1342	ENSG00000077348.10	76.1683942431948	0.290184292327396	0.262058261389006	1.10732739654652	0.268152403520329	0.556034980356323	EXOSC5	exosome component 5 [Source:HGNC Symbol;Acc:HGNC:24662]
1343	ENSG00000077380.16	369.25358418525	-0.209414862818521	0.139263210891346	-1.50373427036598	0.13264980142707	0.404064859818143	DYNC1I2	dynein cytoplasmic 1 intermediate chain 2 [Source:HGNC Symbol;Acc:HGNC:2964]
1344	ENSG00000077420.17	48.6831312046554	-0.378540240907118	0.312668930851047	-1.21067430613197	0.226020253477592	0.513668361625444	APBB1IP	amyloid beta precursor protein binding family B member 1 interacting protein [Source:HGNC Symbol;Acc:HGNC:17379]
1345	ENSG00000077454.17	242.997693934788	-0.101332559362822	0.189358610685476	-0.535135735290827	0.592556000839754	0.801739472166901	LRCH4	leucine rich repeats and calponin homology domain containing 4 [Source:HGNC Symbol;Acc:HGNC:6691]
1346	ENSG00000077458.13	128.327703964425	0.218699132035941	0.20004258032212	1.0932629027469	0.274278385866013	0.560590940980111	FAM76B	family with sequence similarity 76 member B [Source:HGNC Symbol;Acc:HGNC:28492]
1347	ENSG00000077463.15	116.067009904011	-0.474959791476834	0.23633354056206	-2.00970116364889	0.0444628267370921	0.254007883849351	SIRT6	sirtuin 6 [Source:HGNC Symbol;Acc:HGNC:14934]
1348	ENSG00000077514.9	95.1340487050272	-0.15323508184943	0.152032728356668	-1.00790851749987	0.313498382260819	0.594376269265312	POLD3	DNA polymerase delta 3, accessory subunit [Source:HGNC Symbol;Acc:HGNC:20932]
1349	ENSG00000077522.15	24.6201886342932	-1.04585934052252	0.275091285599349	-3.80186285524776	0.000143612219549262	0.0320792953797666	ACTN2	actinin alpha 2 [Source:HGNC Symbol;Acc:HGNC:164]
1350	ENSG00000077549.19	1763.4258175166	-0.294612566329599	0.142229835113257	-2.07138372968654	0.0383229501573177	0.239322913227331	CAPZB	capping actin protein of muscle Z-line subunit beta [Source:HGNC Symbol;Acc:HGNC:1491]
1351	ENSG00000077585.14	122.974580680048	-0.15405861925881	0.270780213019884	-0.568943415549708	0.569394540750089	0.786714836197263	GPR137B	G protein-coupled receptor 137B [Source:HGNC Symbol;Acc:HGNC:11862]
1352	ENSG00000077616.11	26.9575467526823	-0.243527059963138	0.425436178722255	-0.572417373375583	0.567039248588791	0.78521294543203	NAALAD2	N-acetylated alpha-linked acidic dipeptidase 2 [Source:HGNC Symbol;Acc:HGNC:14526]
1353	ENSG00000077684.16	362.408170433876	-0.00573630823308663	0.178727133817103	-0.0320953405930897	0.974396019165752	0.991073997945696	JADE1	jade family PHD finger 1 [Source:HGNC Symbol;Acc:HGNC:30027]
1354	ENSG00000077713.19	86.8102756801759	0.144924939808033	0.187683487822509	0.772177358218576	0.44000938975951	0.698269719890356	SLC25A43	solute carrier family 25 member 43 [Source:HGNC Symbol;Acc:HGNC:30557]
1355	ENSG00000077721.17	237.919189467192	0.0363606294672382	0.149353380436025	0.243453675846415	0.807653966960924	0.917745485394166	UBE2A	ubiquitin conjugating enzyme E2 A [Source:HGNC Symbol;Acc:HGNC:12472]
1356	ENSG00000077782.23	906.280194635164	-0.558680716599335	0.258797169313982	-2.15875899292207	0.0308688693858851	0.218852474245282	FGFR1	fibroblast growth factor receptor 1 [Source:HGNC Symbol;Acc:HGNC:3688]
1357	ENSG00000077800.13	10.7100083299866	0.00276264625390022	0.229489073090858	0.0120382474716191	0.990395100193221	0.996778674091175	FKBP6	FKBP prolyl isomerase family member 6 (inactive) [Source:HGNC Symbol;Acc:HGNC:3722]
1358	ENSG00000077935.17	7.57087247860813	0.88803984388991	0.316287145273425	2.80770134721161	0.00498964768661482	0.11366199041597	SMC1B	structural maintenance of chromosomes 1B [Source:HGNC Symbol;Acc:HGNC:11112]
1359	ENSG00000077942.19	3413.03709618581	-0.688671889941157	0.291923967110594	-2.35907964925763	0.0183203231429671	0.182326595406382	FBLN1	fibulin 1 [Source:HGNC Symbol;Acc:HGNC:3600]
1360	ENSG00000077943.8	305.911116026928	-0.141645174393288	0.448004571223127	-0.316169038201046	0.751874207184744	0.88926185719811	ITGA8	integrin subunit alpha 8 [Source:HGNC Symbol;Acc:HGNC:6144]
1361	ENSG00000077984.6	23.4441923564292	-0.0872188606449571	0.346012426737221	-0.252068578771581	0.800988056427117	0.914521766874071	CST7	cystatin F [Source:HGNC Symbol;Acc:HGNC:2479]
1362	ENSG00000078018.22	122.299012980896	0.111083114019245	0.275372036656178	0.403392862137053	0.6866592369103	0.855796630786106	MAP2	microtubule associated protein 2 [Source:HGNC Symbol;Acc:HGNC:6839]
1363	ENSG00000078043.16	284.763101106359	0.148544642789247	0.163459517437542	0.908754932829198	0.363479500381583	0.639180346070315	PIAS2	protein inhibitor of activated STAT 2 [Source:HGNC Symbol;Acc:HGNC:17311]
1364	ENSG00000078053.17	21.9411765897686	-0.265183901021712	0.280143309097963	-0.946600873230135	0.343842198810569	0.621320596582859	AMPH	amphiphysin [Source:HGNC Symbol;Acc:HGNC:471]
1365	ENSG00000078061.14	677.816422996845	-0.358680464328917	0.215153201844043	-1.66709331422784	0.095495851363132	0.349167772969276	ARAF	A-Raf proto-oncogene, serine/threonine kinase [Source:HGNC Symbol;Acc:HGNC:646]
1366	ENSG00000078070.14	258.158331241043	0.241909274161032	0.127030942343912	1.90433346157591	0.0568667689295729	0.2809451404471	MCCC1	methylcrotonyl-CoA carboxylase subunit 1 [Source:HGNC Symbol;Acc:HGNC:6936]
1367	ENSG00000078081.8	43.9467916925262	-0.155463583672321	0.34653670610381	-0.448620826983188	0.653705207035407	0.837919927685633	LAMP3	lysosomal associated membrane protein 3 [Source:HGNC Symbol;Acc:HGNC:14582]
1368	ENSG00000078098.15	51.3016041335552	-0.15280661648812	0.342422694806165	-0.446251427857663	0.655415637898803	0.838565594817179	FAP	fibroblast activation protein alpha [Source:HGNC Symbol;Acc:HGNC:3590]
1369	ENSG00000078114.19	428.891247661498	-0.0193455411638799	0.229740868740606	-0.0842059197822673	0.932892711601763	0.974060282517442	NEBL	nebulette [Source:HGNC Symbol;Acc:HGNC:16932]
1370	ENSG00000078124.13	229.776159237089	0.605053759115761	0.243089878459745	2.48901255350274	0.0128098442561459	0.158886750007902	ACER3	alkaline ceramidase 3 [Source:HGNC Symbol;Acc:HGNC:16066]
1371	ENSG00000078140.14	435.739713373854	0.0844670248714219	0.154226252681019	0.547682533959522	0.583909907065729	0.795971339720273	UBE2K	ubiquitin conjugating enzyme E2 K [Source:HGNC Symbol;Acc:HGNC:4914]
1372	ENSG00000078142.14	208.014746449118	0.162368168044809	0.127430359010493	1.27417178532346	0.202602542132631	0.48805418994856	PIK3C3	phosphatidylinositol 3-kinase catalytic subunit type 3 [Source:HGNC Symbol;Acc:HGNC:8974]
1373	ENSG00000078177.15	84.0949522858714	0.54987521143386	0.322053550848368	1.70740303898328	0.0877471659103368	0.336600151421468	N4BP2	NEDD4 binding protein 2 [Source:HGNC Symbol;Acc:HGNC:29851]
1374	ENSG00000078237.7	32.5483726439046	-0.344638693954587	0.265356460684358	-1.29877634433983	0.194020695113292	0.47986054861632	TIGAR	TP53 induced glycolysis regulatory phosphatase [Source:HGNC Symbol;Acc:HGNC:1185]
1375	ENSG00000078246.17	235.094187822215	-0.0577201716939554	0.103234865566675	-0.55911509524538	0.576083173276296	0.790703559443264	TULP3	TUB like protein 3 [Source:HGNC Symbol;Acc:HGNC:12425]
1376	ENSG00000078269.15	436.239748843169	0.2627893704994	0.152276028132809	1.72574353114993	0.084393562843043	0.331964199962128	SYNJ2	synaptojanin 2 [Source:HGNC Symbol;Acc:HGNC:11504]
1377	ENSG00000078295.17	231.974090551411	-0.39646233328259	0.398430353636894	-0.995060566203504	0.319706808191034	0.599612392447997	ADCY2	adenylate cyclase 2 [Source:HGNC Symbol;Acc:HGNC:233]
1378	ENSG00000078304.20	522.432019790155	-0.0686399359745406	0.107639344789755	-0.637684446227453	0.52367911235984	0.757887872060164	PPP2R5C	protein phosphatase 2 regulatory subunit B'gamma [Source:HGNC Symbol;Acc:HGNC:9311]
1379	ENSG00000078328.23	22.4813279619055	-0.756747649721983	0.315715164690791	-2.39693158376835	0.016533010393712	0.174081298102868	RBFOX1	RNA binding fox-1 homolog 1 [Source:HGNC Symbol;Acc:HGNC:18222]
1380	ENSG00000078369.19	2393.27888985891	-0.17918931595667	0.105887316800827	-1.6922642047274	0.0905956095857151	0.341358471784099	GNB1	G protein subunit beta 1 [Source:HGNC Symbol;Acc:HGNC:4396]
1381	ENSG00000078399.19	113.217261668514	0.187839283692609	0.191877229090205	0.978955577914371	0.327601929057034	0.6079338181623	HOXA9	homeobox A9 [Source:HGNC Symbol;Acc:HGNC:5109]
1382	ENSG00000078401.7	29.2145399923553	-0.0865680393570719	0.360721115965345	-0.239986059938306	0.810341063421543	0.918549816458232	EDN1	endothelin 1 [Source:HGNC Symbol;Acc:HGNC:3176]
1383	ENSG00000078403.17	312.644611491323	-0.00213617235523823	0.105727409345277	-0.0202045275531349	0.98388021615874	0.994374751722541	MLLT10	MLLT10 histone lysine methyltransferase DOT1L cofactor [Source:HGNC Symbol;Acc:HGNC:16063]
1384	ENSG00000078487.18	40.3064895789966	-0.144738241397439	0.155105562102779	-0.933159581353567	0.350737580042654	0.627509130100507	ZCWPW1	zinc finger CW-type and PWWP domain containing 1 [Source:HGNC Symbol;Acc:HGNC:23486]
1385	ENSG00000078549.16	39.086013246532	-0.818553259063177	0.395600902610358	-2.06913900767664	0.0385330441964975	0.239959462596294	ADCYAP1R1	ADCYAP receptor type I [Source:HGNC Symbol;Acc:HGNC:242]
1386	ENSG00000078589.13	21.5297475776689	0.0769186245333735	0.470213924283575	0.163582192191709	0.870060064421669	0.946963983443732	P2RY10	P2Y receptor family member 10 [Source:HGNC Symbol;Acc:HGNC:19906]
1387	ENSG00000078596.11	48.026190022884	0.0473600771433356	0.275852896877683	0.171685988000828	0.863684402196046	0.944193748162908	ITM2A	integral membrane protein 2A [Source:HGNC Symbol;Acc:HGNC:6173]
1388	ENSG00000078618.23	978.684645268786	0.210587812002333	0.10509111613198	2.00385931516669	0.0450851327997696	0.255435415867469	NRDC	nardilysin convertase [Source:HGNC Symbol;Acc:HGNC:7995]
1389	ENSG00000078668.14	367.291519870047	0.0209510418682138	0.117139164373782	0.17885599560332	0.858050775963991	0.941757365645218	VDAC3	voltage dependent anion channel 3 [Source:HGNC Symbol;Acc:HGNC:12674]
1390	ENSG00000078674.20	603.30542847378	0.0795547638670695	0.193451739150703	0.411238297553349	0.680897808657813	0.852695435925548	PCM1	pericentriolar material 1 [Source:HGNC Symbol;Acc:HGNC:8727]
1391	ENSG00000078687.18	348.631690637292	-0.153326330550945	0.113793894433942	-1.34740384195175	0.177850203911255	0.461834581401233	TNRC6C	trinucleotide repeat containing adaptor 6C [Source:HGNC Symbol;Acc:HGNC:29318]
1392	ENSG00000078699.22	1087.67965744001	0.0446496968161463	0.208747938905924	0.213892875063396	0.830630596539673	0.928450919312603	CBFA2T2	CBFA2/RUNX1 partner transcriptional co-repressor 2 [Source:HGNC Symbol;Acc:HGNC:1536]
1393	ENSG00000078725.13	35.5180762749325	-0.153484425151439	0.405419645500276	-0.378581617479448	0.704998574941791	0.865105879792595	BRINP1	BMP/retinoic acid inducible neural specific 1 [Source:HGNC Symbol;Acc:HGNC:2687]
1394	ENSG00000078747.17	188.409484818072	0.0967159216851792	0.235444911008005	0.410779410228539	0.681234292187281	0.852695435925548	ITCH	itchy E3 ubiquitin protein ligase [Source:HGNC Symbol;Acc:HGNC:13890]
1395	ENSG00000078795.17	2.82242511771025	-0.123307834440654	0.448940979971452	-0.27466379756309	0.783574547122093	NA	PKD2L2	polycystin 2 like 2, transient receptor potential cation channel [Source:HGNC Symbol;Acc:HGNC:9012]
1396	ENSG00000078804.13	721.013131360302	-0.549287651457571	0.175423454744254	-3.13120986163661	0.00174087708759303	0.0799062583205202	TP53INP2	tumor protein p53 inducible nuclear protein 2 [Source:HGNC Symbol;Acc:HGNC:16104]
1397	ENSG00000078808.20	1296.86913603355	-0.290676663801029	0.207442622163895	-1.40123886195082	0.161142656774045	0.442300324427833	SDF4	stromal cell derived factor 4 [Source:HGNC Symbol;Acc:HGNC:24188]
1398	ENSG00000078814.19	49.5924196081419	-0.499111481777206	0.25931691919088	-1.92471622497495	0.0542648695462481	0.274594061406618	MYH7B	myosin heavy chain 7B [Source:HGNC Symbol;Acc:HGNC:15906]
1399	ENSG00000078898.7	45.5598740978178	0.940959824605546	0.397076038551679	2.3697220009489	0.0178014645211429	0.179799847240088	BPIFB2	BPI fold containing family B member 2 [Source:HGNC Symbol;Acc:HGNC:16177]
1400	ENSG00000078900.16	59.2733243363268	-0.979148426916901	0.322343357362151	-3.03759455423439	0.00238474575657491	0.0889882473630199	TP73	tumor protein p73 [Source:HGNC Symbol;Acc:HGNC:12003]
1401	ENSG00000078902.16	689.389191781085	-0.279963983050767	0.208712676827164	-1.34138466003484	0.179795595467422	0.46354041666993	TOLLIP	toll interacting protein [Source:HGNC Symbol;Acc:HGNC:16476]
1402	ENSG00000078967.13	127.699409507478	0.0614968244455326	0.0953679175341254	0.644837656474225	0.519032396210986	0.754202149547054	UBE2D4	ubiquitin conjugating enzyme E2 D4 [Source:HGNC Symbol;Acc:HGNC:21647]
1403	ENSG00000079101.18	41.0337122169853	-0.181824619723393	0.286511364279408	-0.634615733936739	0.525679063938387	0.75922765498475	CLUL1	clusterin like 1 [Source:HGNC Symbol;Acc:HGNC:2096]
1404	ENSG00000079102.18	65.0213456089548	-0.351452412527193	0.233138117959045	-1.50748584403059	0.131686169654531	0.403052334852026	RUNX1T1	RUNX1 partner transcriptional co-repressor 1 [Source:HGNC Symbol;Acc:HGNC:1535]
1405	ENSG00000079112.10	8.9867229961754	-0.42241319120064	0.321694431652893	-1.3130882901213	0.18915319920632	0.473853060061227	CDH17	cadherin 17 [Source:HGNC Symbol;Acc:HGNC:1756]
1406	ENSG00000079134.13	205.681664075165	0.328960218550936	0.172140207963196	1.91100163316445	0.0560043710184596	0.278906787530607	THOC1	THO complex subunit 1 [Source:HGNC Symbol;Acc:HGNC:19070]
1407	ENSG00000079150.19	57.1254381502377	0.0456162565482923	0.231412294782641	0.197121145145457	0.84373273662777	0.934586540505304	FKBP7	FKBP prolyl isomerase 7 [Source:HGNC Symbol;Acc:HGNC:3723]
1408	ENSG00000079156.17	48.2391572159331	-0.0293171288779216	0.26995486857678	-0.108600111687126	0.913519672165619	0.965796462110047	OSBPL6	oxysterol binding protein like 6 [Source:HGNC Symbol;Acc:HGNC:16388]
1409	ENSG00000079215.15	67.2431727471901	-0.354085414188866	0.245320197170442	-1.44336022175482	0.148919023462404	0.426384409831804	SLC1A3	solute carrier family 1 member 3 [Source:HGNC Symbol;Acc:HGNC:10941]
1410	ENSG00000079246.16	1240.24767606959	0.139647852686537	0.116346157694388	1.2002790247131	0.230030993168215	0.517719963284218	XRCC5	X-ray repair cross complementing 5 [Source:HGNC Symbol;Acc:HGNC:12833]
1411	ENSG00000079257.8	156.04745795448	-0.982384044099577	0.325159201857916	-3.02124017553976	0.0025174159024569	0.0910141779428598	LXN	latexin [Source:HGNC Symbol;Acc:HGNC:13347]
1412	ENSG00000079263.19	26.9954165978704	-0.172626530181326	0.331399803034555	-0.520901124866772	0.602435651769855	0.807901720754937	SP140	SP140 nuclear body protein [Source:HGNC Symbol;Acc:HGNC:17133]
1413	ENSG00000079277.22	318.122510041362	-0.318606376023204	0.116107019633358	-2.74407505273407	0.00606816625704193	0.121120835368088	MKNK1	MAPK interacting serine/threonine kinase 1 [Source:HGNC Symbol;Acc:HGNC:7110]
1414	ENSG00000079308.21	7603.83720415307	-0.751171065762011	0.350835771205439	-2.14109029755163	0.0322667569613177	0.223232632813623	TNS1	tensin 1 [Source:HGNC Symbol;Acc:HGNC:11973]
1415	ENSG00000079313.15	271.850617425591	-0.45438120421902	0.274608912557597	-1.65464842341458	0.0979958348729944	0.353030410848019	REXO1	RNA exonuclease 1 homolog [Source:HGNC Symbol;Acc:HGNC:24616]
1416	ENSG00000079332.16	643.608503144995	0.0356418150286745	0.153814769623984	0.231719067783963	0.816756220471387	0.921850345588216	SAR1A	secretion associated Ras related GTPase 1A [Source:HGNC Symbol;Acc:HGNC:10534]
1417	ENSG00000079335.21	144.45537142394	0.270469198315119	0.238727645030403	1.13296136390351	0.257230478634371	0.546178800622445	CDC14A	cell division cycle 14A [Source:HGNC Symbol;Acc:HGNC:1718]
1418	ENSG00000079337.16	352.110062010297	-0.108711022253484	0.213631143069579	-0.508872539328584	0.610841569397041	0.811929699700517	RAPGEF3	Rap guanine nucleotide exchange factor 3 [Source:HGNC Symbol;Acc:HGNC:16629]
1419	ENSG00000079385.23	407.254444682589	-0.645721358998941	0.304076748731939	-2.12354730077761	0.0337080162286831	0.226438255876861	CEACAM1	CEA cell adhesion molecule 1 [Source:HGNC Symbol;Acc:HGNC:1814]
1420	ENSG00000079387.15	106.443230222527	0.184128075705434	0.15103582555537	1.21910199138768	0.222805484173317	0.510983083036129	SENP1	SUMO specific peptidase 1 [Source:HGNC Symbol;Acc:HGNC:17927]
1421	ENSG00000079432.9	901.311235369082	-0.535037035252441	0.267504840873974	-2.0001022542411	0.0454892234147385	0.256516438412872	CIC	capicua transcriptional repressor [Source:HGNC Symbol;Acc:HGNC:14214]
1422	ENSG00000079435.11	35.2482390651983	-0.814135228514589	0.277903930924255	-2.92955636074284	0.00339446248649052	0.0984799543948268	LIPE	lipase E, hormone sensitive type [Source:HGNC Symbol;Acc:HGNC:6621]
1423	ENSG00000079459.14	840.8415094171	-0.243486329739771	0.21310317349654	-1.14257486523881	0.25321514620941	0.542313391001305	FDFT1	farnesyl-diphosphate farnesyltransferase 1 [Source:HGNC Symbol;Acc:HGNC:3629]
1424	ENSG00000079462.8	87.3262872785865	-0.00677194466849769	0.282764276281073	-0.0239490813958629	0.980893224201897	0.993658273010004	PAFAH1B3	platelet activating factor acetylhydrolase 1b catalytic subunit 3 [Source:HGNC Symbol;Acc:HGNC:8576]
1425	ENSG00000079482.14	290.925209496524	-0.16549207528568	0.254395869605073	-0.650529725748268	0.515350106980073	0.751865349829764	OPHN1	oligophrenin 1 [Source:HGNC Symbol;Acc:HGNC:8148]
1426	ENSG00000079616.14	395.087198585796	0.0918580693600193	0.335873966485189	0.273489697106578	0.784476811092143	0.906123813992321	KIF22	kinesin family member 22 [Source:HGNC Symbol;Acc:HGNC:6391]
1427	ENSG00000079689.15	7.28528702920124	-0.272150106157869	0.427474413170502	-0.636646540173903	0.524355103006931	0.758332331173974	SCGN	secretagogin, EF-hand calcium binding protein [Source:HGNC Symbol;Acc:HGNC:16941]
1428	ENSG00000079691.19	111.828165854654	0.261685138643507	0.152515812823927	1.7157902108525	0.0862004464979294	0.334084770223887	CARMIL1	capping protein regulator and myosin 1 linker 1 [Source:HGNC Symbol;Acc:HGNC:21581]
1429	ENSG00000079739.17	530.419140489931	-0.302473918195676	0.124949925978312	-2.42076108350938	0.0154880528685003	0.170804864732898	PGM1	phosphoglucomutase 1 [Source:HGNC Symbol;Acc:HGNC:8905]
1430	ENSG00000079785.16	537.524215575558	0.0589286390527894	0.139489792247249	0.422458433003735	0.672690434761878	0.848447370728949	DDX1	DEAD-box helicase 1 [Source:HGNC Symbol;Acc:HGNC:2734]
1431	ENSG00000079805.19	1356.04928898508	-0.206699444775782	0.188741638885964	-1.09514490811785	0.273453157003368	0.560218827032964	DNM2	dynamin 2 [Source:HGNC Symbol;Acc:HGNC:2974]
1432	ENSG00000079819.20	306.787027776001	-0.389278897400607	0.198147592357684	-1.96459060021231	0.0494616407828993	0.264411205004487	EPB41L2	erythrocyte membrane protein band 4.1 like 2 [Source:HGNC Symbol;Acc:HGNC:3379]
1433	ENSG00000079841.20	81.278929145408	0.598783560568361	0.467930333866052	1.27964253913867	0.200670881819321	0.486456038589871	RIMS1	regulating synaptic membrane exocytosis 1 [Source:HGNC Symbol;Acc:HGNC:17282]
1434	ENSG00000079931.15	357.601523520448	-0.0460004641024358	0.346525263900957	-0.132747793291007	0.894392843734848	0.958404607841435	MOXD1	monooxygenase DBH like 1 [Source:HGNC Symbol;Acc:HGNC:21063]
1435	ENSG00000079950.14	292.99014392812	-0.0787841617392686	0.158765642626416	-0.496229287621452	0.619732649776641	0.817380186099039	STX7	syntaxin 7 [Source:HGNC Symbol;Acc:HGNC:11442]
1436	ENSG00000079974.19	266.928251624982	0.0888280289397483	0.124070497140095	0.715948037505222	0.474023434967268	0.723467974872362	RABL2B	RAB, member of RAS oncogene family like 2B [Source:HGNC Symbol;Acc:HGNC:9800]
1437	ENSG00000079999.14	574.991228969659	-0.288776447289456	0.196179013808773	-1.4720047862558	0.141019585097508	0.415685611066784	KEAP1	kelch like ECH associated protein 1 [Source:HGNC Symbol;Acc:HGNC:23177]
1438	ENSG00000080007.8	13.8839471676596	0.0696380584447874	0.519387431958265	0.134077288282138	0.893341458794146	0.958036263851016	DDX43	DEAD-box helicase 43 [Source:HGNC Symbol;Acc:HGNC:18677]
1439	ENSG00000080031.10	5.60407293324027	-0.83665005493985	0.450401500683371	-1.85756498073484	0.0632308154036025	0.294082943339397	PTPRH	protein tyrosine phosphatase receptor type H [Source:HGNC Symbol;Acc:HGNC:9672]
1440	ENSG00000080166.16	5.95774960545299	0.236696305097061	0.383437247019046	0.617301284466253	0.537036019775113	0.766182900238642	DCT	dopachrome tautomerase [Source:HGNC Symbol;Acc:HGNC:2709]
1441	ENSG00000080189.15	508.886007418934	-0.0585061984761294	0.161167498629818	-0.363014869458953	0.716593776714549	0.871323957890771	SLC35C2	solute carrier family 35 member C2 [Source:HGNC Symbol;Acc:HGNC:17117]
1442	ENSG00000080200.10	81.9479302284988	0.434682198253375	0.198892415820658	2.18551419600297	0.0288511662339257	0.21387460183286	CRYBG3	crystallin beta-gamma domain containing 3 [Source:HGNC Symbol;Acc:HGNC:34427]
1443	ENSG00000080224.18	20.7853024246313	-0.125714030713522	0.472184804739495	-0.266239043382344	0.790055115501265	0.909174690277283	EPHA6	EPH receptor A6 [Source:HGNC Symbol;Acc:HGNC:19296]
1444	ENSG00000080293.10	2.55454948746649	-0.73841857771633	0.426029424685535	-1.73325722339808	0.0830499602040322	NA	SCTR	secretin receptor [Source:HGNC Symbol;Acc:HGNC:10608]
1445	ENSG00000080298.16	116.709847007429	0.143894500434783	0.287929971005083	0.49975520065691	0.617247458721176	0.8155772028331	RFX3	regulatory factor X3 [Source:HGNC Symbol;Acc:HGNC:9984]
1446	ENSG00000080345.18	209.758393375496	0.328492881676016	0.234407496413506	1.40137532588351	0.161101866722674	0.442292787140044	RIF1	replication timing regulatory factor 1 [Source:HGNC Symbol;Acc:HGNC:23207]
1447	ENSG00000080371.6	334.237402002977	-0.0883212668370306	0.202520148192484	-0.436111012288448	0.662756187686707	0.842512426157745	RAB21	RAB21, member RAS oncogene family [Source:HGNC Symbol;Acc:HGNC:18263]
1448	ENSG00000080493.19	1074.66528896838	0.61478281461636	0.392535282204405	1.56618485646399	0.117305346895567	0.383943034848603	SLC4A4	solute carrier family 4 member 4 [Source:HGNC Symbol;Acc:HGNC:11030]
1449	ENSG00000080503.25	1015.62096820246	-0.203498032533329	0.122299366079763	-1.66393366585897	0.0961256863233901	0.349817299432457	SMARCA2	SWI/SNF related, matrix associated, actin dependent regulator of chromatin, subfamily a, member 2 [Source:HGNC Symbol;Acc:HGNC:11098]
1450	ENSG00000080546.14	246.124586659709	0.158967126576427	0.208859699967018	0.761119194375604	0.446585876821446	0.703360920010112	SESN1	sestrin 1 [Source:HGNC Symbol;Acc:HGNC:21595]
1451	ENSG00000080561.14	221.565392812232	0.163730037197556	0.168909642601614	0.969335052017873	0.332378045866358	0.612352635825781	MID2	midline 2 [Source:HGNC Symbol;Acc:HGNC:7096]
1452	ENSG00000080573.7	164.341356976942	-0.359013842850982	0.315226148264821	-1.13890882728858	0.254741183451305	0.543668413166638	COL5A3	collagen type V alpha 3 chain [Source:HGNC Symbol;Acc:HGNC:14864]
1453	ENSG00000080603.17	113.426214058755	-0.0629171726356742	0.189039201914798	-0.332826059348429	0.73926558610671	0.883540397784887	SRCAP	Snf2 related CREBBP activator protein [Source:HGNC Symbol;Acc:HGNC:16974]
1454	ENSG00000080608.10	118.378893021398	0.172409625424182	0.165728912197306	1.0403110907946	0.298195393122557	0.581640863970595	PUM3	pumilio RNA binding family member 3 [Source:HGNC Symbol;Acc:HGNC:29676]
1455	ENSG00000080644.16	6.21868755469266	-0.232112193320437	0.345550314226374	-0.671717500359086	0.501763558130137	0.743388582811538	CHRNA3	cholinergic receptor nicotinic alpha 3 subunit [Source:HGNC Symbol;Acc:HGNC:1957]
1456	ENSG00000080709.17	249.590272738892	0.804433935044252	0.345646049680881	2.32733438089904	0.0199474752604777	0.18883516880307	KCNN2	potassium calcium-activated channel subfamily N member 2 [Source:HGNC Symbol;Acc:HGNC:6291]
1457	ENSG00000080802.21	151.960848054942	-0.0383884773917326	0.111705900605787	-0.343656666152368	0.731104503777455	0.879477618520241	CNOT4	CCR4-NOT transcription complex subunit 4 [Source:HGNC Symbol;Acc:HGNC:7880]
1458	ENSG00000080815.20	513.70122454056	-0.0393419101531203	0.11516686111625	-0.341607905015388	0.732645987391609	0.880047894072978	PSEN1	presenilin 1 [Source:HGNC Symbol;Acc:HGNC:9508]
1459	ENSG00000080819.9	102.885036762534	0.0711853616324069	0.0939300322270861	0.757855181613359	0.448537683435149	0.704939501057356	CPOX	coproporphyrinogen oxidase [Source:HGNC Symbol;Acc:HGNC:2321]
1460	ENSG00000080822.17	309.442351605533	0.0427073865407246	0.157132789392777	0.271791691000732	0.785782194433638	0.906981430147108	CLDND1	claudin domain containing 1 [Source:HGNC Symbol;Acc:HGNC:1322]
1461	ENSG00000080823.23	99.5772642870075	-0.166783377629132	0.162055485325071	-1.02917452806104	0.303397669563846	0.585378515663771	MOK	MOK protein kinase [Source:HGNC Symbol;Acc:HGNC:9833]
1462	ENSG00000080824.19	3315.69312140289	-0.0635800013959864	0.143035011657949	-0.444506562826942	0.65667638505621	0.839352733002037	HSP90AA1	heat shock protein 90 alpha family class A member 1 [Source:HGNC Symbol;Acc:HGNC:5253]
1463	ENSG00000080839.12	33.7950203061544	0.388261740467119	0.236030186613142	1.64496645974986	0.0999767279938482	0.35625491268267	RBL1	RB transcriptional corepressor like 1 [Source:HGNC Symbol;Acc:HGNC:9893]
1464	ENSG00000080845.19	583.568212191752	-0.152616301055687	0.16692652725851	-0.914272306278432	0.360573778614899	0.636382599727249	DLGAP4	DLG associated protein 4 [Source:HGNC Symbol;Acc:HGNC:24476]
1465	ENSG00000080854.16	816.925397672656	-0.576850557772218	0.248230589217478	-2.32384960931158	0.0201335558009917	0.188844328090736	IGSF9B	immunoglobulin superfamily member 9B [Source:HGNC Symbol;Acc:HGNC:32326]
1466	ENSG00000080947.16	2.51430336910434	-0.264006008841685	0.467013529722701	-0.56530698157384	0.571864980824763	NA	CROCCP3	CROCC pseudogene 3 [Source:HGNC Symbol;Acc:HGNC:29405]
1467	ENSG00000080986.13	25.1119661543232	-0.0992473293735134	0.302459584308945	-0.328134185597961	0.742810207299971	0.885346227558194	NDC80	NDC80 kinetochore complex component [Source:HGNC Symbol;Acc:HGNC:16909]
1468	ENSG00000081014.11	67.5775527864312	-0.00179563387816985	0.165255662924536	-0.010865793319227	0.991330521864377	0.997364560314638	AP4E1	adaptor related protein complex 4 subunit epsilon 1 [Source:HGNC Symbol;Acc:HGNC:573]
1469	ENSG00000081019.14	129.179339616638	0.0744205974694103	0.218748397963307	0.340210937142011	0.73369768227973	0.880420017789204	RSBN1	round spermatid basic protein 1 [Source:HGNC Symbol;Acc:HGNC:25642]
1470	ENSG00000081026.19	121.760799985152	-0.00122969968567926	0.203403696202357	-0.00604561130716076	0.995176329461143	0.998390313021502	MAGI3	membrane associated guanylate kinase, WW and PDZ domain containing 3 [Source:HGNC Symbol;Acc:HGNC:29647]
1471	ENSG00000081041.9	228.305242907173	-3.02089666275482	0.706552955965322	-4.27554175132924	1.90673062111112e-05	0.0223266268779138	CXCL2	C-X-C motif chemokine ligand 2 [Source:HGNC Symbol;Acc:HGNC:4603]
1472	ENSG00000081052.14	118.817267684633	-0.0036014407892102	0.214635327831275	-0.0167793476758928	0.986612645745817	0.995508832503797	COL4A4	collagen type IV alpha 4 chain [Source:HGNC Symbol;Acc:HGNC:2206]
1473	ENSG00000081059.20	117.25276852845	-0.254432900662881	0.232094373960008	-1.09624760101562	0.272970433480971	0.559737151648424	TCF7	transcription factor 7 [Source:HGNC Symbol;Acc:HGNC:11639]
1474	ENSG00000081087.16	176.077417205819	-0.238239629556698	0.176879574467141	-1.34690300038547	0.178011475092221	0.461915177039274	OSTM1	osteoclastogenesis associated transmembrane protein 1 [Source:HGNC Symbol;Acc:HGNC:21652]
1475	ENSG00000081138.14	48.6599908460858	0.951808171621174	0.436988503604434	2.17810803664244	0.0293979944177358	0.214712193877493	CDH7	cadherin 7 [Source:HGNC Symbol;Acc:HGNC:1766]
1476	ENSG00000081148.12	4.5807694528055	0.657754442131551	0.416653587151482	1.57866021658038	0.114414014629163	0.379649744167714	IMPG2	interphotoreceptor matrix proteoglycan 2 [Source:HGNC Symbol;Acc:HGNC:18362]
1477	ENSG00000081154.12	404.209729584836	-0.0857976404636903	0.259971241768692	-0.330027428726245	0.741379237029829	0.884619329133719	PCNP	PEST proteolytic signal containing nuclear protein [Source:HGNC Symbol;Acc:HGNC:30023]
1478	ENSG00000081177.19	261.557795978126	0.095077282058105	0.0973091770159496	0.977063880033856	0.328537528257502	0.6089060204171	EXD2	exonuclease 3'-5' domain containing 2 [Source:HGNC Symbol;Acc:HGNC:20217]
1479	ENSG00000081181.8	486.231176176699	-0.307414364720753	0.422527669132704	-0.727560316586516	0.466882780106256	0.718432114730663	ARG2	arginase 2 [Source:HGNC Symbol;Acc:HGNC:664]
1480	ENSG00000081189.17	132.682240249279	-0.264991209531898	0.254426341333583	-1.04152427041531	0.297632295043273	0.581249274076287	MEF2C	myocyte enhancer factor 2C [Source:HGNC Symbol;Acc:HGNC:6996]
1481	ENSG00000081237.22	216.964019165466	-0.247589698820216	0.378306790912188	-0.654468026395238	0.512810320011174	0.750359257960727	PTPRC	protein tyrosine phosphatase receptor type C [Source:HGNC Symbol;Acc:HGNC:9666]
1482	ENSG00000081248.13	5.24459367913405	-0.481865060017478	0.411075045004698	-1.1722070358515	0.241113944301809	0.530884164540565	CACNA1S	calcium voltage-gated channel subunit alpha1 S [Source:HGNC Symbol;Acc:HGNC:1397]
1483	ENSG00000081277.13	1013.26178699866	-0.616914765118474	0.482047980336748	-1.27977875705964	0.200622956931901	0.486436559380195	PKP1	plakophilin 1 [Source:HGNC Symbol;Acc:HGNC:9023]
1484	ENSG00000081307.15	326.51831312436	0.019542547862429	0.198861419503256	0.0982721933256091	0.921716157794949	0.969258078100725	UBA5	ubiquitin like modifier activating enzyme 5 [Source:HGNC Symbol;Acc:HGNC:23230]
1485	ENSG00000081320.12	239.266098372613	0.144711583906839	0.317196733348646	0.456220284424492	0.648231580356144	0.834286735907241	STK17B	serine/threonine kinase 17b [Source:HGNC Symbol;Acc:HGNC:11396]
1486	ENSG00000081377.17	186.861372990961	-0.361534727651039	0.215136052074438	-1.68049345595477	0.0928613464861798	0.344870288852711	CDC14B	cell division cycle 14B [Source:HGNC Symbol;Acc:HGNC:1719]
1487	ENSG00000081386.13	121.960337206811	0.206785542409481	0.154092377500918	1.34195828348646	0.179609522171036	0.46330231792352	ZNF510	zinc finger protein 510 [Source:HGNC Symbol;Acc:HGNC:29161]
1488	ENSG00000081479.15	8.74816915951967	-0.53134824236627	0.403144543840218	-1.31800926115687	0.187500547702647	0.472022655408025	LRP2	LDL receptor related protein 2 [Source:HGNC Symbol;Acc:HGNC:6694]
1489	ENSG00000081665.15	166.045431053351	0.348445288086995	0.164892291635342	2.11316905497062	0.0345863008914995	0.228930010525485	ZNF506	zinc finger protein 506 [Source:HGNC Symbol;Acc:HGNC:23780]
1490	ENSG00000081692.13	81.7592778689288	-0.167367616843014	0.18133697172249	-0.922964662160267	0.356025621136355	0.6321271232421	JMJD4	jumonji domain containing 4 [Source:HGNC Symbol;Acc:HGNC:25724]
1491	ENSG00000081721.12	57.3218024414623	0.22973445659545	0.144535867271148	1.58946330023724	0.111955833307543	0.375754941290142	DUSP12	dual specificity phosphatase 12 [Source:HGNC Symbol;Acc:HGNC:3067]
1492	ENSG00000081760.17	348.825374584534	-0.100354603458719	0.164107214417748	-0.611518535701051	0.540856351071835	0.768298264672877	AACS	acetoacetyl-CoA synthetase [Source:HGNC Symbol;Acc:HGNC:21298]
1493	ENSG00000081791.9	604.672943842726	0.164723951912888	0.113125049938372	1.45612268902977	0.145358706411709	0.421635364784941	DELE1	DAP3 binding cell death enhancer 1 [Source:HGNC Symbol;Acc:HGNC:28969]
1494	ENSG00000081803.17	326.019318039001	0.0996387802068582	0.16790199416709	0.593434167956941	0.552890628064805	0.775955527391624	CADPS2	calcium dependent secretion activator 2 [Source:HGNC Symbol;Acc:HGNC:16018]
1495	ENSG00000081818.4	32.7145756024579	0.131571809571105	0.224152748834084	0.586973883904914	0.557221246709001	0.779360304186562	PCDHB4	protocadherin beta 4 [Source:HGNC Symbol;Acc:HGNC:8689]
1496	ENSG00000081842.18	11.0813246688932	-0.000815737128773723	0.74201822827898	-0.00109934917726445	0.999122846441213	0.999609781123699	PCDHA6	protocadherin alpha 6 [Source:HGNC Symbol;Acc:HGNC:8672]
1497	ENSG00000081853.15	27.6299572486624	-0.352029484900988	0.268104785987596	-1.31302946944511	0.189173018190307	0.473858119143993	PCDHGA2	protocadherin gamma subfamily A, 2 [Source:HGNC Symbol;Acc:HGNC:8700]
1498	ENSG00000081870.12	84.3338405896096	-0.0296080742623588	0.198881478760237	-0.14887295914595	0.8816538788809	0.952263451946094	IFT25	intraflagellar transport 25 [Source:HGNC Symbol;Acc:HGNC:25019]
1499	ENSG00000081913.14	208.068088197192	0.00556081474593824	0.138287273495193	0.0402120499261383	0.967924070949348	0.98803967089009	PHLPP1	PH domain and leucine rich repeat protein phosphatase 1 [Source:HGNC Symbol;Acc:HGNC:20610]
1500	ENSG00000081923.15	624.2369496671	0.151005734594823	0.196811751662649	0.767259746021969	0.442927096657277	0.700422047354323	ATP8B1	ATPase phospholipid transporting 8B1 [Source:HGNC Symbol;Acc:HGNC:3706]
1501	ENSG00000081985.14	7.72094738030829	0.749356877875143	0.328559770201188	2.28073229238104	0.0225642930650412	0.19631449505945	IL12RB2	interleukin 12 receptor subunit beta 2 [Source:HGNC Symbol;Acc:HGNC:5972]
1502	ENSG00000082014.17	181.189062827967	-0.769014254029867	0.262540435522797	-2.92912690762674	0.00339915608742132	0.0984799543948268	SMARCD3	SWI/SNF related, matrix associated, actin dependent regulator of chromatin, subfamily d, member 3 [Source:HGNC Symbol;Acc:HGNC:11108]
1503	ENSG00000082068.9	156.2404280923	0.283690245341262	0.107338621203426	2.64294661288426	0.00821879932339072	0.135524452955953	WDR70	WD repeat domain 70 [Source:HGNC Symbol;Acc:HGNC:25495]
1504	ENSG00000082074.19	78.8499463810406	0.0204750391770221	0.362158158745718	0.0565361808993464	0.954914673415667	0.983237807216632	FYB1	FYN binding protein 1 [Source:HGNC Symbol;Acc:HGNC:4036]
1505	ENSG00000082146.13	78.9141618937422	0.241359113559627	0.192794837811832	1.25189614150973	0.210607710934683	0.497100672090001	STRADB	STE20 related adaptor beta [Source:HGNC Symbol;Acc:HGNC:13205]
1506	ENSG00000082153.18	759.318651276762	-0.11966088123433	0.238028211872304	-0.502717221177653	0.615163100192324	0.814708643368308	BZW1	basic leucine zipper and W2 domains 1 [Source:HGNC Symbol;Acc:HGNC:18380]
1507	ENSG00000082175.16	102.879560274448	-0.363341269041108	0.334048948087166	-1.08768870886041	0.276732554012369	0.56285232278381	PGR	progesterone receptor [Source:HGNC Symbol;Acc:HGNC:8910]
1508	ENSG00000082196.21	42.8347858503412	0.387524955937046	0.31775967751446	1.2195535914698	0.222634148345808	0.510860012887323	C1QTNF3	C1q and TNF related 3 [Source:HGNC Symbol;Acc:HGNC:14326]
1509	ENSG00000082212.13	214.093070359296	0.035531628239207	0.165609730661871	0.214550365471898	0.830117895270123	0.928351128245378	ME2	malic enzyme 2 [Source:HGNC Symbol;Acc:HGNC:6984]
1510	ENSG00000082213.18	133.707927369626	0.174028129754258	0.246919652994031	0.704796591296298	0.480936830163309	0.728593562207517	C5orf22	chromosome 5 open reading frame 22 [Source:HGNC Symbol;Acc:HGNC:25639]
1511	ENSG00000082258.13	351.8770335881	0.196398692569318	0.207076162122443	0.948436993212131	0.342907034275346	0.620695101170713	CCNT2	cyclin T2 [Source:HGNC Symbol;Acc:HGNC:1600]
1512	ENSG00000082269.17	443.871627576716	0.283676154400623	0.366775061303268	0.773433595492102	0.439265813960527	0.69784087519193	FAM135A	family with sequence similarity 135 member A [Source:HGNC Symbol;Acc:HGNC:21084]
1513	ENSG00000082293.13	5.35631358825514	-0.199019809635382	0.418627657762515	-0.475410083268519	0.634494708857051	0.826516520976288	COL19A1	collagen type XIX alpha 1 chain [Source:HGNC Symbol;Acc:HGNC:2196]
1514	ENSG00000082397.18	126.850329293213	-0.588896934715238	0.244288276496139	-2.41066392199359	0.0159235139235753	0.17243173313139	EPB41L3	erythrocyte membrane protein band 4.1 like 3 [Source:HGNC Symbol;Acc:HGNC:3380]
1515	ENSG00000082438.18	776.801500728944	0.0973959219413772	0.214156888379495	0.454787715110931	0.649261969136368	0.834666937045326	COBLL1	cordon-bleu WH2 repeat protein like 1 [Source:HGNC Symbol;Acc:HGNC:23571]
1516	ENSG00000082458.12	409.220302025024	-0.00697515766644653	0.10210090174464	-0.068316317948805	0.945533834631141	0.979684040848067	DLG3	discs large MAGUK scaffold protein 3 [Source:HGNC Symbol;Acc:HGNC:2902]
1517	ENSG00000082482.14	17.2710933295197	0.111682876867767	0.492096297072595	0.226953296605058	0.82046005845508	0.923876477294271	KCNK2	potassium two pore domain channel subfamily K member 2 [Source:HGNC Symbol;Acc:HGNC:6277]
1518	ENSG00000082497.12	71.6425745688197	-0.0575225114075699	0.213923784937139	-0.268892547055825	0.788012372413944	0.908119361863297	SERTAD4	SERTA domain containing 4 [Source:HGNC Symbol;Acc:HGNC:25236]
1519	ENSG00000082512.15	225.987963208756	-0.197767374919013	0.229889563803179	-0.860271217393461	0.389639555014712	0.659691187585961	TRAF5	TNF receptor associated factor 5 [Source:HGNC Symbol;Acc:HGNC:12035]
1520	ENSG00000082515.18	81.4883257644761	0.118937308950458	0.117778128140191	1.0098420719413	0.31257095975662	0.593645738009034	MRPL22	mitochondrial ribosomal protein L22 [Source:HGNC Symbol;Acc:HGNC:14480]
1521	ENSG00000082516.9	153.196421411493	0.184627284077753	0.0938270266644603	1.96774096591602	0.0490978497160339	0.263790707394603	GEMIN5	gem nuclear organelle associated protein 5 [Source:HGNC Symbol;Acc:HGNC:20043]
1522	ENSG00000082556.14	58.2278087983997	0.323137172430566	0.542788354182723	0.595328123642435	0.551624160380184	0.774992791051836	OPRK1	opioid receptor kappa 1 [Source:HGNC Symbol;Acc:HGNC:8154]
1523	ENSG00000082641.16	2257.42629487507	-0.365005263463049	0.150504469979801	-2.42521211172024	0.0152994448190776	0.170106044142835	NFE2L1	NFE2 like bZIP transcription factor 1 [Source:HGNC Symbol;Acc:HGNC:7781]
1524	ENSG00000082684.16	16.0454098452941	-0.288682698770373	0.252755835304352	-1.1421405896436	0.25339558604576	0.542484015693979	SEMA5B	semaphorin 5B [Source:HGNC Symbol;Acc:HGNC:10737]
1525	ENSG00000082701.17	361.440425449927	0.216448455996726	0.159205116600267	1.35955715883295	0.173970102999414	0.457716980228377	GSK3B	glycogen synthase kinase 3 beta [Source:HGNC Symbol;Acc:HGNC:4617]
1526	ENSG00000082781.12	905.663027974434	-0.154062496074931	0.167962347916759	-0.917244239472548	0.359014669420441	0.634851446649683	ITGB5	integrin subunit beta 5 [Source:HGNC Symbol;Acc:HGNC:6160]
1527	ENSG00000082805.21	497.315875996937	-0.220646563473989	0.12671087981033	-1.7413387374807	0.0816242198229561	0.328744323771065	ERC1	ELKS/RAB6-interacting/CAST family member 1 [Source:HGNC Symbol;Acc:HGNC:17072]
1528	ENSG00000082898.19	752.753079960707	0.189657645568202	0.19270433569226	0.984189820570915	0.325022189909174	0.605086765018324	XPO1	exportin 1 [Source:HGNC Symbol;Acc:HGNC:12825]
1529	ENSG00000082996.20	322.461086401571	-0.17829592751845	0.204566722891821	-0.871578353497585	0.383438443902475	0.6547721779071	RNF13	ring finger protein 13 [Source:HGNC Symbol;Acc:HGNC:10057]
1530	ENSG00000083067.27	13.8523245312578	-0.463851638413628	0.388285972759446	-1.19461343173733	0.232238098948281	0.520333446849478	TRPM3	transient receptor potential cation channel subfamily M member 3 [Source:HGNC Symbol;Acc:HGNC:17992]
1531	ENSG00000083093.12	59.9825928788022	0.2284739346648	0.148501090945573	1.53853371184012	0.123918172314963	0.392825623168486	PALB2	partner and localizer of BRCA2 [Source:HGNC Symbol;Acc:HGNC:26144]
1532	ENSG00000083097.15	155.032968369488	0.205728971068265	0.134005595815791	1.53522671807726	0.124728147569591	0.394404273829547	DOP1A	DOP1 leucine zipper like protein A [Source:HGNC Symbol;Acc:HGNC:21194]
1533	ENSG00000083099.11	172.905578972452	0.106571650279568	0.164779076273767	0.646754749993307	0.517790682516768	0.75371116791303	LYRM2	LYR motif containing 2 [Source:HGNC Symbol;Acc:HGNC:25229]
1534	ENSG00000083123.15	147.483811169339	0.367422500631231	0.175798184876552	2.09002442709656	0.0366156054843676	0.234685347836678	BCKDHB	branched chain keto acid dehydrogenase E1 subunit beta [Source:HGNC Symbol;Acc:HGNC:987]
1535	ENSG00000083168.11	543.203567119855	-0.103320507159282	0.130868398394374	-0.789499286511663	0.429820246620243	0.690453676362288	KAT6A	lysine acetyltransferase 6A [Source:HGNC Symbol;Acc:HGNC:13013]
1536	ENSG00000083223.18	582.615336445029	0.532968739943309	0.257020759124469	2.07364082869744	0.0381126803679675	0.238818272765688	TUT7	terminal uridylyl transferase 7 [Source:HGNC Symbol;Acc:HGNC:25817]
1537	ENSG00000083290.20	265.034404255927	-0.0249307768900035	0.104856142348305	-0.237761721265597	0.812065909352053	0.919284714834816	ULK2	unc-51 like autophagy activating kinase 2 [Source:HGNC Symbol;Acc:HGNC:13480]
1538	ENSG00000083307.12	1204.4474388662	0.173290000617101	0.177964627689494	0.973732830320929	0.330189211859714	0.610548351092755	GRHL2	grainyhead like transcription factor 2 [Source:HGNC Symbol;Acc:HGNC:2799]
1539	ENSG00000083312.19	458.901065753794	0.282649093589199	0.230880328613099	1.22422336838775	0.220867976036192	0.509351236080561	TNPO1	transportin 1 [Source:HGNC Symbol;Acc:HGNC:6401]
1540	ENSG00000083444.17	739.21728344331	-0.244575783840688	0.201262998795477	-1.2152049075311	0.224287949164104	0.511993868691667	PLOD1	procollagen-lysine,2-oxoglutarate 5-dioxygenase 1 [Source:HGNC Symbol;Acc:HGNC:9081]
1541	ENSG00000083454.23	19.6170307650775	0.418251092190588	0.440244679575484	0.950042355069221	0.3420907316721	0.62029283875321	P2RX5	purinergic receptor P2X 5 [Source:HGNC Symbol;Acc:HGNC:8536]
1542	ENSG00000083457.12	91.991749974479	0.0704171549785323	0.107928326755361	0.652443682724234	0.514114992192965	0.751033079372253	ITGAE	integrin subunit alpha E [Source:HGNC Symbol;Acc:HGNC:6147]
1543	ENSG00000083520.15	231.577174658011	0.128749619631461	0.20938036853509	0.614907789742876	0.538615618154121	0.766956834964645	DIS3	DIS3 homolog, exosome endoribonuclease and 3'-5' exoribonuclease [Source:HGNC Symbol;Acc:HGNC:20604]
1544	ENSG00000083535.16	88.2471699631745	0.192220140526643	0.2473402788555	0.777148555892674	0.437071129437966	0.696345081411668	PIBF1	progesterone immunomodulatory binding factor 1 [Source:HGNC Symbol;Acc:HGNC:23352]
1545	ENSG00000083544.16	105.262524090358	0.185705251829682	0.15839559610721	1.17241423621391	0.241030786602745	0.530884164540565	TDRD3	tudor domain containing 3 [Source:HGNC Symbol;Acc:HGNC:20612]
1546	ENSG00000083635.8	30.9843995236339	-0.101398934190994	0.236657569115587	-0.428462671064915	0.668314305340765	0.845604682698205	NUFIP1	nuclear FMR1 interacting protein 1 [Source:HGNC Symbol;Acc:HGNC:8057]
1547	ENSG00000083642.19	246.783397164878	0.286665144893414	0.215152294176254	1.33238246885054	0.182734539916074	0.466922286603299	PDS5B	PDS5 cohesin associated factor B [Source:HGNC Symbol;Acc:HGNC:20418]
1548	ENSG00000083720.13	296.591953583607	0.019857186859381	0.187257847388102	0.106041947701267	0.915549070342025	0.966794672304614	OXCT1	3-oxoacid CoA-transferase 1 [Source:HGNC Symbol;Acc:HGNC:8527]
1549	ENSG00000083750.13	133.73688841441	-0.124661259673928	0.142737122089547	-0.873362569239144	0.382465486307118	0.654117703743293	RRAGB	Ras related GTP binding B [Source:HGNC Symbol;Acc:HGNC:19901]
1550	ENSG00000083799.18	308.27669815956	-0.0692168649902734	0.159114904546379	-0.435011824867092	0.663553844311289	0.842754271571779	CYLD	CYLD lysine 63 deubiquitinase [Source:HGNC Symbol;Acc:HGNC:2584]
1551	ENSG00000083807.10	70.0012862846294	-0.140523673241314	0.220070031765861	-0.638540705037117	0.523121765665472	0.757453913061362	SLC27A5	solute carrier family 27 member 5 [Source:HGNC Symbol;Acc:HGNC:10999]
1552	ENSG00000083812.13	120.427529219997	-0.325530871436957	0.189718712935546	-1.71586063599088	0.0861875529054029	0.334084770223887	ZNF324	zinc finger protein 324 [Source:HGNC Symbol;Acc:HGNC:14096]
1553	ENSG00000083814.13	81.1834281005801	-0.0941804799331904	0.218672565360988	-0.430691796100328	0.666692484771567	0.844411595679559	ZNF671	zinc finger protein 671 [Source:HGNC Symbol;Acc:HGNC:26279]
1554	ENSG00000083817.9	37.8172021786922	0.0650590393586675	0.145035975297068	0.448571736946031	0.653740625930597	0.837919927685633	ZNF416	zinc finger protein 416 [Source:HGNC Symbol;Acc:HGNC:20645]
1555	ENSG00000083828.16	143.21935979987	0.293736143422687	0.120023149720033	2.44732907033232	0.0143919371748774	0.166351579957402	ZNF586	zinc finger protein 586 [Source:HGNC Symbol;Acc:HGNC:25949]
1556	ENSG00000083838.17	96.6053787794829	-0.118835550332201	0.217684442306835	-0.545907411080382	0.585129583776607	0.796712345504339	ZNF446	zinc finger protein 446 [Source:HGNC Symbol;Acc:HGNC:21036]
1557	ENSG00000083844.11	252.524344670171	0.159311626917098	0.127685979418029	1.24768300829279	0.212147166269489	0.499097018418729	ZNF264	zinc finger protein 264 [Source:HGNC Symbol;Acc:HGNC:13057]
1558	ENSG00000083845.9	2252.45555811016	0.0174274003897328	0.251960818113654	0.0691671051086667	0.944856606698098	0.979582263337625	RPS5	ribosomal protein S5 [Source:HGNC Symbol;Acc:HGNC:10426]
1559	ENSG00000083857.15	1658.02125596131	0.225021113877051	0.146370611720918	1.53733807101998	0.124210543125988	0.39333092412276	FAT1	FAT atypical cadherin 1 [Source:HGNC Symbol;Acc:HGNC:3595]
1560	ENSG00000083896.13	601.096599167908	-0.00310189612807189	0.0973234346283976	-0.0318720371914084	0.974574098395021	0.991131077742571	YTHDC1	YTH N6-methyladenosine RNA binding protein C1 [Source:HGNC Symbol;Acc:HGNC:30626]
1561	ENSG00000083937.10	252.72589081288	-0.173637397137528	0.238198252089585	-0.728961676310803	0.46602510544461	0.71776224224162	CHMP2B	charged multivesicular body protein 2B [Source:HGNC Symbol;Acc:HGNC:24537]
1562	ENSG00000084070.12	365.328898254223	-0.177686176131682	0.149428111425942	-1.18910808974351	0.23439713539869	0.522443635794941	SMAP2	small ArfGAP2 [Source:HGNC Symbol;Acc:HGNC:25082]
1563	ENSG00000084072.17	330.727960468377	-0.139055016467145	0.119927443534294	-1.15949287643559	0.246255338531692	0.535557958969087	PPIE	peptidylprolyl isomerase E [Source:HGNC Symbol;Acc:HGNC:9258]
1564	ENSG00000084073.10	430.807826479713	0.142500136793402	0.250651664689673	0.568518613151157	0.569682870639843	0.78697207353982	ZMPSTE24	zinc metallopeptidase STE24 [Source:HGNC Symbol;Acc:HGNC:12877]
1565	ENSG00000084090.14	811.86948877222	-0.0266698792554583	0.0893199598182686	-0.298588124196665	0.765254327829834	0.896208020213173	STARD7	StAR related lipid transfer domain containing 7 [Source:HGNC Symbol;Acc:HGNC:18063]
1566	ENSG00000084092.7	188.984537102955	0.429077574683701	0.161099126668082	2.66343824177112	0.0077346608267633	0.132489547580582	NOA1	nitric oxide associated 1 [Source:HGNC Symbol;Acc:HGNC:28473]
1567	ENSG00000084093.19	208.572471457382	0.28610016240355	0.231587811234673	1.23538523412892	0.21668716555925	0.50473757297387	REST	RE1 silencing transcription factor [Source:HGNC Symbol;Acc:HGNC:9966]
1568	ENSG00000084110.11	5.28268547558738	0.0202247108530853	0.34860879861509	0.0580154916727047	0.953736288740393	0.982758883297853	HAL	histidine ammonia-lyase [Source:HGNC Symbol;Acc:HGNC:4806]
1569	ENSG00000084112.15	431.808394125386	-0.291050557731294	0.135522639676231	-2.14761576683147	0.0317442918452825	0.221487964034857	SSH1	slingshot protein phosphatase 1 [Source:HGNC Symbol;Acc:HGNC:30579]
1570	ENSG00000084207.18	842.942973382187	-0.802718508639259	0.337828054157928	-2.37611559714932	0.0174959806763692	0.178198236829318	GSTP1	glutathione S-transferase pi 1 [Source:HGNC Symbol;Acc:HGNC:4638]
1571	ENSG00000084234.18	5730.49253904558	-0.0481567607474668	0.163127916165728	-0.295208581580498	0.76783454682485	0.897501645608522	APLP2	amyloid beta precursor like protein 2 [Source:HGNC Symbol;Acc:HGNC:598]
1572	ENSG00000084444.14	251.391272348157	0.536876978645223	0.314256804383637	1.70840208121577	0.0875617613588849	0.336308892830661	FAM234B	family with sequence similarity 234 member B [Source:HGNC Symbol;Acc:HGNC:29288]
1573	ENSG00000084453.17	21.6057253956061	1.48251897636268	0.572383070306732	2.59008180582319	0.00959531267960773	0.143509221436246	SLCO1A2	solute carrier organic anion transporter family member 1A2 [Source:HGNC Symbol;Acc:HGNC:10956]
1574	ENSG00000084463.8	248.0034069045	-0.109653532830896	0.155281342199302	-0.70616038783434	0.480088401234296	0.728091228076759	WBP11	WW domain binding protein 11 [Source:HGNC Symbol;Acc:HGNC:16461]
1575	ENSG00000084623.12	938.992851855398	0.159952140734489	0.13674270408933	1.16973071287224	0.242109354348101	0.531626132584554	EIF3I	eukaryotic translation initiation factor 3 subunit I [Source:HGNC Symbol;Acc:HGNC:3272]
1576	ENSG00000084628.10	121.230538924079	1.57084563037523	0.425626207741189	3.69066942261792	0.000223664658136975	0.0384890109006193	NKAIN1	sodium/potassium transporting ATPase interacting 1 [Source:HGNC Symbol;Acc:HGNC:25743]
1577	ENSG00000084636.18	1308.09811249007	-0.487991905093061	0.31107040839599	-1.56875064911945	0.116706051750565	0.383053693712681	COL16A1	collagen type XVI alpha 1 chain [Source:HGNC Symbol;Acc:HGNC:2193]
1578	ENSG00000084652.16	767.198513911879	-0.120108730393977	0.106855770566058	-1.12402661791416	0.261001733994452	0.54991607525581	TXLNA	taxilin alpha [Source:HGNC Symbol;Acc:HGNC:30685]
1579	ENSG00000084674.15	8.43019822041798	-0.493275603061571	0.337053601753677	-1.46349304827207	0.143332514451812	0.419088215237358	APOB	apolipoprotein B [Source:HGNC Symbol;Acc:HGNC:603]
1580	ENSG00000084676.16	597.753214190938	-0.13488040943035	0.159592423345708	-0.845155469180224	0.398024041530008	0.665847306175591	NCOA1	nuclear receptor coactivator 1 [Source:HGNC Symbol;Acc:HGNC:7668]
1581	ENSG00000084693.16	312.457376430012	-0.0967376430850534	0.144226972548535	-0.670731981512677	0.502391285249551	0.743821856176717	AGBL5	AGBL carboxypeptidase 5 [Source:HGNC Symbol;Acc:HGNC:26147]
1582	ENSG00000084710.14	26.8569144665895	-0.633707724478127	0.194407302179609	-3.25969095488325	0.00111533671969426	0.0677910825381293	EFR3B	EFR3 homolog B [Source:HGNC Symbol;Acc:HGNC:29155]
1583	ENSG00000084731.15	93.1523615305245	-0.54221464248344	0.284737607561868	-1.90426072314887	0.0568762368070885	0.2809451404471	KIF3C	kinesin family member 3C [Source:HGNC Symbol;Acc:HGNC:6321]
1584	ENSG00000084733.11	621.044075563903	-0.136040267252396	0.162627965159982	-0.836512140569239	0.40286684971566	0.670361977194219	RAB10	RAB10, member RAS oncogene family [Source:HGNC Symbol;Acc:HGNC:9759]
1585	ENSG00000084734.9	5.82481344330174	-0.523381277374841	0.331745434210839	-1.57765932369158	0.114643895759092	0.380080920659845	GCKR	glucokinase regulator [Source:HGNC Symbol;Acc:HGNC:4196]
1586	ENSG00000084754.12	957.55984671678	-0.0143647713216772	0.0870982113194637	-0.164926134579151	0.869002121657611	0.946534494866552	HADHA	hydroxyacyl-CoA dehydrogenase trifunctional multienzyme complex subunit alpha [Source:HGNC Symbol;Acc:HGNC:4801]
1587	ENSG00000084764.12	311.522813463933	-0.285744147372074	0.168045731855825	-1.70039514968002	0.0890566235524879	0.338501632240767	MAPRE3	microtubule associated protein RP/EB family member 3 [Source:HGNC Symbol;Acc:HGNC:6892]
1588	ENSG00000084774.14	524.216440734923	-0.187415223613725	0.196298325093383	-0.954746931867951	0.339705689980258	0.618664993751158	CAD	carbamoyl-phosphate synthetase 2, aspartate transcarbamylase, and dihydroorotase [Source:HGNC Symbol;Acc:HGNC:1424]
1589	ENSG00000085063.18	1438.78199655032	-0.638221754435397	0.163334172742589	-3.90746004781999	9.32714581565559e-05	0.0282267505640846	CD59	CD59 molecule (CD59 blood group) [Source:HGNC Symbol;Acc:HGNC:1689]
1590	ENSG00000085117.13	360.59565356799	-0.713169182052423	0.219941351554684	-3.24254250967949	0.00118468273492475	0.0689663491497584	CD82	CD82 molecule [Source:HGNC Symbol;Acc:HGNC:6210]
1591	ENSG00000085185.16	145.41528764216	-0.260676995392918	0.213544972904678	-1.22071239536638	0.2221949329067	0.510455576551315	BCORL1	BCL6 corepressor like 1 [Source:HGNC Symbol;Acc:HGNC:25657]
1592	ENSG00000085224.23	399.31298075496	0.329605532876068	0.217285317329403	1.51692501328282	0.129285617516422	0.399763700287281	ATRX	ATRX chromatin remodeler [Source:HGNC Symbol;Acc:HGNC:886]
1593	ENSG00000085231.14	61.6632268978105	-0.0854427180413574	0.226390293835828	-0.377413344864149	0.705866451152751	0.865548952133871	AK6	adenylate kinase 6 [Source:HGNC Symbol;Acc:HGNC:49151]
1594	ENSG00000085265.12	38.1094414412804	-0.741033528822999	0.428802312822812	-1.72814722930192	0.0839618318562675	0.331440078244002	FCN1	ficolin 1 [Source:HGNC Symbol;Acc:HGNC:3623]
1595	ENSG00000085274.16	88.3405872543102	0.113673466203554	0.267420524943187	0.4250738279259	0.67078285622723	0.847202429591291	MYNN	myoneurin [Source:HGNC Symbol;Acc:HGNC:14955]
1596	ENSG00000085276.19	110.219126759965	-0.685261241157816	0.319790472259488	-2.14284445786044	0.0321255901078508	0.222925166804033	MECOM	MDS1 and EVI1 complex locus [Source:HGNC Symbol;Acc:HGNC:3498]
1597	ENSG00000085365.18	333.988822097515	0.0963867552214971	0.243195947617538	0.396333722521889	0.691858852788545	0.85775934331191	SCAMP1	secretory carrier membrane protein 1 [Source:HGNC Symbol;Acc:HGNC:10563]
1598	ENSG00000085377.15	260.3349939233	0.364019438648762	0.154674305306756	2.3534577247774	0.0185997227101473	0.183597262880809	PREP	prolyl endopeptidase [Source:HGNC Symbol;Acc:HGNC:9358]
1599	ENSG00000085382.12	95.921682507337	0.107087530541592	0.165546604469593	0.646872407227542	0.517714525261788	0.753682730437979	HACE1	HECT domain and ankyrin repeat containing E3 ubiquitin protein ligase 1 [Source:HGNC Symbol;Acc:HGNC:21033]
1600	ENSG00000085415.16	183.63799773116	0.170310230790506	0.17858574759914	0.953660821650731	0.340255357787127	0.619157767259665	SEH1L	SEH1 like nucleoporin [Source:HGNC Symbol;Acc:HGNC:30379]
1601	ENSG00000085433.17	96.9341071685089	-0.224713127294624	0.174636064245092	-1.28675098277095	0.198181096806602	0.484206019400618	WDR47	WD repeat domain 47 [Source:HGNC Symbol;Acc:HGNC:29141]
1602	ENSG00000085449.15	219.058784728543	0.151808656339951	0.269172219016767	0.563983374266773	0.572765447003675	0.788956471782058	WDFY1	WD repeat and FYVE domain containing 1 [Source:HGNC Symbol;Acc:HGNC:20451]
1603	ENSG00000085465.13	62.5254645739821	0.0247594071888438	0.263487907800146	0.0939679068977377	0.925134650486264	0.970483673466992	OVGP1	oviductal glycoprotein 1 [Source:HGNC Symbol;Acc:HGNC:8524]
1604	ENSG00000085491.17	104.988929122545	-0.319881942933795	0.304842546434833	-1.04933496545955	0.294023978635372	0.577818854132277	SLC25A24	solute carrier family 25 member 24 [Source:HGNC Symbol;Acc:HGNC:20662]
1605	ENSG00000085511.20	331.535147608935	-0.118126368322268	0.0902477271080609	-1.30891239156446	0.190564028638295	0.475515240169072	MAP3K4	mitogen-activated protein kinase kinase kinase 4 [Source:HGNC Symbol;Acc:HGNC:6856]
1606	ENSG00000085514.16	64.888118993261	-0.112109161480416	0.186303646849994	-0.60175505619964	0.547337195917177	0.77210739877634	PILRA	paired immunoglobin like type 2 receptor alpha [Source:HGNC Symbol;Acc:HGNC:20396]
1607	ENSG00000085552.18	199.604400383807	-0.200367905523101	0.245317780547306	-0.816768784863775	0.414060574023305	0.678763583845346	IGSF9	immunoglobulin superfamily member 9 [Source:HGNC Symbol;Acc:HGNC:18132]
1608	ENSG00000085563.15	115.091189095732	-0.295345591231155	0.246426250450373	-1.19851513664383	0.230716533825326	0.518522462002105	ABCB1	ATP binding cassette subfamily B member 1 [Source:HGNC Symbol;Acc:HGNC:40]
1609	ENSG00000085644.15	198.290394760651	-0.39436006788599	0.239505074295879	-1.64656247490943	0.0996480088355021	0.35541657170669	ZNF213	zinc finger protein 213 [Source:HGNC Symbol;Acc:HGNC:13005]
1610	ENSG00000085662.14	143.457388617443	-0.373060353484152	0.243977869166789	-1.52907456220596	0.126245960669671	0.396121249285071	AKR1B1	aldo-keto reductase family 1 member B [Source:HGNC Symbol;Acc:HGNC:381]
1611	ENSG00000085719.13	762.524641056022	-0.00232455416005707	0.213482976754262	-0.0108887097013493	0.991312238318529	0.997364560314638	CPNE3	copine 3 [Source:HGNC Symbol;Acc:HGNC:2316]
1612	ENSG00000085721.13	258.317769608372	0.207927689777914	0.110117494172352	1.88823484715765	0.0589944295777691	0.284293448000678	RRN3	RRN3 homolog, RNA polymerase I transcription factor [Source:HGNC Symbol;Acc:HGNC:30346]
1613	ENSG00000085733.16	2117.59785350046	-0.143081025056731	0.132533491532297	-1.07958391047038	0.280327509389512	0.566012814180326	CTTN	cortactin [Source:HGNC Symbol;Acc:HGNC:3338]
1614	ENSG00000085741.14	26.6743119158071	-0.855955989597719	0.414286044199775	-2.06609901922007	0.0388191308397228	0.24039199623652	WNT11	Wnt family member 11 [Source:HGNC Symbol;Acc:HGNC:12776]
1615	ENSG00000085760.15	184.533641645955	0.173671168532882	0.151524730727279	1.14615724904645	0.251730093266515	0.540586080729619	MTIF2	mitochondrial translational initiation factor 2 [Source:HGNC Symbol;Acc:HGNC:7441]
1616	ENSG00000085788.14	376.08176064926	0.029782341625033	0.198973357991636	0.149680047246752	0.881017050808765	0.952077772544386	DDHD2	DDHD domain containing 2 [Source:HGNC Symbol;Acc:HGNC:29106]
1617	ENSG00000085831.16	457.134391078329	-0.0319467882348378	0.196906495298681	-0.162243445480956	0.871114148446835	0.947220555485506	TTC39A	tetratricopeptide repeat domain 39A [Source:HGNC Symbol;Acc:HGNC:18657]
1618	ENSG00000085832.18	602.11613758356	0.123794938920779	0.186745261664514	0.66290805891062	0.507389440035559	0.746746519847933	EPS15	epidermal growth factor receptor pathway substrate 15 [Source:HGNC Symbol;Acc:HGNC:3419]
1619	ENSG00000085840.13	9.53274116715663	-0.245448007412208	0.301618503123426	-0.813769728549336	0.415776879871756	0.680027775139516	ORC1	origin recognition complex subunit 1 [Source:HGNC Symbol;Acc:HGNC:8487]
1620	ENSG00000085871.9	242.762005682081	0.573980521362632	0.172596266873724	3.32556741671922	0.000882387580504025	0.061898694846444	MGST2	microsomal glutathione S-transferase 2 [Source:HGNC Symbol;Acc:HGNC:7063]
1621	ENSG00000085872.15	324.140994571566	-0.261898740256872	0.213086073358923	-1.22907488100233	0.21904373206225	0.507253151962527	CHERP	calcium homeostasis endoplasmic reticulum protein [Source:HGNC Symbol;Acc:HGNC:16930]
1622	ENSG00000085978.22	354.319774801082	-0.00909644527566687	0.094815290916808	-0.0959385895218968	0.923569345914223	0.969796991556362	ATG16L1	autophagy related 16 like 1 [Source:HGNC Symbol;Acc:HGNC:21498]
1623	ENSG00000085982.16	484.288259652237	-0.101457141775797	0.133960383239838	-0.757366762635723	0.448830163072633	0.705169168005696	USP40	ubiquitin specific peptidase 40 [Source:HGNC Symbol;Acc:HGNC:20069]
1624	ENSG00000085998.15	857.538950685987	-0.159593336425205	0.140320617957303	-1.13734773084997	0.255392948658992	0.544579181353598	POMGNT1	protein O-linked mannose N-acetylglucosaminyltransferase 1 (beta 1,2-) [Source:HGNC Symbol;Acc:HGNC:19139]
1625	ENSG00000085999.13	9.47407163056361	0.166658658194985	0.284618909840511	0.585550195130653	0.558177825838012	0.77967417385275	RAD54L	RAD54 like [Source:HGNC Symbol;Acc:HGNC:9826]
1626	ENSG00000086015.23	778.003760669026	-0.180766039455597	0.178835479817911	-1.0107951712918	0.31211447471223	0.593126671838745	MAST2	microtubule associated serine/threonine kinase 2 [Source:HGNC Symbol;Acc:HGNC:19035]
1627	ENSG00000086061.16	770.879002200302	-0.0776542074185068	0.152562910821847	-0.508997940588498	0.610753667640935	0.811929699700517	DNAJA1	DnaJ heat shock protein family (Hsp40) member A1 [Source:HGNC Symbol;Acc:HGNC:5229]
1628	ENSG00000086062.14	1003.98979520718	-0.29090343902162	0.14516464055412	-2.00395521878598	0.0450748576308237	0.255435415867469	B4GALT1	beta-1,4-galactosyltransferase 1 [Source:HGNC Symbol;Acc:HGNC:924]
1629	ENSG00000086065.14	356.246883744397	-0.205747798245645	0.178279166446145	-1.15407651015576	0.248468802754576	0.537586629686174	CHMP5	charged multivesicular body protein 5 [Source:HGNC Symbol;Acc:HGNC:26942]
1630	ENSG00000086102.19	520.61604071506	0.098220195343008	0.0919731915805558	1.06792200700114	0.285555694597052	0.569998028159461	NFX1	nuclear transcription factor, X-box binding 1 [Source:HGNC Symbol;Acc:HGNC:7803]
1631	ENSG00000086159.14	6.08970958396469	-0.578604032481854	0.413934914041825	-1.39781403513933	0.162168918574407	0.443751767939959	AQP6	aquaporin 6 [Source:HGNC Symbol;Acc:HGNC:639]
1632	ENSG00000086189.11	104.67142678399	0.316565203406017	0.119614113474212	2.64655394092994	0.00813165352951043	0.135029862227627	DIMT1	DIM1 rRNA methyltransferase and ribosome maturation factor [Source:HGNC Symbol;Acc:HGNC:30217]
1633	ENSG00000086200.17	112.09210019453	0.209987865914459	0.149858764316117	1.40123847192217	0.161142773367595	0.442300324427833	IPO11	importin 11 [Source:HGNC Symbol;Acc:HGNC:20628]
1634	ENSG00000086205.18	1325.0971263545	0.593640624430869	0.459743576483356	1.29124289016001	0.196619466924293	0.482923097006969	FOLH1	folate hydrolase 1 [Source:HGNC Symbol;Acc:HGNC:3788]
1635	ENSG00000086232.13	1021.47468270004	0.374769883854991	0.112893902699615	3.31966452477217	0.000901256808545086	0.0625068966426637	EIF2AK1	eukaryotic translation initiation factor 2 alpha kinase 1 [Source:HGNC Symbol;Acc:HGNC:24921]
1636	ENSG00000086288.12	4.03998847960803	0.960213237608499	0.486862901694212	1.97224564506167	0.0485815712839639	0.262980599984076	NME8	NME/NM23 family member 8 [Source:HGNC Symbol;Acc:HGNC:16473]
1637	ENSG00000086289.13	262.614713448288	-0.363624020124129	0.207954648502319	-1.74857365653009	0.0803647432533008	0.326188473073544	EPDR1	ependymin related 1 [Source:HGNC Symbol;Acc:HGNC:17572]
1638	ENSG00000086300.17	27.408511673873	0.436634138781476	0.411770228350112	1.06038297263741	0.288970405401425	0.573138280750832	SNX10	sorting nexin 10 [Source:HGNC Symbol;Acc:HGNC:14974]
1639	ENSG00000086475.15	235.743069217913	-0.047320940471222	0.10079367760808	-0.469483221509408	0.638724275119329	0.82946915376716	SEPHS1	selenophosphate synthetase 1 [Source:HGNC Symbol;Acc:HGNC:19685]
1640	ENSG00000086504.18	237.840037955274	-0.163173101270108	0.230968191287446	-0.706474343330833	0.479893202580038	0.728049160351717	MRPL28	mitochondrial ribosomal protein L28 [Source:HGNC Symbol;Acc:HGNC:14484]
1641	ENSG00000086544.4	366.345365252618	-1.1314794486987	0.326851541720069	-3.46175343932676	0.00053666856426882	0.0508440943699805	ITPKC	inositol-trisphosphate 3-kinase C [Source:HGNC Symbol;Acc:HGNC:14897]
1642	ENSG00000086548.9	28.204710892678	-0.958554199903966	0.458307889152536	-2.09150709073859	0.0364826314692489	0.234259675584743	CEACAM6	CEA cell adhesion molecule 6 [Source:HGNC Symbol;Acc:HGNC:1818]
1643	ENSG00000086570.13	148.670243135281	-0.703457699360314	0.365269224028108	-1.92586085299697	0.0541217506384862	0.274164684818145	FAT2	FAT atypical cadherin 2 [Source:HGNC Symbol;Acc:HGNC:3596]
1644	ENSG00000086589.12	267.433169980862	0.157413227184832	0.0945399768701292	1.66504406279972	0.0959039652904648	0.34951764832465	RBM22	RNA binding motif protein 22 [Source:HGNC Symbol;Acc:HGNC:25503]
1645	ENSG00000086598.11	1413.94158581583	0.223117050867514	0.205333583495131	1.0866076901288	0.277210225006116	0.563266607510495	TMED2	transmembrane p24 trafficking protein 2 [Source:HGNC Symbol;Acc:HGNC:16996]
1646	ENSG00000086619.15	136.21983651354	-0.156890234363707	0.336895441536451	-0.465694144296492	0.64143444440981	0.831033467643497	ERO1B	endoplasmic reticulum oxidoreductase 1 beta [Source:HGNC Symbol;Acc:HGNC:14355]
1647	ENSG00000086666.20	256.254343350998	0.00284325522269867	0.175519348907154	0.0161990985062433	0.98707555465774	0.995631489070192	ZFAND6	zinc finger AN1-type containing 6 [Source:HGNC Symbol;Acc:HGNC:30164]
1648	ENSG00000086696.11	9.54280295555527	-1.75986531032181	0.442021757125607	-3.98139974322965	6.85106178255269e-05	0.0268219068786938	HSD17B2	hydroxysteroid 17-beta dehydrogenase 2 [Source:HGNC Symbol;Acc:HGNC:5211]
1649	ENSG00000086712.13	153.555627903216	0.0979278294709883	0.156245954304007	0.626754336822384	0.530820279952949	0.762544062800219	TXLNG	taxilin gamma [Source:HGNC Symbol;Acc:HGNC:18578]
1650	ENSG00000086717.19	6.28831466173551	0.315390157251628	0.371566665606452	0.848811765008209	0.395986042554334	0.664285414035583	PPEF1	protein phosphatase with EF-hand domain 1 [Source:HGNC Symbol;Acc:HGNC:9243]
1651	ENSG00000086730.17	106.39391720536	-0.428699592753855	0.225866706312933	-1.89802029591692	0.0576934084782471	0.282060408204939	LAT2	linker for activation of T cells family member 2 [Source:HGNC Symbol;Acc:HGNC:12749]
1652	ENSG00000086758.17	2722.64929985639	-0.0614464792920208	0.111125105316405	-0.552948670933224	0.580298558442818	0.793502913496569	HUWE1	HECT, UBA and WWE domain containing E3 ubiquitin protein ligase 1 [Source:HGNC Symbol;Acc:HGNC:30892]
1653	ENSG00000086827.9	104.430685577675	0.266872066726446	0.14700376946758	1.81540968434352	0.0694609739277518	0.306446913957399	ZW10	zw10 kinetochore protein [Source:HGNC Symbol;Acc:HGNC:13194]
1654	ENSG00000086848.15	65.3846587871695	0.0460209433731514	0.136245511965715	0.33777951808594	0.735529345848273	0.881522632925437	ALG9	ALG9 alpha-1,2-mannosyltransferase [Source:HGNC Symbol;Acc:HGNC:15672]
1655	ENSG00000086967.10	7.83678349261269	-1.28085873191142	0.513195458595941	-2.49584970103933	0.0125655830342301	0.157569925359055	MYBPC2	myosin binding protein C2 [Source:HGNC Symbol;Acc:HGNC:7550]
1656	ENSG00000086991.13	14.9492889138422	0.277934905413855	0.485123477709859	0.572915800170944	0.566701705943284	0.785031367240197	NOX4	NADPH oxidase 4 [Source:HGNC Symbol;Acc:HGNC:7891]
1657	ENSG00000087008.16	207.795789644773	0.0405466997948744	0.186985153725102	0.216844487314135	0.82832954084915	0.92732502256039	ACOX3	acyl-CoA oxidase 3, pristanoyl [Source:HGNC Symbol;Acc:HGNC:121]
1658	ENSG00000087053.20	277.475924849573	0.175274266695836	0.217736779564538	0.804982360106435	0.420829859189101	0.684005892382456	MTMR2	myotubularin related protein 2 [Source:HGNC Symbol;Acc:HGNC:7450]
1659	ENSG00000087074.9	590.002839645241	-0.300662377232864	0.240100604338417	-1.25223498733508	0.210484250619147	0.496897376960445	PPP1R15A	protein phosphatase 1 regulatory subunit 15A [Source:HGNC Symbol;Acc:HGNC:14375]
1660	ENSG00000087076.9	84.0076334712515	-0.472675214570481	0.298914622811871	-1.58130509014265	0.113808296326053	0.378901045114515	HSD17B14	hydroxysteroid 17-beta dehydrogenase 14 [Source:HGNC Symbol;Acc:HGNC:23238]
1661	ENSG00000087077.14	407.974690592188	-0.785504670152497	0.294559162667015	-2.666712734516	0.0076597112225366	0.132111578002892	TRIP6	thyroid hormone receptor interactor 6 [Source:HGNC Symbol;Acc:HGNC:12311]
1662	ENSG00000087085.16	88.1259978777258	-0.714382987533241	0.290092934914073	-2.4626004343913	0.0137933535439585	0.163566440110139	ACHE	acetylcholinesterase (Yt blood group) [Source:HGNC Symbol;Acc:HGNC:108]
1663	ENSG00000087086.16	1743.79263970256	0.0832935346256333	0.195896484491748	0.425191574222159	0.670697025933474	0.847145999165012	FTL	ferritin light chain [Source:HGNC Symbol;Acc:HGNC:3999]
1664	ENSG00000087087.20	1042.0924232928	-0.182226041469624	0.144496858346996	-1.26110729018083	0.207270194409666	0.493070066622655	SRRT	serrate, RNA effector molecule [Source:HGNC Symbol;Acc:HGNC:24101]
1665	ENSG00000087088.21	214.18770891402	-0.233439216338355	0.187840211407057	-1.24275422493261	0.213958415297	0.500719513843192	BAX	BCL2 associated X, apoptosis regulator [Source:HGNC Symbol;Acc:HGNC:959]
1666	ENSG00000087095.13	137.220559455064	0.0332037172004895	0.168641832813664	0.196888972602527	0.843914423361965	0.93469526999557	NLK	nemo like kinase [Source:HGNC Symbol;Acc:HGNC:29858]
1667	ENSG00000087111.22	491.300485807095	-0.10382333086737	0.125029136263017	-0.830393090527015	0.406316570868104	0.673073221930849	PIGS	phosphatidylinositol glycan anchor biosynthesis class S [Source:HGNC Symbol;Acc:HGNC:14937]
1668	ENSG00000087116.17	165.736726782917	0.0741564354247895	0.296105076031998	0.250439595357615	0.802247412306579	0.915135427647002	ADAMTS2	ADAM metallopeptidase with thrombospondin type 1 motif 2 [Source:HGNC Symbol;Acc:HGNC:218]
1669	ENSG00000087128.10	8.76288583663026	-0.549467714926321	0.512024636618412	-1.07312749354249	0.283213916842225	0.568449469546484	TMPRSS11E	transmembrane serine protease 11E [Source:HGNC Symbol;Acc:HGNC:24465]
1670	ENSG00000087152.16	423.242654931748	-0.234469472440791	0.183665819912784	-1.27660918374541	0.201740257956169	0.487448335890691	ATXN7L3	ataxin 7 like 3 [Source:HGNC Symbol;Acc:HGNC:25416]
1671	ENSG00000087157.19	263.301312625245	-0.370399268227006	0.173910883474897	-2.12982224473877	0.0331862914530855	0.225206589616121	PGS1	phosphatidylglycerophosphate synthase 1 [Source:HGNC Symbol;Acc:HGNC:30029]
1672	ENSG00000087191.14	860.820638028603	-0.138586385065693	0.106429171096531	-1.30214661673909	0.19286626996261	0.478403754160034	PSMC5	proteasome 26S subunit, ATPase 5 [Source:HGNC Symbol;Acc:HGNC:9552]
1673	ENSG00000087206.17	143.267697149474	0.0855977438402534	0.0946578936619373	0.904285321897807	0.365844127855511	0.641528910234037	UIMC1	ubiquitin interaction motif containing 1 [Source:HGNC Symbol;Acc:HGNC:30298]
1674	ENSG00000087237.12	9.24534208949459	0.133708737212265	0.305039757574504	0.438332164552708	0.661145512886767	0.841783271631311	CETP	cholesteryl ester transfer protein [Source:HGNC Symbol;Acc:HGNC:1869]
1675	ENSG00000087245.13	1055.11087150383	-0.286816371355184	0.289758994352781	-0.989844584447946	0.322250088988234	0.602516273087437	MMP2	matrix metallopeptidase 2 [Source:HGNC Symbol;Acc:HGNC:7166]
1676	ENSG00000087250.9	4.36059710801467	-0.651467850254886	0.432527607727542	-1.50618790249629	0.132018944096343	0.403118023416745	MT3	metallothionein 3 [Source:HGNC Symbol;Acc:HGNC:7408]
1677	ENSG00000087253.13	91.2776427309934	-0.182622939916419	0.267965236315766	-0.681517283462917	0.495544234352352	0.739400213368922	LPCAT2	lysophosphatidylcholine acyltransferase 2 [Source:HGNC Symbol;Acc:HGNC:26032]
1678	ENSG00000087258.17	193.134367244793	-0.752398721862257	0.362731757625534	-2.07425654369914	0.0380554913823956	0.238716609703613	GNAO1	G protein subunit alpha o1 [Source:HGNC Symbol;Acc:HGNC:4389]
1679	ENSG00000087263.17	154.230403726599	0.144214041841886	0.109687699246587	1.31476950316626	0.188587379762986	0.47317113939558	OGFOD1	2-oxoglutarate and iron dependent oxygenase domain containing 1 [Source:HGNC Symbol;Acc:HGNC:25585]
1680	ENSG00000087266.18	414.062137983263	-0.212917773495785	0.190622652350093	-1.11695945298644	0.264011662291751	0.552747664557127	SH3BP2	SH3 domain binding protein 2 [Source:HGNC Symbol;Acc:HGNC:10825]
1681	ENSG00000087269.16	229.434933804761	0.240863143640225	0.130310074428585	1.84838466785028	0.0645467151249439	0.296725927816823	NOP14	NOP14 nucleolar protein [Source:HGNC Symbol;Acc:HGNC:16821]
1682	ENSG00000087274.19	2106.79634808883	-0.22827140897469	0.141261683713337	-1.61594710592522	0.106105749749435	0.365663077000578	ADD1	adducin 1 [Source:HGNC Symbol;Acc:HGNC:243]
1683	ENSG00000087299.12	60.6159657621569	0.454360815008374	0.207458853424366	2.19012496940277	0.0285151748132759	0.213298955852495	L2HGDH	L-2-hydroxyglutarate dehydrogenase [Source:HGNC Symbol;Acc:HGNC:20499]
1684	ENSG00000087301.10	351.825620052416	0.371708762629699	0.304564342961622	1.22046054050568	0.222290339334903	0.510455576551315	TXNDC16	thioredoxin domain containing 16 [Source:HGNC Symbol;Acc:HGNC:19965]
1685	ENSG00000087302.9	425.100893070986	0.119392376960725	0.103096799704004	1.15806094178972	0.246839167701284	0.53606693137795	RTRAF	RNA transcription, translation and transport factor [Source:HGNC Symbol;Acc:HGNC:23169]
1686	ENSG00000087303.19	128.809742246091	-0.496306218568173	0.302022287440269	-1.64327680177023	0.100325675776154	0.356925048845753	NID2	nidogen 2 [Source:HGNC Symbol;Acc:HGNC:13389]
1687	ENSG00000087338.5	148.389879963076	-0.08011948048598	0.165738005386959	-0.483410430208327	0.628804343795724	0.823131692999447	GMCL1	germ cell-less 1, spermatogenesis associated [Source:HGNC Symbol;Acc:HGNC:23843]
1688	ENSG00000087365.16	1105.45706043371	-0.0136467305978408	0.0899560496184641	-0.151704422945666	0.879420068547217	0.951143740534354	SF3B2	splicing factor 3b subunit 2 [Source:HGNC Symbol;Acc:HGNC:10769]
1689	ENSG00000087448.11	302.727623225767	-0.160328721093454	0.150862141662898	-1.0627498677018	0.287895399617921	0.572094597941949	KLHL42	kelch like family member 42 [Source:HGNC Symbol;Acc:HGNC:29252]
1690	ENSG00000087460.29	5258.99639240693	-0.167426807325323	0.133180138241411	-1.25714546880733	0.208700965142043	0.494588145166178	GNAS	GNAS complex locus [Source:HGNC Symbol;Acc:HGNC:4392]
1691	ENSG00000087470.21	430.597948797686	0.0653797465881089	0.175255223506991	0.373054481799801	0.709107895383142	0.867036437592228	DNM1L	dynamin 1 like [Source:HGNC Symbol;Acc:HGNC:2973]
1692	ENSG00000087494.16	10.7317034196157	-0.10292844236555	0.319053017869703	-0.322606076735449	0.746993591042727	0.887023104780191	PTHLH	parathyroid hormone like hormone [Source:HGNC Symbol;Acc:HGNC:9607]
1693	ENSG00000087495.17	4.89300333869742	-0.625253480785749	0.350841226642799	-1.78215509838682	0.074723942768993	0.31600374842025	PHACTR3	phosphatase and actin regulator 3 [Source:HGNC Symbol;Acc:HGNC:15833]
1694	ENSG00000087502.19	184.572275075093	0.173698102420597	0.215225776724013	0.807050647299241	0.419637304141222	0.683155029389535	ERGIC2	ERGIC and golgi 2 [Source:HGNC Symbol;Acc:HGNC:30208]
1695	ENSG00000087510.7	158.14426283879	-0.0502058149656781	0.165318665244971	-0.303691146376499	0.76136320380127	0.894484166442957	TFAP2C	transcription factor AP-2 gamma [Source:HGNC Symbol;Acc:HGNC:11744]
1696	ENSG00000087586.18	9.64847190275532	0.404861494817279	0.342039940605614	1.18366730534579	0.236544786012238	0.525129446907776	AURKA	aurora kinase A [Source:HGNC Symbol;Acc:HGNC:11393]
1697	ENSG00000087589.17	31.3501269304741	-0.232522973766317	0.23590223376568	-0.98567516743941	0.324292538979557	0.604384755803767	CASS4	Cas scaffold protein family member 4 [Source:HGNC Symbol;Acc:HGNC:15878]
1698	ENSG00000087842.11	46.7060767668523	0.0540680199348923	0.221078292944774	0.244565032661976	0.806793241820355	0.917479064305045	PIR	pirin [Source:HGNC Symbol;Acc:HGNC:30048]
1699	ENSG00000087884.16	73.3453718775525	-0.00109652283573497	0.182368405366441	-0.0060126798473216	0.995202604486951	0.998390313021502	AAMDC	adipogenesis associated Mth938 domain containing [Source:HGNC Symbol;Acc:HGNC:30205]
1700	ENSG00000087903.13	73.10416556046	-0.554029436756919	0.230625446050576	-2.40229101447644	0.0162927411398117	0.173290790741044	RFX2	regulatory factor X2 [Source:HGNC Symbol;Acc:HGNC:9983]
1701	ENSG00000087995.16	113.411990424489	0.401924558839142	0.0987664112586407	4.069445813786	4.71250978433311e-05	0.0253918026135539	METTL2A	methyltransferase 2A, tRNA N3-cytidine [Source:HGNC Symbol;Acc:HGNC:25755]
1702	ENSG00000088002.12	166.877491077433	-0.696603787998158	0.435938768371625	-1.59793952393866	0.110056436826666	0.372716252537782	SULT2B1	sulfotransferase family 2B member 1 [Source:HGNC Symbol;Acc:HGNC:11459]
1703	ENSG00000088035.18	76.4959279829585	0.529942134906057	0.330391470633805	1.60398249352335	0.108717911515167	0.370400736661762	ALG6	ALG6 alpha-1,3-glucosyltransferase [Source:HGNC Symbol;Acc:HGNC:23157]
1704	ENSG00000088038.20	561.563077660639	-0.212688590527577	0.17421903398186	-1.2208114444586	0.222157419648471	0.510455576551315	CNOT3	CCR4-NOT transcription complex subunit 3 [Source:HGNC Symbol;Acc:HGNC:7879]
1705	ENSG00000088053.11	9.15851562678086	-0.105669492654513	0.294841477087221	-0.358394258835073	0.720048287490183	0.873428054383909	GP6	glycoprotein VI platelet [Source:HGNC Symbol;Acc:HGNC:14388]
1706	ENSG00000088179.9	115.513061229011	0.059100053636252	0.20438113008997	0.289165901031254	0.772454424728106	0.899759946770551	PTPN4	protein tyrosine phosphatase non-receptor type 4 [Source:HGNC Symbol;Acc:HGNC:9656]
1707	ENSG00000088205.13	278.334459675242	-0.00105135866184376	0.164771072581753	-0.00638072354188336	0.994908953745035	0.99835865717264	DDX18	DEAD-box helicase 18 [Source:HGNC Symbol;Acc:HGNC:2741]
1708	ENSG00000088247.19	864.376504473577	-0.108172151610672	0.162410940960433	-0.66603980600682	0.505385657539966	0.745458807004532	KHSRP	KH-type splicing regulatory protein [Source:HGNC Symbol;Acc:HGNC:6316]
1709	ENSG00000088256.9	693.218222887097	-0.605381807060533	0.25277844581712	-2.39491070966752	0.0166244131654479	0.174549492271993	GNA11	G protein subunit alpha 11 [Source:HGNC Symbol;Acc:HGNC:4379]
1710	ENSG00000088280.21	581.825549314318	-0.294284673657386	0.199572410855157	-1.47457593159492	0.140326589625826	0.414704023120638	ASAP3	ArfGAP with SH3 domain, ankyrin repeat and PH domain 3 [Source:HGNC Symbol;Acc:HGNC:14987]
1711	ENSG00000088298.13	215.515247266586	-0.173162073319657	0.163294492591657	-1.0604281293961	0.288949870649967	0.573138280750832	EDEM2	ER degradation enhancing alpha-mannosidase like protein 2 [Source:HGNC Symbol;Acc:HGNC:15877]
1712	ENSG00000088305.19	28.2260873694592	0.419374438087801	0.185699099277273	2.25835472395921	0.023923553058655	0.200496663080333	DNMT3B	DNA methyltransferase 3 beta [Source:HGNC Symbol;Acc:HGNC:2979]
1713	ENSG00000088320.4	18.1144194027246	-0.362603944135708	0.362986793194108	-0.998945281025153	0.317821199267885	0.597868567475242	REM1	RRAD and GEM like GTPase 1 [Source:HGNC Symbol;Acc:HGNC:15922]
1714	ENSG00000088325.16	22.8974143590671	0.45158069891674	0.363141349739938	1.24353973801149	0.213669006977688	0.500652307953837	TPX2	TPX2 microtubule nucleation factor [Source:HGNC Symbol;Acc:HGNC:1249]
1715	ENSG00000088356.6	99.3341928655105	-0.198820013454496	0.150679224063302	-1.31949188543053	0.187004721170383	0.471398512167212	PDRG1	p53 and DNA damage regulated 1 [Source:HGNC Symbol;Acc:HGNC:16119]
1716	ENSG00000088367.23	410.758001429505	-0.416449229843118	0.173221112032256	-2.40414822972369	0.0162101988699925	0.173198037858838	EPB41L1	erythrocyte membrane protein band 4.1 like 1 [Source:HGNC Symbol;Acc:HGNC:3378]
1717	ENSG00000088386.17	35.8337538959353	-1.36939596920226	0.517727354132249	-2.64501374762682	0.00816875981495071	0.135241743652747	SLC15A1	solute carrier family 15 member 1 [Source:HGNC Symbol;Acc:HGNC:10920]
1718	ENSG00000088387.22	392.64365363295	0.0669549407395457	0.123373097847215	0.542702922337756	0.587334361830423	0.79791872732443	DOCK9	dedicator of cytokinesis 9 [Source:HGNC Symbol;Acc:HGNC:14132]
1719	ENSG00000088448.14	1080.15828417569	0.121334609325662	0.108432337890823	1.11898914738729	0.263144768956731	0.552044132321994	ANKRD10	ankyrin repeat domain 10 [Source:HGNC Symbol;Acc:HGNC:20265]
1720	ENSG00000088451.11	57.5737105971027	0.333449431885786	0.251019359208382	1.32838133655251	0.184052161858369	0.468280179753724	TGDS	TDP-glucose 4,6-dehydratase [Source:HGNC Symbol;Acc:HGNC:20324]
1721	ENSG00000088538.13	48.3811700281701	-0.913233991074562	0.328039708016703	-2.78391294942886	0.00537074463845163	0.115585344261736	DOCK3	dedicator of cytokinesis 3 [Source:HGNC Symbol;Acc:HGNC:2989]
1722	ENSG00000088543.15	96.230082662289	-0.407137786238889	0.238362140825848	-1.70806397705729	0.0876244720926085	0.336468872933712	C3orf18	chromosome 3 open reading frame 18 [Source:HGNC Symbol;Acc:HGNC:24837]
1723	ENSG00000088682.14	364.313292135079	-0.168969428016141	0.138950642782389	-1.21603919659993	0.223969990902259	0.511849008309721	COQ9	coenzyme Q9 [Source:HGNC Symbol;Acc:HGNC:25302]
1724	ENSG00000088726.16	17.0784442485852	-0.792609301039391	0.418568561914271	-1.89361880742904	0.0582756252919611	0.283285383348671	TMEM40	transmembrane protein 40 [Source:HGNC Symbol;Acc:HGNC:25620]
1725	ENSG00000088727.14	45.1034278712359	0.452322473023578	0.206391521637329	2.19157487398343	0.0284102178578995	0.213052625299437	KIF9	kinesin family member 9 [Source:HGNC Symbol;Acc:HGNC:16666]
1726	ENSG00000088756.13	67.1298908957447	0.421799917297728	0.331045813635851	1.27414363790054	0.202612515572162	0.48805418994856	ARHGAP28	Rho GTPase activating protein 28 [Source:HGNC Symbol;Acc:HGNC:25509]
1727	ENSG00000088766.12	46.8416142098015	-0.28145738836371	0.25375705215185	-1.1091608527801	0.267360797138055	0.555643546763154	CRLS1	cardiolipin synthase 1 [Source:HGNC Symbol;Acc:HGNC:16148]
1728	ENSG00000088808.18	734.332117936438	-0.197989629244264	0.189464690808557	-1.04499486632219	0.296025342205189	0.579544157208203	PPP1R13B	protein phosphatase 1 regulatory subunit 13B [Source:HGNC Symbol;Acc:HGNC:14950]
1729	ENSG00000088812.18	534.156805365861	-0.0554123737596776	0.127362838623043	-0.435074895933201	0.663508064673219	0.842743878708513	ATRN	attractin [Source:HGNC Symbol;Acc:HGNC:885]
1730	ENSG00000088826.18	190.584624722661	0.243202873939564	0.307291192862976	0.791441081254842	0.428686645153389	0.689993704188242	SMOX	spermine oxidase [Source:HGNC Symbol;Acc:HGNC:15862]
1731	ENSG00000088827.14	76.5572000027395	-0.416054755896872	0.326632914778157	-1.2737686163057	0.202745430615823	0.488136472933505	SIGLEC1	sialic acid binding Ig like lectin 1 [Source:HGNC Symbol;Acc:HGNC:11127]
1732	ENSG00000088832.18	944.979900274802	0.0379379970562938	0.1843478543161	0.205795707235311	0.836950494561448	0.931959848846197	FKBP1A	FKBP prolyl isomerase 1A [Source:HGNC Symbol;Acc:HGNC:3711]
1733	ENSG00000088833.18	386.410296748721	-0.205609130176064	0.126036769209695	-1.63134243653913	0.102818083748425	0.360920757588418	NSFL1C	NSFL1 cofactor [Source:HGNC Symbol;Acc:HGNC:15912]
1734	ENSG00000088836.14	72.6171497779604	-1.06807660313016	0.263901544332671	-4.04725408421165	5.18219797555021e-05	0.0253918026135539	SLC4A11	solute carrier family 4 member 11 [Source:HGNC Symbol;Acc:HGNC:16438]
1735	ENSG00000088854.13	290.581763080043	-0.316787253913464	0.156585658051808	-2.02309239463458	0.0430636225209999	0.250814650092298	DNAAF9	dynein axonemal assembly factor 9 [Source:HGNC Symbol;Acc:HGNC:17721]
1736	ENSG00000088876.13	103.288537632653	0.0289783549812877	0.0956959814958098	0.30281684275903	0.762029447041587	0.894862327758074	ZNF343	zinc finger protein 343 [Source:HGNC Symbol;Acc:HGNC:16017]
1737	ENSG00000088881.22	461.262389923982	-0.659337992208365	0.249770652977226	-2.63977366575761	0.00829614120304314	0.135663311491041	EBF4	EBF family member 4 [Source:HGNC Symbol;Acc:HGNC:29278]
1738	ENSG00000088882.8	106.37405509158	-0.979573641460713	0.342355397200061	-2.86127705148543	0.0042193815210431	0.107350653225533	CPXM1	carboxypeptidase X, M14 family member 1 [Source:HGNC Symbol;Acc:HGNC:15771]
1739	ENSG00000088888.18	1460.32665468386	-0.00193444866271831	0.10215067277458	-0.0189372092241345	0.984891196188665	0.994726947825322	MAVS	mitochondrial antiviral signaling protein [Source:HGNC Symbol;Acc:HGNC:29233]
1740	ENSG00000088899.16	238.846848757806	-0.707484524649493	0.291130397648091	-2.43012935222476	0.0150934350140013	0.169381897029502	LZTS3	leucine zipper tumor suppressor family member 3 [Source:HGNC Symbol;Acc:HGNC:30139]
1741	ENSG00000088930.8	430.988401079964	0.132786620855987	0.116452709232653	1.14026218652158	0.254177086459611	0.543074028549579	XRN2	5'-3' exoribonuclease 2 [Source:HGNC Symbol;Acc:HGNC:12836]
1742	ENSG00000088970.16	199.644149040436	-0.0687468921388445	0.12831145888142	-0.53578139269991	0.592109643547642	0.801404451761746	KIZ	kizuna centrosomal protein [Source:HGNC Symbol;Acc:HGNC:15865]
1743	ENSG00000088986.11	530.851025405738	0.0491610480025059	0.0859096421582	0.57224133132783	0.567158490116036	0.785266189402719	DYNLL1	dynein light chain LC8-type 1 [Source:HGNC Symbol;Acc:HGNC:15476]
1744	ENSG00000088992.18	118.178886585253	0.378367828051473	0.341430148886548	1.10818517136048	0.267781853563295	0.555942621649954	TESC	tescalcin [Source:HGNC Symbol;Acc:HGNC:26065]
1745	ENSG00000089006.17	309.048906824296	0.204421539988225	0.118587948169079	1.7237969215621	0.0847445105599519	0.332437911337424	SNX5	sorting nexin 5 [Source:HGNC Symbol;Acc:HGNC:14969]
1746	ENSG00000089009.16	1047.24972007876	0.393539850346929	0.156216231364044	2.51919948977536	0.011762199538097	0.153119896321015	RPL6	ribosomal protein L6 [Source:HGNC Symbol;Acc:HGNC:10362]
1747	ENSG00000089012.14	13.0133148358448	0.191358149376013	0.370598834512394	0.516348492104106	0.60561103353094	0.809375351602409	SIRPG	signal regulatory protein gamma [Source:HGNC Symbol;Acc:HGNC:15757]
1748	ENSG00000089022.15	286.323574983213	0.370521584001329	0.101780215171495	3.64040873147121	0.000272205585798392	0.0419778879078435	MAPKAPK5	MAPK activated protein kinase 5 [Source:HGNC Symbol;Acc:HGNC:6889]
1749	ENSG00000089041.17	33.4854051392531	0.124336459833399	0.216609449461416	0.574012168640624	0.565959566800906	0.784574858746809	P2RX7	purinergic receptor P2X 7 [Source:HGNC Symbol;Acc:HGNC:8537]
1750	ENSG00000089048.15	80.0197813226391	0.0566018926473213	0.25271479024538	0.223975385818781	0.822776455980954	0.924959030916133	ESF1	ESF1 nucleolar pre-rRNA processing protein homolog [Source:HGNC Symbol;Acc:HGNC:15898]
1751	ENSG00000089050.16	132.599392171427	-0.0385842084272179	0.179033955551849	-0.215513355040875	0.829367100874624	0.92790435774632	RBBP9	RB binding protein 9, serine hydrolase [Source:HGNC Symbol;Acc:HGNC:9892]
1752	ENSG00000089053.13	1055.2372161194	0.304531707282641	0.113990243727118	2.67155940127352	0.00754997083662426	0.131575509444987	ANAPC5	anaphase promoting complex subunit 5 [Source:HGNC Symbol;Acc:HGNC:15713]
1753	ENSG00000089057.15	699.1322206517	0.00251541943088319	0.14728712811081	0.0170783385021312	0.986374119764148	0.995422737542121	SLC23A2	solute carrier family 23 member 2 [Source:HGNC Symbol;Acc:HGNC:10973]
1754	ENSG00000089060.12	304.309324882318	-0.26138327586086	0.196945988143009	-1.32718253530029	0.18444830817853	0.468503278344513	SLC8B1	solute carrier family 8 member B1 [Source:HGNC Symbol;Acc:HGNC:26175]
1755	ENSG00000089063.16	501.575532399072	-0.0710155851542722	0.154378948622036	-0.460008218660296	0.645510321317076	0.832595725489496	TMEM230	transmembrane protein 230 [Source:HGNC Symbol;Acc:HGNC:15876]
1756	ENSG00000089091.17	95.4958397662532	-0.215106176701594	0.220642046847082	-0.974910175895328	0.329604818031457	0.609865128275886	DZANK1	double zinc ribbon and ankyrin repeat domains 1 [Source:HGNC Symbol;Acc:HGNC:15858]
1757	ENSG00000089094.21	197.85803067974	-0.229972153371572	0.162352371582712	-1.41650011718129	0.156629129878773	0.435895953965367	KDM2B	lysine demethylase 2B [Source:HGNC Symbol;Acc:HGNC:13610]
1758	ENSG00000089101.19	3.90975014955674	0.402373531810588	0.520921773228907	0.772426019585429	0.439862148024004	0.698105728147066	CFAP61	cilia and flagella associated protein 61 [Source:HGNC Symbol;Acc:HGNC:15872]
1759	ENSG00000089116.4	2.13676235901638	-0.897342471535549	0.527168988073395	-1.702191312154	0.0887195108570258	NA	LHX5	LIM homeobox 5 [Source:HGNC Symbol;Acc:HGNC:14216]
1760	ENSG00000089123.16	66.8781121541154	-0.144056456861904	0.125158754082218	-1.15098986018407	0.249736407075374	0.53873127211414	TASP1	taspase 1 [Source:HGNC Symbol;Acc:HGNC:15859]
1761	ENSG00000089127.15	129.893573946044	0.619257809907845	0.300488925611393	2.06083405119794	0.0393188747011985	0.241798817809034	OAS1	2'-5'-oligoadenylate synthetase 1 [Source:HGNC Symbol;Acc:HGNC:8086]
1762	ENSG00000089154.11	1336.50576955342	-0.0729709233633064	0.147288674084291	-0.495427933050345	0.620298081262486	0.817599429385681	GCN1	GCN1 activator of EIF2AK4 [Source:HGNC Symbol;Acc:HGNC:4199]
1763	ENSG00000089157.16	3971.42216209802	0.196872336083652	0.192536938015322	1.02251722767081	0.306536163093099	0.588109378341343	RPLP0	ribosomal protein lateral stalk subunit P0 [Source:HGNC Symbol;Acc:HGNC:10371]
1764	ENSG00000089159.17	661.629297979555	-0.166848147080717	0.194917093265422	-0.855995460867645	0.392000290187742	0.661098756519317	PXN	paxillin [Source:HGNC Symbol;Acc:HGNC:9718]
1765	ENSG00000089163.5	8.74307325850267	0.348647511364551	0.267407551670081	1.30380577955667	0.19229981154908	0.477734750192199	SIRT4	sirtuin 4 [Source:HGNC Symbol;Acc:HGNC:14932]
1766	ENSG00000089169.15	4.43393878780815	-0.0650518783917703	0.400906098224141	-0.162262132404383	0.871099433413297	0.947220555485506	RPH3A	rabphilin 3A [Source:HGNC Symbol;Acc:HGNC:17056]
1767	ENSG00000089177.20	217.502509294772	0.421521877817546	0.161997742539245	2.60202315915253	0.00926755936795916	0.142200019533751	KIF16B	kinesin family member 16B [Source:HGNC Symbol;Acc:HGNC:15869]
1768	ENSG00000089195.15	80.6982226187943	0.013599417337468	0.150304639382576	0.0904790257528437	0.927906560606317	0.971859644994153	TRMT6	tRNA methyltransferase 6 non-catalytic subunit [Source:HGNC Symbol;Acc:HGNC:20900]
1769	ENSG00000089199.10	24.0613263883745	-0.1698281287608	0.443413372947544	-0.383001819796017	0.701718414774026	0.862711168288266	CHGB	chromogranin B [Source:HGNC Symbol;Acc:HGNC:1930]
1770	ENSG00000089220.5	1882.65485282955	-0.189216047673087	0.136132333093963	-1.38994200255486	0.164546489662278	0.446515390036045	PEBP1	phosphatidylethanolamine binding protein 1 [Source:HGNC Symbol;Acc:HGNC:8630]
1771	ENSG00000089225.20	15.6196466134119	-0.673176266903978	0.37759213470645	-1.78281326603194	0.0746167055441063	0.315659611472302	TBX5	T-box transcription factor 5 [Source:HGNC Symbol;Acc:HGNC:11604]
1772	ENSG00000089234.16	156.946252253667	-0.0105794372836355	0.0816923374931922	-0.129503422331588	0.89695931712801	0.959529492107284	BRAP	BRCA1 associated protein [Source:HGNC Symbol;Acc:HGNC:1099]
1773	ENSG00000089248.7	884.600583397193	-0.134325956558248	0.147952210231763	-0.907900979294799	0.363930540183004	0.639551048963756	ERP29	endoplasmic reticulum protein 29 [Source:HGNC Symbol;Acc:HGNC:13799]
1774	ENSG00000089250.20	59.3828602667255	-0.625009329791882	0.336780044897622	-1.85583837065489	0.0634765995430774	0.294456144040448	NOS1	nitric oxide synthase 1 [Source:HGNC Symbol;Acc:HGNC:7872]
1775	ENSG00000089280.20	2621.46111385443	-0.0119284007748848	0.0837441513210795	-0.142438613165362	0.886733564410564	0.95464380540235	FUS	FUS RNA binding protein [Source:HGNC Symbol;Acc:HGNC:4010]
1776	ENSG00000089289.16	336.135126612312	0.185093496861761	0.113232167376979	1.63463705720247	0.102125154458103	0.360007396978764	IGBP1	immunoglobulin binding protein 1 [Source:HGNC Symbol;Acc:HGNC:5461]
1777	ENSG00000089327.16	166.331835640886	-0.404211330962926	0.285200019076316	-1.4172906869784	0.156397956882692	0.435667322637505	FXYD5	FXYD domain containing ion transport regulator 5 [Source:HGNC Symbol;Acc:HGNC:4029]
1778	ENSG00000089335.22	223.537110410741	0.086096087045886	0.225016536554751	0.382621154712054	0.702000682574855	0.862882050960479	ZNF302	zinc finger protein 302 [Source:HGNC Symbol;Acc:HGNC:13848]
1779	ENSG00000089351.15	660.58071385579	0.0848233997452203	0.227186894964545	0.373363964318707	0.70887757583357	0.867036437592228	GRAMD1A	GRAM domain containing 1A [Source:HGNC Symbol;Acc:HGNC:29305]
1780	ENSG00000089356.19	107.01738561813	-0.201655840865868	0.25165680301234	-0.801312893003652	0.422950528689944	0.685624249537768	FXYD3	FXYD domain containing ion transport regulator 3 [Source:HGNC Symbol;Acc:HGNC:4027]
1781	ENSG00000089472.18	219.288089920375	-0.391376604999062	0.295361459378361	-1.3250767578911	0.185145694040252	0.469293348996394	HEPH	hephaestin [Source:HGNC Symbol;Acc:HGNC:4866]
1782	ENSG00000089486.17	232.226087444455	-0.634013351959178	0.256581112308671	-2.4710055477367	0.0134733728544883	0.161951344370164	CDIP1	cell death inducing p53 target 1 [Source:HGNC Symbol;Acc:HGNC:13234]
1783	ENSG00000089505.18	5.60416534479203	-0.599131582959993	0.330387061724684	-1.81342326128757	0.069766564527496	0.306590538271872	CMTM1	CKLF like MARVEL transmembrane domain containing 1 [Source:HGNC Symbol;Acc:HGNC:19172]
1784	ENSG00000089558.9	7.31218006774566	-0.19335055256163	0.311262144042533	-0.621182357900899	0.534479645853206	0.764427310778174	KCNH4	potassium voltage-gated channel subfamily H member 4 [Source:HGNC Symbol;Acc:HGNC:6253]
1785	ENSG00000089597.18	3124.00835126918	0.190634561953993	0.129822444315874	1.46842530163856	0.141988733002617	0.417104888460168	GANAB	glucosidase II alpha subunit [Source:HGNC Symbol;Acc:HGNC:4138]
1786	ENSG00000089639.11	148.242624664168	-0.336937604112603	0.230002269871118	-1.46493164741986	0.142939567369874	0.418606679892871	GMIP	GEM interacting protein [Source:HGNC Symbol;Acc:HGNC:24852]
1787	ENSG00000089682.18	124.502782539747	0.296388966961499	0.210466607646578	1.40824699117688	0.159057946084699	0.439088552414358	RBM41	RNA binding motif protein 41 [Source:HGNC Symbol;Acc:HGNC:25617]
1788	ENSG00000089685.15	16.1270287098391	0.724605486017735	0.35100989103015	2.06434492170904	0.0389850246584068	0.24095090126997	BIRC5	baculoviral IAP repeat containing 5 [Source:HGNC Symbol;Acc:HGNC:593]
1789	ENSG00000089692.9	43.403429627982	-0.336442131208025	0.274397990899159	-1.22611003858139	0.220157268681747	0.50872552789215	LAG3	lymphocyte activating 3 [Source:HGNC Symbol;Acc:HGNC:6476]
1790	ENSG00000089693.11	1089.81326820629	-0.143094203354905	0.154742732744928	-0.924723253988129	0.355109880232126	0.631294685546997	MLF2	myeloid leukemia factor 2 [Source:HGNC Symbol;Acc:HGNC:7126]
1791	ENSG00000089723.10	20.2694228229322	0.467470239360165	0.246247032278882	1.89837918058944	0.0576461501627137	0.282002170090365	OTUB2	OTU deubiquitinase, ubiquitin aldehyde binding 2 [Source:HGNC Symbol;Acc:HGNC:20351]
1792	ENSG00000089737.19	1340.70195801525	-0.0768208319377201	0.0887060216246769	-0.866015976488675	0.38648140050926	0.65739656921976	DDX24	DEAD-box helicase 24 [Source:HGNC Symbol;Acc:HGNC:13266]
1793	ENSG00000089775.12	121.549040531901	0.290907528026353	0.15163536413648	1.91846756647428	0.0550517508380894	0.276592979849541	ZBTB25	zinc finger and BTB domain containing 25 [Source:HGNC Symbol;Acc:HGNC:13112]
1794	ENSG00000089818.18	273.391183164659	0.0963661508457947	0.160141186625595	0.601757442144448	0.547335607483301	0.77210739877634	NECAP1	NECAP endocytosis associated 1 [Source:HGNC Symbol;Acc:HGNC:24539]
1795	ENSG00000089820.17	181.024398620689	-0.572014325498761	0.306693134297055	-1.86510313251656	0.0621669495797393	0.291734273173245	ARHGAP4	Rho GTPase activating protein 4 [Source:HGNC Symbol;Acc:HGNC:674]
1796	ENSG00000089847.13	86.8845326452502	-0.617074106119278	0.319043372608257	-1.93413861279909	0.0530960875499821	0.272407793940185	ANKRD24	ankyrin repeat domain 24 [Source:HGNC Symbol;Acc:HGNC:29424]
1797	ENSG00000089876.12	330.229436390232	0.110758067562756	0.123464683529138	0.897082990834516	0.369674634191259	0.644262127487643	DHX32	DEAH-box helicase 32 (putative) [Source:HGNC Symbol;Acc:HGNC:16717]
1798	ENSG00000089902.10	322.859274665147	0.21062099407982	0.125889055867861	1.67306834281844	0.0943138427513211	0.34747872491794	RCOR1	REST corepressor 1 [Source:HGNC Symbol;Acc:HGNC:17441]
1799	ENSG00000089916.18	283.064935080773	0.189772689790835	0.127345893152551	1.49021444738309	0.136167858819865	0.409022469016658	GPATCH2L	G-patch domain containing 2 like [Source:HGNC Symbol;Acc:HGNC:20210]
1800	ENSG00000090006.18	2759.54705526585	-0.597447434557761	0.35352913028819	-1.6899524915266	0.0910370440246926	0.341542867252729	LTBP4	latent transforming growth factor beta binding protein 4 [Source:HGNC Symbol;Acc:HGNC:6717]
1801	ENSG00000090013.11	400.763631477564	-0.910919896563201	0.317507803951429	-2.86896852684147	0.00411812774330042	0.105852548373408	BLVRB	biliverdin reductase B [Source:HGNC Symbol;Acc:HGNC:1063]
1802	ENSG00000090020.11	467.74956309288	-0.435456796301837	0.245736312810905	-1.77204903630552	0.076386417679593	0.319107322884634	SLC9A1	solute carrier family 9 member A1 [Source:HGNC Symbol;Acc:HGNC:11071]
1803	ENSG00000090054.16	320.689098946203	-0.0089897904412917	0.135125967681734	-0.0665289625341713	0.946956700014495	0.980166456756839	SPTLC1	serine palmitoyltransferase long chain base subunit 1 [Source:HGNC Symbol;Acc:HGNC:11277]
1804	ENSG00000090060.19	866.785902534813	0.127709609545049	0.160540473209123	0.795497901508558	0.426323931162361	0.688271418763152	PAPOLA	poly(A) polymerase alpha [Source:HGNC Symbol;Acc:HGNC:14981]
1805	ENSG00000090061.17	54.41184615859	0.326104813012359	0.155795382025754	2.09316097031973	0.0363347875299873	0.233819169020985	CCNK	cyclin K [Source:HGNC Symbol;Acc:HGNC:1596]
1806	ENSG00000090097.22	409.565501982405	-0.402000266989106	0.262578670524414	-1.53097076082472	0.125776619187756	0.395467716548534	PCBP4	poly(rC) binding protein 4 [Source:HGNC Symbol;Acc:HGNC:8652]
1807	ENSG00000090104.12	328.745290549158	-0.275120203748061	0.453748545261333	-0.606327461809508	0.544297326283458	0.770457263673711	RGS1	regulator of G protein signaling 1 [Source:HGNC Symbol;Acc:HGNC:9991]
1808	ENSG00000090238.12	386.363255994523	-0.322517307503385	0.237308465893308	-1.35906364018377	0.174126423270525	0.457753365701111	YPEL3	yippee like 3 [Source:HGNC Symbol;Acc:HGNC:18327]
1809	ENSG00000090263.16	174.232513378123	0.353309717484325	0.150939436066691	2.34073829007959	0.0192456525603446	0.18571737028639	MRPS33	mitochondrial ribosomal protein S33 [Source:HGNC Symbol;Acc:HGNC:16634]
1810	ENSG00000090266.13	282.039072950692	-0.0121454609328834	0.107299055520195	-0.113192617344124	0.909877848557512	0.964013534616074	NDUFB2	NADH:ubiquinone oxidoreductase subunit B2 [Source:HGNC Symbol;Acc:HGNC:7697]
1811	ENSG00000090273.14	465.391742971664	-0.341663330046042	0.140456270701397	-2.43252457394659	0.014993974024378	0.168978209078647	NUDC	nuclear distribution C, dynein complex regulator [Source:HGNC Symbol;Acc:HGNC:8045]
1812	ENSG00000090316.16	696.312877278345	-0.203015249900627	0.201463815853628	-1.00770080741509	0.313598117275207	0.594376269265312	MAEA	macrophage erythroblast attacher, E3 ubiquitin ligase [Source:HGNC Symbol;Acc:HGNC:13731]
1813	ENSG00000090339.9	334.113580737868	-1.55716525004978	0.474715801020233	-3.28020522321608	0.00103731601145924	0.065992548458559	ICAM1	intercellular adhesion molecule 1 [Source:HGNC Symbol;Acc:HGNC:5344]
1814	ENSG00000090372.15	701.821022437203	-0.226118376507985	0.218619481716443	-1.03430112784399	0.300995409772098	0.583478558424427	STRN4	striatin 4 [Source:HGNC Symbol;Acc:HGNC:15721]
1815	ENSG00000090376.11	86.0067950296878	-0.419704192601858	0.269575655414475	-1.55690688002431	0.119492595751977	0.387116893310447	IRAK3	interleukin 1 receptor associated kinase 3 [Source:HGNC Symbol;Acc:HGNC:17020]
1816	ENSG00000090382.7	308.209172704035	-0.434278056027862	0.423895831691704	-1.02449239544235	0.305602760859211	0.587243185348255	LYZ	lysozyme [Source:HGNC Symbol;Acc:HGNC:6740]
1817	ENSG00000090402.8	15.262138608835	1.0565181677207	0.492344535892919	2.14589193277954	0.0318816015835707	0.221895947021652	SI	sucrase-isomaltase [Source:HGNC Symbol;Acc:HGNC:10856]
1818	ENSG00000090432.7	225.566411741317	-0.382534567535983	0.14779098854608	-2.58834839186904	0.00964373883528286	0.143744016458644	MUL1	mitochondrial E3 ubiquitin protein ligase 1 [Source:HGNC Symbol;Acc:HGNC:25762]
1819	ENSG00000090447.12	97.3174858700471	0.250217867854924	0.228040211902215	1.09725326848152	0.272530693041274	0.559253318946077	TFAP4	transcription factor AP-4 [Source:HGNC Symbol;Acc:HGNC:11745]
1820	ENSG00000090470.15	128.976296668088	-0.1666532613732	0.110732750000038	-1.50500426814238	0.132322979416772	0.403432379252697	PDCD7	programmed cell death 7 [Source:HGNC Symbol;Acc:HGNC:8767]
1821	ENSG00000090487.11	503.052787774511	0.280053494488667	0.120932127670751	2.31579068261446	0.0205697002143983	0.19040529300533	SPG21	SPG21 abhydrolase domain containing, maspardin [Source:HGNC Symbol;Acc:HGNC:20373]
1822	ENSG00000090520.12	202.840934223452	0.0234336843333458	0.179379657465964	0.130637356902034	0.896062189418318	0.959070783849735	DNAJB11	DnaJ heat shock protein family (Hsp40) member B11 [Source:HGNC Symbol;Acc:HGNC:14889]
1823	ENSG00000090530.10	535.631209036675	-0.789055451500198	0.495782432365939	-1.59153572210036	0.111489062781427	0.375513895415886	P3H2	prolyl 3-hydroxylase 2 [Source:HGNC Symbol;Acc:HGNC:19317]
1824	ENSG00000090534.20	8.86227852437589	0.716913398027716	0.40761999073067	1.75877879969191	0.0786150870360201	0.323257634631174	THPO	thrombopoietin [Source:HGNC Symbol;Acc:HGNC:11795]
1825	ENSG00000090539.16	194.728451191561	0.608889857168195	0.353198418610769	1.7239314365085	0.0847202214010885	0.332437911337424	CHRD	chordin [Source:HGNC Symbol;Acc:HGNC:1949]
1826	ENSG00000090554.13	11.2372272188442	-0.369897898935332	0.293734737412017	-1.25929231998353	0.20792476620879	0.493937015509353	FLT3LG	fms related receptor tyrosine kinase 3 ligand [Source:HGNC Symbol;Acc:HGNC:3766]
1827	ENSG00000090565.17	638.53205709167	-0.185070162374847	0.21625881257265	-0.855780905172011	0.3921189790794	0.661155960545429	RAB11FIP3	RAB11 family interacting protein 3 [Source:HGNC Symbol;Acc:HGNC:17224]
1828	ENSG00000090581.11	438.656110710642	-0.318618566688396	0.198992480419833	-1.60115882779177	0.109341745343242	0.371465808521727	GNPTG	N-acetylglucosamine-1-phosphate transferase subunit gamma [Source:HGNC Symbol;Acc:HGNC:23026]
1829	ENSG00000090612.22	146.714683874859	0.0827711931190423	0.195517018252949	0.42334520983722	0.672043413601818	0.848122292339777	ZNF268	zinc finger protein 268 [Source:HGNC Symbol;Acc:HGNC:13061]
1830	ENSG00000090615.16	1289.84512248039	0.0277405799051338	0.128029042717615	0.216674117968056	0.828462319711174	0.927408992757698	GOLGA3	golgin A3 [Source:HGNC Symbol;Acc:HGNC:4426]
1831	ENSG00000090621.15	776.778133388459	0.195900522119085	0.15522312021591	1.26205762290175	0.20692805247038	0.492652353144917	PABPC4	poly(A) binding protein cytoplasmic 4 [Source:HGNC Symbol;Acc:HGNC:8557]
1832	ENSG00000090659.18	21.9781675212142	-0.270811515464976	0.345546318365801	-0.783719869294891	0.433204501143995	0.692950203055665	CD209	CD209 molecule [Source:HGNC Symbol;Acc:HGNC:1641]
1833	ENSG00000090661.13	663.424368480836	0.243711230889385	0.219531379473444	1.1101430304585	0.266937397218749	0.555318229956829	CERS4	ceramide synthase 4 [Source:HGNC Symbol;Acc:HGNC:23747]
1834	ENSG00000090674.16	139.992705491173	-0.241051637539424	0.249788701278037	-0.965022181972564	0.33453370156333	0.614134836579194	MCOLN1	mucolipin TRP cation channel 1 [Source:HGNC Symbol;Acc:HGNC:13356]
1835	ENSG00000090686.16	458.14126559082	0.026799805793732	0.133921680441067	0.200115513077999	0.841390241075124	0.933701167065525	USP48	ubiquitin specific peptidase 48 [Source:HGNC Symbol;Acc:HGNC:18533]
1836	ENSG00000090776.6	151.100516606117	-0.777094347468013	0.340770369412014	-2.28040468661891	0.0225836979199782	0.19631449505945	EFNB1	ephrin B1 [Source:HGNC Symbol;Acc:HGNC:3226]
1837	ENSG00000090857.14	443.496299881626	0.00917540058051475	0.183563529670692	0.0499848776986103	0.960134439105722	0.984859670381767	PDPR	pyruvate dehydrogenase phosphatase regulatory subunit [Source:HGNC Symbol;Acc:HGNC:30264]
1838	ENSG00000090861.17	1184.07086728062	-0.056112111678099	0.138633258599424	-0.404752165858215	0.685659692922729	0.855242722456684	AARS1	alanyl-tRNA synthetase 1 [Source:HGNC Symbol;Acc:HGNC:20]
1839	ENSG00000090863.12	1826.1726359626	-0.118602311497593	0.114524669476752	-1.03560492284737	0.300386494401089	0.583159857767125	GLG1	golgi glycoprotein 1 [Source:HGNC Symbol;Acc:HGNC:4316]
1840	ENSG00000090889.12	8.35427126421089	0.737996697583436	0.379290759914584	1.94572812095299	0.0516874068428365	0.269361963450102	KIF4A	kinesin family member 4A [Source:HGNC Symbol;Acc:HGNC:13339]
1841	ENSG00000090905.19	849.490909404218	-0.0488300660943921	0.0655374585215358	-0.745071096682005	0.456228740939511	0.710442298858895	TNRC6A	trinucleotide repeat containing adaptor 6A [Source:HGNC Symbol;Acc:HGNC:11969]
1842	ENSG00000090924.15	355.381222577454	-0.502730218183996	0.210242724528913	-2.39118960863191	0.016793877370191	0.175122053799148	PLEKHG2	pleckstrin homology and RhoGEF domain containing G2 [Source:HGNC Symbol;Acc:HGNC:29515]
1843	ENSG00000090932.11	2.79707716421138	0.917455042713152	0.504495477959868	1.81855949715001	0.0689786618345531	NA	DLL3	delta like canonical Notch ligand 3 [Source:HGNC Symbol;Acc:HGNC:2909]
1844	ENSG00000090971.5	59.5627702847234	-0.281897300009578	0.246938264224307	-1.14156994216788	0.253632823976763	0.542764523409806	NAT14	N-acetyltransferase 14 (putative) [Source:HGNC Symbol;Acc:HGNC:28918]
1845	ENSG00000090975.14	192.110948326524	-0.9036880897958	0.286282999113679	-3.15662506189184	0.00159606427767558	0.0783470908476394	PITPNM2	phosphatidylinositol transfer protein membrane associated 2 [Source:HGNC Symbol;Acc:HGNC:21044]
1846	ENSG00000090989.18	204.146268792948	0.159490448842511	0.165157054880914	0.96568959138628	0.334199529398614	0.613858207950963	EXOC1	exocyst complex component 1 [Source:HGNC Symbol;Acc:HGNC:30380]
1847	ENSG00000091009.8	99.1926556948121	-0.0148758339466782	0.270193353726257	-0.0550562541288469	0.95609364739901	0.983580603858139	RBM27	RNA binding motif protein 27 [Source:HGNC Symbol;Acc:HGNC:29243]
1848	ENSG00000091010.6	2.2851816857261	-0.675944624285018	0.442363077503198	-1.52803129072211	0.126504769167067	NA	POU4F3	POU class 4 homeobox 3 [Source:HGNC Symbol;Acc:HGNC:9220]
1849	ENSG00000091039.17	181.924721176473	0.237337323666001	0.317547142262956	0.747408154816476	0.45481722439775	0.709572441861046	OSBPL8	oxysterol binding protein like 8 [Source:HGNC Symbol;Acc:HGNC:16396]
1850	ENSG00000091073.20	157.933435984146	-0.585364131478155	0.222765609560771	-2.62771319429567	0.00859609575247428	0.137624228255884	DTX2	deltex E3 ubiquitin ligase 2 [Source:HGNC Symbol;Acc:HGNC:15973]
1851	ENSG00000091106.19	4.07120427179542	-0.491626694088514	0.533181921407038	-0.922061822334744	0.356496329378449	0.632667507547035	NLRC4	NLR family CARD domain containing 4 [Source:HGNC Symbol;Acc:HGNC:16412]
1852	ENSG00000091127.14	87.4527842421016	0.457181417066042	0.190331567592921	2.4020262263791	0.0163045394405498	0.173331161005303	PUS7	pseudouridine synthase 7 [Source:HGNC Symbol;Acc:HGNC:26033]
1853	ENSG00000091128.13	3.81102226676559	0.657306610620522	0.582887136311102	1.12767390061204	0.259457663949443	0.548109976960964	LAMB4	laminin subunit beta 4 [Source:HGNC Symbol;Acc:HGNC:6491]
1854	ENSG00000091129.22	37.0616053432922	0.697220320904919	0.416665780135095	1.67333233048046	0.094261891212589	0.347375424676294	NRCAM	neuronal cell adhesion molecule [Source:HGNC Symbol;Acc:HGNC:7994]
1855	ENSG00000091136.15	522.426272907885	-0.271523344325814	0.239889526112212	-1.13186827589465	0.257689817866379	0.546326218940731	LAMB1	laminin subunit beta 1 [Source:HGNC Symbol;Acc:HGNC:6486]
1856	ENSG00000091137.14	243.454493203158	-2.30655228183363	0.563780695048735	-4.09122253048102	4.29105134016149e-05	0.0253918026135539	SLC26A4	solute carrier family 26 member 4 [Source:HGNC Symbol;Acc:HGNC:8818]
1857	ENSG00000091138.13	5.18807996493804	-0.895995822935133	0.576435737508016	-1.55437243847615	0.120095603621865	0.38799036867343	SLC26A3	solute carrier family 26 member 3 [Source:HGNC Symbol;Acc:HGNC:3018]
1858	ENSG00000091140.15	364.167160088029	-0.0551052174806476	0.149508035609528	-0.368576961472268	0.712443070450808	0.869113294301489	DLD	dihydrolipoamide dehydrogenase [Source:HGNC Symbol;Acc:HGNC:2898]
1859	ENSG00000091157.15	215.468578408783	0.118294063653854	0.218653684256964	0.541011069883614	0.588499952669344	0.798908176225194	WDR7	WD repeat domain 7 [Source:HGNC Symbol;Acc:HGNC:13490]
1860	ENSG00000091164.13	323.174091171109	0.139958908144719	0.169044968076569	0.827938919076992	0.407705092554969	0.673863846402085	TXNL1	thioredoxin like 1 [Source:HGNC Symbol;Acc:HGNC:12436]
1861	ENSG00000091181.20	63.6149319655778	0.401384071409558	0.641447184786682	0.625747654568071	0.531480470679491	0.762835512746896	IL5RA	interleukin 5 receptor subunit alpha [Source:HGNC Symbol;Acc:HGNC:6017]
1862	ENSG00000091262.17	76.8171476052431	-0.887414859222775	0.367669076167357	-2.41362387197024	0.015794757946305	0.172076172508206	ABCC6	ATP binding cassette subfamily C member 6 [Source:HGNC Symbol;Acc:HGNC:57]
1863	ENSG00000091317.8	541.595639312198	0.0298058509934988	0.210578159940495	0.141542935895733	0.887441043506373	0.955034587800045	CMTM6	CKLF like MARVEL transmembrane domain containing 6 [Source:HGNC Symbol;Acc:HGNC:19177]
1864	ENSG00000091409.17	685.984935612888	0.0306085857983113	0.166388907767268	0.183958090770836	0.854046332489126	0.939965006497293	ITGA6	integrin subunit alpha 6 [Source:HGNC Symbol;Acc:HGNC:6142]
1865	ENSG00000091428.18	65.5532867907956	0.1214351414897	0.228083283369412	0.532415789950808	0.594438051443479	0.802955300622581	RAPGEF4	Rap guanine nucleotide exchange factor 4 [Source:HGNC Symbol;Acc:HGNC:16626]
1866	ENSG00000091436.17	498.207245017021	-0.0651185902942138	0.221501629468937	-0.29398695824649	0.768767869065548	0.898031514272182	MAP3K20	mitogen-activated protein kinase kinase kinase 20 [Source:HGNC Symbol;Acc:HGNC:17797]
1867	ENSG00000091483.8	302.129500013394	-0.080533367642031	0.0980453053773646	-0.821389329474449	0.411424539580444	0.676859726406537	FH	fumarate hydratase [Source:HGNC Symbol;Acc:HGNC:3700]
1868	ENSG00000091490.11	666.406624379057	0.423457940390411	0.187804779910425	2.25477722447949	0.0241473155532904	0.201205767846376	SEL1L3	SEL1L family member 3 [Source:HGNC Symbol;Acc:HGNC:29108]
1869	ENSG00000091513.16	142.281203520229	-0.355674072311535	0.382698213400203	-0.929385243666116	0.352689472388341	0.629351775180804	TF	transferrin [Source:HGNC Symbol;Acc:HGNC:11740]
1870	ENSG00000091527.17	547.43782693285	-0.0982498202666557	0.14273907962413	-0.688317596872376	0.491252802788083	0.736339852250681	CDV3	CDV3 homolog [Source:HGNC Symbol;Acc:HGNC:26928]
1871	ENSG00000091536.20	37.1673926304919	-0.551356093048138	0.214188417154007	-2.57416390846055	0.0100482657983989	0.145498338949386	MYO15A	myosin XVA [Source:HGNC Symbol;Acc:HGNC:7594]
1872	ENSG00000091542.9	647.406077861404	-0.225269639166448	0.149192122869481	-1.50992984638688	0.131061325935895	0.402426737274949	ALKBH5	alkB homolog 5, RNA demethylase [Source:HGNC Symbol;Acc:HGNC:25996]
1873	ENSG00000091592.17	249.533263207692	-0.216044772318057	0.263137932650327	-0.821032414984996	0.411627804718379	0.676909924521736	NLRP1	NLR family pyrin domain containing 1 [Source:HGNC Symbol;Acc:HGNC:14374]
1874	ENSG00000091622.16	217.482460386136	-0.65428530500191	0.292404897305194	-2.23760036521894	0.0252471277257212	0.205418409020217	PITPNM3	PITPNM family member 3 [Source:HGNC Symbol;Acc:HGNC:21043]
1875	ENSG00000091640.8	248.194972522673	-0.206851882523553	0.138686031176872	-1.49151202012369	0.135827117765369	0.408648449322318	SPAG7	sperm associated antigen 7 [Source:HGNC Symbol;Acc:HGNC:11216]
1876	ENSG00000091651.9	12.833365203116	0.397958816777354	0.2603813138284	1.52836934005035	0.126420862726268	0.396339304398212	ORC6	origin recognition complex subunit 6 [Source:HGNC Symbol;Acc:HGNC:17151]
1877	ENSG00000091656.19	71.8699241236041	-0.24079536217715	0.444999293065565	-0.541114033054591	0.588428986330367	0.798908176225194	ZFHX4	zinc finger homeobox 4 [Source:HGNC Symbol;Acc:HGNC:30939]
1878	ENSG00000091704.10	2.89386980506276	-0.72703345801492	0.395907896749951	-1.83637018605391	0.0663029258569928	NA	CPA1	carboxypeptidase A1 [Source:HGNC Symbol;Acc:HGNC:2296]
1879	ENSG00000091732.18	88.2071418894496	0.0494155748423729	0.127353772844863	0.388018146133519	0.698002604951108	0.860574571559279	ZC3HC1	zinc finger C3HC-type containing 1 [Source:HGNC Symbol;Acc:HGNC:29913]
1880	ENSG00000091831.25	211.133192799449	0.00540291433906999	0.315688870955915	0.0171146810551472	0.986345126839688	0.995422737542121	ESR1	estrogen receptor 1 [Source:HGNC Symbol;Acc:HGNC:3467]
1881	ENSG00000091844.8	65.4646354778358	0.805793936687214	0.405674062729326	1.98630874073124	0.0469990526920626	0.25926414852219	RGS17	regulator of G protein signaling 17 [Source:HGNC Symbol;Acc:HGNC:14088]
1882	ENSG00000091879.14	28.7295770987447	-0.0284284169082495	0.234610672097718	-0.12117273546878	0.903554218910878	0.961767084295599	ANGPT2	angiopoietin 2 [Source:HGNC Symbol;Acc:HGNC:485]
1883	ENSG00000091947.10	183.730977468312	-0.155878432926851	0.204529988547941	-0.762129964576388	0.445982440497494	0.702716259645083	TMEM101	transmembrane protein 101 [Source:HGNC Symbol;Acc:HGNC:28653]
1884	ENSG00000091972.19	73.4297641070215	-0.65230105453184	0.296615949857756	-2.19914355531	0.0278677163540304	0.212529986628956	CD200	CD200 molecule [Source:HGNC Symbol;Acc:HGNC:7203]
1885	ENSG00000091986.16	709.343896991743	-0.270125826213067	0.331183696787071	-0.815637450857793	0.414707523120601	0.679155000031782	CCDC80	coiled-coil domain containing 80 [Source:HGNC Symbol;Acc:HGNC:30649]
1886	ENSG00000092009.10	5.99623571782046	-0.516740738797664	0.504680814730688	-1.02389614131342	0.30588433299377	0.587243185348255	CMA1	chymase 1 [Source:HGNC Symbol;Acc:HGNC:2097]
1887	ENSG00000092010.15	762.615767881036	0.138953666897769	0.139534070904691	0.995840413720043	0.319327690678265	0.599262778883179	PSME1	proteasome activator subunit 1 [Source:HGNC Symbol;Acc:HGNC:9568]
1888	ENSG00000092020.11	94.0523945002453	0.178744440040041	0.213856433583469	0.835815116921776	0.403258920804302	0.670679927182556	PPP2R3C	protein phosphatase 2 regulatory subunit B''gamma [Source:HGNC Symbol;Acc:HGNC:17485]
1889	ENSG00000092036.19	70.0739569313464	0.00490019895740752	0.145671892427579	0.0336386029984724	0.97316533893451	0.990768582091648	HAUS4	HAUS augmin like complex subunit 4 [Source:HGNC Symbol;Acc:HGNC:20163]
1890	ENSG00000092051.18	216.329647569807	-1.05562524730392	0.427292086244169	-2.47050034692359	0.0134924188074914	0.162018571715397	JPH4	junctophilin 4 [Source:HGNC Symbol;Acc:HGNC:20156]
1891	ENSG00000092054.14	8.7888760916746	-0.731876518505724	0.379687008370346	-1.92757851169839	0.0539075737969694	0.273675931417725	MYH7	myosin heavy chain 7 [Source:HGNC Symbol;Acc:HGNC:7577]
1892	ENSG00000092067.7	3.15037280577386	-0.856413825425881	0.523043635393531	-1.63736592412892	0.101554033806806	NA	CEBPE	CCAAT enhancer binding protein epsilon [Source:HGNC Symbol;Acc:HGNC:1836]
1893	ENSG00000092068.21	928.372024194775	-0.196980609878149	0.224839850491746	-0.876092958820838	0.380979500274771	0.652960552135128	SLC7A8	solute carrier family 7 member 8 [Source:HGNC Symbol;Acc:HGNC:11066]
1894	ENSG00000092094.11	296.32489302067	0.0262958745443105	0.0931788314558832	0.282208674797136	0.777783507029546	0.902902440283274	OSGEP	O-sialoglycoprotein endopeptidase [Source:HGNC Symbol;Acc:HGNC:18028]
1895	ENSG00000092096.19	659.275513080062	-0.878249373977733	0.345338382513638	-2.54315598395162	0.0109856174997488	0.149748647761553	SLC22A17	solute carrier family 22 member 17 [Source:HGNC Symbol;Acc:HGNC:23095]
1896	ENSG00000092098.18	57.9840452839027	0.0774722283178648	0.156733782544354	0.494291830773247	0.621100093673854	0.818398668272883	RNF31	ring finger protein 31 [Source:HGNC Symbol;Acc:HGNC:16031]
1897	ENSG00000092108.22	298.334061198527	0.192718774715157	0.190180176964315	1.01334838252527	0.310893785182614	0.592201942553774	SCFD1	sec1 family domain containing 1 [Source:HGNC Symbol;Acc:HGNC:20726]
1898	ENSG00000092140.16	65.5516801918453	0.375696035405645	0.278346438024727	1.34974256567376	0.177098573572325	0.461277587872267	G2E3	G2/M-phase specific E3 ubiquitin protein ligase [Source:HGNC Symbol;Acc:HGNC:20338]
1899	ENSG00000092148.14	793.788429460873	0.274659421084533	0.124317055179865	2.2093462613569	0.0271505657698197	0.210433742339451	HECTD1	HECT domain E3 ubiquitin protein ligase 1 [Source:HGNC Symbol;Acc:HGNC:20157]
1900	ENSG00000092199.19	1195.73181332015	0.121618208383759	0.110343244338602	1.10218082776829	0.270383065297463	0.557453493837855	HNRNPC	heterogeneous nuclear ribonucleoprotein C [Source:HGNC Symbol;Acc:HGNC:5035]
1901	ENSG00000092200.13	10.2622694928371	-0.141904482890096	0.313702909179458	-0.452353098226826	0.651014629429792	0.83592878332513	RPGRIP1	RPGR interacting protein 1 [Source:HGNC Symbol;Acc:HGNC:13436]
1902	ENSG00000092201.10	566.452569035562	0.132239732500717	0.0773991034264192	1.70854346686888	0.0875355482316629	0.336308892830661	SUPT16H	SPT16 homolog, facilitates chromatin remodeling subunit [Source:HGNC Symbol;Acc:HGNC:11465]
1903	ENSG00000092203.15	486.429567729567	0.00800307780113615	0.0624616843492653	0.128127793614811	0.898047841198136	0.959999583535849	TOX4	TOX high mobility group box family member 4 [Source:HGNC Symbol;Acc:HGNC:20161]
1904	ENSG00000092208.19	29.2028415839401	0.0681515513531201	0.217416947138073	0.313460161455766	0.753931083169764	0.890467580166673	GEMIN2	gem nuclear organelle associated protein 2 [Source:HGNC Symbol;Acc:HGNC:10884]
1905	ENSG00000092295.12	38.993585767923	-0.70053554650829	0.343345809127254	-2.0403206559852	0.0413183987837526	0.246581024376244	TGM1	transglutaminase 1 [Source:HGNC Symbol;Acc:HGNC:11777]
1906	ENSG00000092330.19	363.052230845916	0.0436162953696813	0.0807868165315713	0.539893725762001	0.589270325075003	0.799316646840961	TINF2	TERF1 interacting nuclear factor 2 [Source:HGNC Symbol;Acc:HGNC:11824]
1907	ENSG00000092377.15	42.3260810557325	-0.174407965612588	0.215991315644152	-0.807476750129745	0.419391864266346	0.683137422821595	TBL1Y	transducin beta like 1 Y-linked [Source:HGNC Symbol;Acc:HGNC:18502]
1908	ENSG00000092421.17	283.861965057983	0.541168138267794	0.268376803135134	2.01644900731343	0.0437530453164481	0.252820493253225	SEMA6A	semaphorin 6A [Source:HGNC Symbol;Acc:HGNC:10738]
1909	ENSG00000092439.16	256.349038356838	0.419582796628346	0.213007457814184	1.96980331549878	0.0488609164622136	0.263492363062147	TRPM7	transient receptor potential cation channel subfamily M member 7 [Source:HGNC Symbol;Acc:HGNC:17994]
1910	ENSG00000092445.12	81.5698138210744	-0.466371142924818	0.267652275744387	-1.74245162544484	0.0814294491119371	0.328384416471435	TYRO3	TYRO3 protein tyrosine kinase [Source:HGNC Symbol;Acc:HGNC:12446]
1911	ENSG00000092470.12	19.3432773288353	0.0211281454377805	0.22659675146268	0.0932411665277567	0.925711970661738	0.970669943066407	WDR76	WD repeat domain 76 [Source:HGNC Symbol;Acc:HGNC:25773]
1912	ENSG00000092529.26	123.646510924206	-0.106981936276129	0.154749570462421	-0.69132299337857	0.489362585218915	0.734827150303511	CAPN3	calpain 3 [Source:HGNC Symbol;Acc:HGNC:1480]
1913	ENSG00000092531.10	245.229898544889	0.169456301133275	0.125572558789518	1.34946920542819	0.177186305082764	0.461287338138225	SNAP23	synaptosome associated protein 23 [Source:HGNC Symbol;Acc:HGNC:11131]
1914	ENSG00000092607.15	5.90002843018388	0.808509149354936	0.445027127755535	1.81676374074677	0.0692532970377305	0.306028965458046	TBX15	T-box transcription factor 15 [Source:HGNC Symbol;Acc:HGNC:11594]
1915	ENSG00000092621.13	634.72048159331	-0.42603601962168	0.255905202757115	-1.66481968725755	0.0959487349538041	0.34951764832465	PHGDH	phosphoglycerate dehydrogenase [Source:HGNC Symbol;Acc:HGNC:8923]
1916	ENSG00000092758.18	25.0136665716582	-0.637691178995306	0.279091162404637	-2.2848848867194	0.0223195784476744	0.195415486004101	COL9A3	collagen type IX alpha 3 chain [Source:HGNC Symbol;Acc:HGNC:2219]
1917	ENSG00000092820.19	1788.09249948167	-0.0615834586814888	0.147378474611756	-0.417859248738462	0.676050028817651	0.850475709601628	EZR	ezrin [Source:HGNC Symbol;Acc:HGNC:12691]
1918	ENSG00000092841.19	4430.50770205132	-0.37607280471714	0.161948752523657	-2.32217166762186	0.0202236939143072	0.188844328090736	MYL6	myosin light chain 6 [Source:HGNC Symbol;Acc:HGNC:7587]
1919	ENSG00000092847.14	671.671078650236	-0.114410885221966	0.0900029950743936	-1.27118975460092	0.203661150542572	0.489094182207042	AGO1	argonaute RISC component 1 [Source:HGNC Symbol;Acc:HGNC:3262]
1920	ENSG00000092850.12	11.9383647706129	-0.193786840622991	0.446807137494415	-0.433714738107589	0.664495602870216	0.843475036456916	TEKT2	tektin 2 [Source:HGNC Symbol;Acc:HGNC:11725]
1921	ENSG00000092853.14	9.71566714998903	0.015179101994028	0.368372191199215	0.0412058845826914	0.967131762440305	0.987571699577531	CLSPN	claspin [Source:HGNC Symbol;Acc:HGNC:19715]
1922	ENSG00000092871.17	284.873292099044	0.246971903693043	0.13859878247243	1.78191972027006	0.0747623241785722	0.31600374842025	RFFL	ring finger and FYVE like domain containing E3 ubiquitin protein ligase [Source:HGNC Symbol;Acc:HGNC:24821]
1923	ENSG00000092929.13	121.891772843644	-0.546668829722603	0.274542117375447	-1.99120206017429	0.0464586774725874	0.258610920358543	UNC13D	unc-13 homolog D [Source:HGNC Symbol;Acc:HGNC:23147]
1924	ENSG00000092931.12	127.225966992725	0.0914764049646183	0.12456522646031	0.734365501224093	0.462726006782316	0.715566185294574	MFSD11	major facilitator superfamily domain containing 11 [Source:HGNC Symbol;Acc:HGNC:25458]
1925	ENSG00000092964.18	336.489970795028	-0.50726838097916	0.206713509841759	-2.4539682063716	0.0141289472860809	0.165568636094862	DPYSL2	dihydropyrimidinase like 2 [Source:HGNC Symbol;Acc:HGNC:3014]
1926	ENSG00000092969.12	158.178297733994	-0.558415942973071	0.298021496396385	-1.87374383970728	0.0609657403351075	0.289052527017138	TGFB2	transforming growth factor beta 2 [Source:HGNC Symbol;Acc:HGNC:11768]
1927	ENSG00000092978.11	124.863370252023	0.192287208445336	0.200465013158752	0.959205825572465	0.337455066298181	0.616718704527106	GPATCH2	G-patch domain containing 2 [Source:HGNC Symbol;Acc:HGNC:25499]
1928	ENSG00000093000.19	325.739055098278	0.137047714032597	0.137316714427164	0.998041022204116	0.318259467000896	0.598339263153106	NUP50	nucleoporin 50 [Source:HGNC Symbol;Acc:HGNC:8065]
1929	ENSG00000093009.11	11.343295303481	0.231797408914462	0.358400157138682	0.646755879698927	0.517789951252586	0.75371116791303	CDC45	cell division cycle 45 [Source:HGNC Symbol;Acc:HGNC:1739]
[truncated: 30,321 more rows]
