# Supplementary material for: Prostate Cancer: Dissecting Novel Immunosuppressive Mechanisms Through Context-Specific Transcriptomic Programs and MDSC Cells
Source: Int J Mol Sci. 2026 Feb 3;27(3):1511. doi: 10.3390/ijms27031511 (PMC12898330; doi:10.3390/ijms27031511)
Supplement: Supplementary file 1 [file ijms-27-01511-s001.zip › Table_S3_DE_Relapse_full_results.csv]

	Ensembl	baseMean	log2FoldChange	lfcSE	stat	pvalue	padj	external_gene_name	description
1	ENSG00000000003.16	1182.6545640766	-0.0532406395226427	0.1080502893339	-0.492739444298171	0.622196703163183	0.913836065368856	TSPAN6	tetraspanin 6 [Source:HGNC Symbol;Acc:HGNC:11858]
2	ENSG00000000005.6	7.92234490129046	-0.715715965413758	0.402172165920852	-1.77962580720868	0.0751372198223754	0.630343910474821	TNMD	tenomodulin [Source:HGNC Symbol;Acc:HGNC:17757]
3	ENSG00000000419.14	446.532750887576	0.133664198027325	0.0672511585704929	1.98753747695243	0.0468628671044503	0.592769096762035	DPM1	dolichyl-phosphate mannosyltransferase subunit 1, catalytic [Source:HGNC Symbol;Acc:HGNC:3005]
4	ENSG00000000457.14	249.390666670641	0.227233665987944	0.0942614570381235	2.41067423661869	0.015923063646092	0.485576042118276	SCYL3	SCY1 like pseudokinase 3 [Source:HGNC Symbol;Acc:HGNC:19285]
5	ENSG00000000460.17	55.4137775363945	0.189790360303071	0.0882149617368582	2.15145318397585	0.0314404472293476	0.562992549538581	FIRRM	FIGNL1 interacting regulator of recombination and mitosis [Source:HGNC Symbol;Acc:HGNC:25565]
6	ENSG00000000938.13	70.0238569530461	-0.00862533696590386	0.136466344811982	-0.0632048654764477	0.949603370438573	0.992331671495656	FGR	FGR proto-oncogene, Src family tyrosine kinase [Source:HGNC Symbol;Acc:HGNC:3697]
7	ENSG00000000971.17	89.9745790386324	0.0281700795381936	0.195736081939433	0.143918685094097	0.885564680720547	0.978720536664439	CFH	complement factor H [Source:HGNC Symbol;Acc:HGNC:4883]
8	ENSG00000001036.14	1072.88160976577	-0.221926841675717	0.125039621598759	-1.77485215356666	0.0759223022797963	0.631055134036693	FUCA2	alpha-L-fucosidase 2 [Source:HGNC Symbol;Acc:HGNC:4008]
9	ENSG00000001084.13	824.360112932868	-0.0424634531102739	0.089295342996921	-0.475539391922579	0.634402562997877	0.918941194981041	GCLC	glutamate-cysteine ligase catalytic subunit [Source:HGNC Symbol;Acc:HGNC:4311]
10	ENSG00000001167.15	561.885005549895	0.0086524616576859	0.0789549461474151	0.109587328975326	0.91273666014124	0.983405482193551	NFYA	nuclear transcription factor Y subunit alpha [Source:HGNC Symbol;Acc:HGNC:7804]
11	ENSG00000001460.18	154.5588321418	-0.0104842733671482	0.0911325492303852	-0.115044223558849	0.908410069392978	0.982110267039897	STPG1	sperm tail PG-rich repeat containing 1 [Source:HGNC Symbol;Acc:HGNC:28070]
12	ENSG00000001461.19	1816.09703435449	-0.405659964500984	0.17663556042708	-2.29659284642433	0.0216420071149667	0.517735629654313	NIPAL3	NIPA like domain containing 3 [Source:HGNC Symbol;Acc:HGNC:25233]
13	ENSG00000001497.18	559.870417971954	-0.0582650792296329	0.0464336362137409	-1.25480328444299	0.20955017999817	0.735812588722529	LAS1L	LAS1 like ribosome biogenesis factor [Source:HGNC Symbol;Acc:HGNC:25726]
14	ENSG00000001561.7	1047.78025804745	-0.0712782399113577	0.115019181912764	-0.619707415111147	0.535450432913081	0.88637037097251	ENPP4	ectonucleotide pyrophosphatase/phosphodiesterase 4 [Source:HGNC Symbol;Acc:HGNC:3359]
15	ENSG00000001617.12	696.09662774057	-0.0800313913362303	0.121750550311791	-0.657339052113339	0.510962931392841	0.876955679880483	SEMA3F	semaphorin 3F [Source:HGNC Symbol;Acc:HGNC:10728]
16	ENSG00000001626.18	138.684530053673	-0.218799299962413	0.25439448526524	-0.860078785647757	0.389745614450655	0.831889772233294	CFTR	CF transmembrane conductance regulator [Source:HGNC Symbol;Acc:HGNC:1884]
17	ENSG00000001629.10	803.438650996523	0.1891771667746	0.0732960781080247	2.58099985234938	0.00985146239120416	0.465850810640152	ANKIB1	ankyrin repeat and IBR domain containing 1 [Source:HGNC Symbol;Acc:HGNC:22215]
18	ENSG00000001630.18	33.5774125227231	0.248008693968697	0.236836998517312	1.04717039787416	0.295020995529929	0.781880720991736	CYP51A1	cytochrome P450 family 51 subfamily A member 1 [Source:HGNC Symbol;Acc:HGNC:2649]
19	ENSG00000001631.17	145.33985991013	0.158252818747351	0.110017239607304	1.43843655150974	0.150310227924308	0.697219329558263	KRIT1	KRIT1 ankyrin repeat containing [Source:HGNC Symbol;Acc:HGNC:1573]
20	ENSG00000002016.18	112.57835725678	0.324696736128863	0.154005421449453	2.10834614179758	0.0350010594622976	0.574325830050871	RAD52	RAD52 homolog, DNA repair protein [Source:HGNC Symbol;Acc:HGNC:9824]
21	ENSG00000002330.14	520.729478342785	-0.183461171338792	0.104703786892136	-1.75219232068263	0.0797407436777918	0.636809208342093	BAD	BCL2 associated agonist of cell death [Source:HGNC Symbol;Acc:HGNC:936]
22	ENSG00000002549.13	952.609888474284	-0.0257178542511802	0.0738966888328405	-0.348024446797011	0.727821823912694	0.937070181480858	LAP3	leucine aminopeptidase 3 [Source:HGNC Symbol;Acc:HGNC:18449]
23	ENSG00000002586.20	1428.33905879736	-0.0732156288129259	0.103409705554147	-0.708015059327182	0.478935905679538	0.866771463853734	CD99	CD99 molecule (Xg blood group) [Source:HGNC Symbol;Acc:HGNC:7082]
24	ENSG00000002587.10	119.825683205069	-0.112729625337682	0.201824818529521	-0.558551847879866	0.576467610349122	0.898364734198466	HS3ST1	heparan sulfate-glucosamine 3-sulfotransferase 1 [Source:HGNC Symbol;Acc:HGNC:5194]
25	ENSG00000002726.21	147.315764624317	-0.5752065408119	0.417127379833478	-1.37897095376844	0.167903709658817	0.706516062788778	AOC1	amine oxidase copper containing 1 [Source:HGNC Symbol;Acc:HGNC:80]
26	ENSG00000002745.13	13.4000353309295	0.0817133237813798	0.230742858135918	0.354131540371433	0.723240305919868	0.936952995588968	WNT16	Wnt family member 16 [Source:HGNC Symbol;Acc:HGNC:16267]
27	ENSG00000002746.15	42.0881759216781	-0.642141325061594	0.259825537169093	-2.4714326854011	0.013457288402579	0.483427085217249	HECW1	HECT, C2 and WW domain containing E3 ubiquitin protein ligase 1 [Source:HGNC Symbol;Acc:HGNC:22195]
28	ENSG00000002822.16	2.76690194685747	0.0728218605511055	0.22197225462636	0.328067400467165	0.742860701781057	0.941431116939155	MAD1L1	mitotic arrest deficient 1 like 1 [Source:HGNC Symbol;Acc:HGNC:6762]
29	ENSG00000002834.19	1162.62887319087	-0.000120313571309072	0.135850692991683	-0.000885630898595695	0.999293368871814	0.99982457931112	LASP1	LIM and SH3 protein 1 [Source:HGNC Symbol;Acc:HGNC:6513]
30	ENSG00000002919.15	371.105242033258	-0.0639338306287024	0.0699166335106045	-0.914429477200233	0.360491218742379	0.81871364811201	SNX11	sorting nexin 11 [Source:HGNC Symbol;Acc:HGNC:14975]
31	ENSG00000002933.9	154.293549714611	-0.10208941495644	0.177612926072565	-0.574785952880088	0.565436068091765	0.895193572714053	TMEM176A	transmembrane protein 176A [Source:HGNC Symbol;Acc:HGNC:24930]
32	ENSG00000003056.8	619.127954064194	0.0112977846149702	0.136531440587723	0.0827485930444807	0.934051445670549	0.989306418132333	M6PR	mannose-6-phosphate receptor, cation dependent [Source:HGNC Symbol;Acc:HGNC:6752]
33	ENSG00000003096.15	182.971531036458	-0.0224099977283107	0.129898062380493	-0.172519876875978	0.863028836146759	0.973418618670207	KLHL13	kelch like family member 13 [Source:HGNC Symbol;Acc:HGNC:22931]
34	ENSG00000003137.9	31.9582952266802	0.0769911981391496	0.193703972749981	0.397468348460382	0.691022122575715	0.931584055347269	CYP26B1	cytochrome P450 family 26 subfamily B member 1 [Source:HGNC Symbol;Acc:HGNC:20581]
35	ENSG00000003147.19	906.589390420518	-0.000847186203519709	0.0909750460391989	-0.00931229211090124	0.992569973286328	0.998699518813648	ICA1	islet cell autoantigen 1 [Source:HGNC Symbol;Acc:HGNC:5343]
36	ENSG00000003249.15	349.867728094386	-0.221099491684733	0.159773865396064	-1.38382764375543	0.166411236380817	0.705075805026621	DBNDD1	dysbindin domain containing 1 [Source:HGNC Symbol;Acc:HGNC:28455]
37	ENSG00000003393.16	357.814249821584	0.126818130292678	0.0672076714971048	1.88695914421229	0.0591658210493372	0.608248145350247	ALS2	alsin Rho guanine nucleotide exchange factor ALS2 [Source:HGNC Symbol;Acc:HGNC:443]
38	ENSG00000003400.16	110.158910740736	0.203621752939663	0.152451460420979	1.33564973649568	0.181663785388294	0.718326823394203	CASP10	caspase 10 [Source:HGNC Symbol;Acc:HGNC:1500]
39	ENSG00000003402.21	1370.42462076092	0.143425631399587	0.0906715307447273	1.58181548520871	0.113691698893191	0.668939184619015	CFLAR	CASP8 and FADD like apoptosis regulator [Source:HGNC Symbol;Acc:HGNC:1876]
40	ENSG00000003436.16	246.38081917849	0.137545726261452	0.144754120208339	0.950202495538555	0.342009370862776	0.810496310020572	TFPI	tissue factor pathway inhibitor [Source:HGNC Symbol;Acc:HGNC:11760]
41	ENSG00000003509.16	153.279224277855	0.123633917529605	0.0820165121636791	1.50742715421586	0.131701202872697	0.687042070056095	NDUFAF7	NADH:ubiquinone oxidoreductase complex assembly factor 7 [Source:HGNC Symbol;Acc:HGNC:28816]
42	ENSG00000003756.17	1139.03152832027	0.204866643454001	0.146321523255351	1.40011283983479	0.161479530691538	0.702202595831123	RBM5	RNA binding motif protein 5 [Source:HGNC Symbol;Acc:HGNC:9902]
43	ENSG00000003987.14	15.4987914787252	0.0727016088691491	0.137600948099272	0.528351075144473	0.597255688025385	0.906004418144552	MTMR7	myotubularin related protein 7 [Source:HGNC Symbol;Acc:HGNC:7454]
44	ENSG00000003989.18	1074.16185867102	0.00343369327986783	0.132052168760517	0.0260025512045545	0.979255303573233	0.997243211082139	SLC7A2	solute carrier family 7 member 2 [Source:HGNC Symbol;Acc:HGNC:11060]
45	ENSG00000004059.11	1382.09186915653	-0.0477056474217847	0.0692982817201987	-0.688410249685595	0.491194471097819	0.870971189636743	ARF5	ADP ribosylation factor 5 [Source:HGNC Symbol;Acc:HGNC:658]
46	ENSG00000004139.14	132.780931365295	0.138268153698118	0.103405029796156	1.33715114217062	0.181173306263555	0.718171925715723	SARM1	sterile alpha and TIR motif containing 1 [Source:HGNC Symbol;Acc:HGNC:17074]
47	ENSG00000004142.12	1595.92778666867	-0.117289610654888	0.072457771730002	-1.61873057719664	0.105505244855475	0.663768895338584	POLDIP2	DNA polymerase delta interacting protein 2 [Source:HGNC Symbol;Acc:HGNC:23781]
48	ENSG00000004399.13	637.898196509514	0.0458386946785566	0.129956700140471	0.352722827134032	0.724296244349193	0.936952995588968	PLXND1	plexin D1 [Source:HGNC Symbol;Acc:HGNC:9107]
49	ENSG00000004455.18	1553.42198707167	-0.0246875034285606	0.0464833075736309	-0.531104706554173	0.595346222918496	0.905618003454596	AK2	adenylate kinase 2 [Source:HGNC Symbol;Acc:HGNC:362]
50	ENSG00000004468.13	711.172261693405	-0.274673336659566	0.31432595820149	-0.873848721343894	0.382200643417461	0.828078103098059	CD38	CD38 molecule [Source:HGNC Symbol;Acc:HGNC:1667]
51	ENSG00000004478.8	1929.73949639701	-0.19818506863872	0.120412463315676	-1.64588501207847	0.0997874352632431	0.659940501096863	FKBP4	FKBP prolyl isomerase 4 [Source:HGNC Symbol;Acc:HGNC:3720]
52	ENSG00000004487.18	1457.72247036863	0.0224245715803806	0.0647840356211957	0.346143480648554	0.729234887963524	0.937577722071449	KDM1A	lysine demethylase 1A [Source:HGNC Symbol;Acc:HGNC:29079]
53	ENSG00000004534.15	885.483562399346	0.155971709217356	0.190888982158748	0.817080731708477	0.413882293475748	0.843605493680087	RBM6	RNA binding motif protein 6 [Source:HGNC Symbol;Acc:HGNC:9903]
54	ENSG00000004660.15	167.200748507107	0.101010546821826	0.103407045557337	0.976824608781789	0.328655990759677	0.802815856816625	CAMKK1	calcium/calmodulin dependent protein kinase kinase 1 [Source:HGNC Symbol;Acc:HGNC:1469]
55	ENSG00000004700.16	185.139992902106	0.3123707743757	0.186719975689681	1.67293709857184	0.0943396795469218	0.655728906756991	RECQL	RecQ like helicase [Source:HGNC Symbol;Acc:HGNC:9948]
56	ENSG00000004766.17	414.748779517589	0.0793449364476512	0.0771524221397737	1.02841795820623	0.303753264641878	0.786513754673384	VPS50	VPS50 subunit of EARP/GARPII complex [Source:HGNC Symbol;Acc:HGNC:25956]
57	ENSG00000004776.13	336.574453331994	0.0233508855148006	0.213793859496172	0.109221497613774	0.913026809681299	0.983405482193551	HSPB6	heat shock protein family B (small) member 6 [Source:HGNC Symbol;Acc:HGNC:26511]
58	ENSG00000004777.19	103.456579776837	0.273112658640262	0.271520604782919	1.00586347345026	0.314481249008542	0.795084511873365	ARHGAP33	Rho GTPase activating protein 33 [Source:HGNC Symbol;Acc:HGNC:23085]
59	ENSG00000004779.10	960.710219405557	-0.0645421916174038	0.0994582002148822	-0.648937860105639	0.5163785420261	0.879506707539452	NDUFAB1	NADH:ubiquinone oxidoreductase subunit AB1 [Source:HGNC Symbol;Acc:HGNC:7694]
60	ENSG00000004799.8	444.542972818208	0.0867367316524672	0.194266067718915	0.446484209367779	0.655247516417749	0.921062364394691	PDK4	pyruvate dehydrogenase kinase 4 [Source:HGNC Symbol;Acc:HGNC:8812]
61	ENSG00000004809.14	6.12199224441901	0.22355307135926	0.362505650641143	0.616688514962111	0.537440198083076	0.887618720198091	SLC22A16	solute carrier family 22 member 16 [Source:HGNC Symbol;Acc:HGNC:20302]
62	ENSG00000004838.14	21.4656678394997	-0.398484257057105	0.288980531376143	-1.37893115207277	0.167915982210036	0.706516062788778	ZMYND10	zinc finger MYND-type containing 10 [Source:HGNC Symbol;Acc:HGNC:19412]
63	ENSG00000004846.17	4.84040765992956	0.498506523931073	0.300386011232191	1.6595530593658	0.0970043981632153	0.658618374928019	ABCB5	ATP binding cassette subfamily B member 5 [Source:HGNC Symbol;Acc:HGNC:46]
64	ENSG00000004848.8	68.3764122634387	0.258355726098142	0.318007995196214	0.812418964305392	0.416551268019975	0.844102765420379	ARX	aristaless related homeobox [Source:HGNC Symbol;Acc:HGNC:18060]
65	ENSG00000004864.14	433.493805017011	0.10724302561329	0.110086462235756	0.974170878373976	0.32997170157093	0.803497023093205	SLC25A13	solute carrier family 25 member 13 [Source:HGNC Symbol;Acc:HGNC:10983]
66	ENSG00000004866.22	443.30897147733	-0.141015940994838	0.0811509886137714	-1.73769837439673	0.0822639753195546	0.640874972575248	ST7	suppression of tumorigenicity 7 [Source:HGNC Symbol;Acc:HGNC:11351]
67	ENSG00000004897.12	746.701422929226	-0.00327377800421579	0.0565257244115907	-0.0579166041354527	0.953815057134993	0.993693243390715	CDC27	cell division cycle 27 [Source:HGNC Symbol;Acc:HGNC:1728]
68	ENSG00000004961.15	295.285581732885	-0.0512747216127973	0.0608967228897635	-0.841994760631305	0.399790886170783	0.83696044847911	HCCS	holocytochrome c synthase [Source:HGNC Symbol;Acc:HGNC:4837]
69	ENSG00000004975.12	581.761341815442	-0.0265275932316659	0.0635178768083559	-0.417639797874606	0.676210494429974	0.927394157373732	DVL2	dishevelled segment polarity protein 2 [Source:HGNC Symbol;Acc:HGNC:3086]
70	ENSG00000005001.10	121.481882335705	-0.0859856880927569	0.173064482467806	-0.496841910406153	0.619300538032333	0.912846950287131	PRSS22	serine protease 22 [Source:HGNC Symbol;Acc:HGNC:14368]
71	ENSG00000005007.14	1938.51046685464	-0.0358135636434412	0.0843234535155843	-0.424716518955456	0.67104334025868	0.925134411714095	UPF1	UPF1 RNA helicase and ATPase [Source:HGNC Symbol;Acc:HGNC:9962]
72	ENSG00000005020.13	549.898538742128	0.0888486296550595	0.106487453615489	0.834357726083665	0.404079431522653	0.838889348020576	SKAP2	src kinase associated phosphoprotein 2 [Source:HGNC Symbol;Acc:HGNC:15687]
73	ENSG00000005022.6	2497.70190039417	0.0822620596679062	0.118691511026481	0.693074500075688	0.488262799438693	0.870200889294751	SLC25A5	solute carrier family 25 member 5 [Source:HGNC Symbol;Acc:HGNC:10991]
74	ENSG00000005059.16	106.003985576143	0.102839803499574	0.132590504175792	0.77561967305914	0.437973581015965	0.852887451368642	MCUB	mitochondrial calcium uniporter dominant negative subunit beta [Source:HGNC Symbol;Acc:HGNC:26076]
75	ENSG00000005073.6	285.892229565592	-0.0122301848150512	0.100091006800037	-0.122190646353322	0.902748034074775	0.981409950357573	HOXA11	homeobox A11 [Source:HGNC Symbol;Acc:HGNC:5101]
76	ENSG00000005075.16	593.339909575571	-0.194946938920855	0.110934743806534	-1.75731184146271	0.0788646705199965	0.635935143055229	POLR2J	RNA polymerase II subunit J [Source:HGNC Symbol;Acc:HGNC:9197]
77	ENSG00000005100.13	336.943771454488	-0.0418835306879241	0.0793877391438259	-0.527581855077699	0.597789589563634	0.90606410428363	DHX33	DEAH-box helicase 33 [Source:HGNC Symbol;Acc:HGNC:16718]
78	ENSG00000005102.14	78.5925453048623	0.00284662370435634	0.193480455132688	0.0147127197028979	0.988261371601812	0.99750543376167	MEOX1	mesenchyme homeobox 1 [Source:HGNC Symbol;Acc:HGNC:7013]
79	ENSG00000005108.17	334.538468280106	0.309586119272086	0.236616593066915	1.30838718983894	0.190742015359236	0.724651044026436	THSD7A	thrombospondin type 1 domain containing 7A [Source:HGNC Symbol;Acc:HGNC:22207]
80	ENSG00000005156.12	683.628125555465	-0.0294475477213907	0.110946638811021	-0.265420818845621	0.790685300004633	0.953960053265726	LIG3	DNA ligase 3 [Source:HGNC Symbol;Acc:HGNC:6600]
81	ENSG00000005175.10	473.068457674538	-0.00177386308524169	0.0670029753597283	-0.0264743927522338	0.978878958061912	0.997243211082139	RPAP3	RNA polymerase II associated protein 3 [Source:HGNC Symbol;Acc:HGNC:26151]
82	ENSG00000005187.12	597.407844597305	-0.225407663554836	0.233672227082134	-0.964631810846768	0.334729260337945	0.807095099132128	ACSM3	acyl-CoA synthetase medium chain family member 3 [Source:HGNC Symbol;Acc:HGNC:10522]
83	ENSG00000005189.20	169.363053117953	-0.013811510070476	0.117967612156026	-0.117078830520097	0.906797585148183	0.982004059025756	REXO5	RNA exonuclease 5 [Source:HGNC Symbol;Acc:HGNC:24661]
84	ENSG00000005194.15	424.895513550252	-0.0709347411146672	0.0765990756782272	-0.926052181264506	0.354418863001338	0.815805670755869	CIAPIN1	cytokine induced apoptosis inhibitor 1 [Source:HGNC Symbol;Acc:HGNC:28050]
85	ENSG00000005206.17	400.898619686675	-0.0672747001336936	0.11467571300993	-0.586651683847549	0.55743766361584	0.892847812026576	SPPL2B	signal peptide peptidase like 2B [Source:HGNC Symbol;Acc:HGNC:30627]
86	ENSG00000005238.20	360.857861166476	0.00589306932614326	0.0932740678127182	0.0631801471120114	0.949623053500549	0.992331671495656	ATOSB	atos homolog B [Source:HGNC Symbol;Acc:HGNC:25666]
87	ENSG00000005243.10	256.41868195012	-0.0160392487904959	0.172124275049854	-0.0931841181951259	0.925757291330764	0.986384194272488	COPZ2	COPI coat complex subunit zeta 2 [Source:HGNC Symbol;Acc:HGNC:19356]
88	ENSG00000005249.14	607.900664392564	0.0578671748633138	0.138111554241388	0.418988658705373	0.675224420950949	0.927194842540666	PRKAR2B	protein kinase cAMP-dependent type II regulatory subunit beta [Source:HGNC Symbol;Acc:HGNC:9392]
89	ENSG00000005302.19	409.305539753607	0.113846386345394	0.0726086564712607	1.56794508917068	0.11689394778314	0.673775367333701	MSL3	MSL complex subunit 3 [Source:HGNC Symbol;Acc:HGNC:7370]
90	ENSG00000005339.15	1374.47062740851	0.0492196570823909	0.0825098748967917	0.59653050188184	0.550820883488329	0.892002350204636	CREBBP	CREB binding protein [Source:HGNC Symbol;Acc:HGNC:2348]
91	ENSG00000005379.17	406.646853478047	0.134997596231845	0.18556582272691	0.7274917021251	0.466924796712229	0.861965550085946	TSPOAP1	TSPO associated protein 1 [Source:HGNC Symbol;Acc:HGNC:16831]
92	ENSG00000005381.9	3.18192747530959	0.0379386862829688	0.293093364037426	0.129442324317258	0.89700765940132	0.980314482123747	MPO	myeloperoxidase [Source:HGNC Symbol;Acc:HGNC:7218]
93	ENSG00000005421.9	15.0455594671094	1.12501137003099	0.605242664774511	1.858777372296	0.0630587010811101	0.613407654185872	PON1	paraoxonase 1 [Source:HGNC Symbol;Acc:HGNC:9204]
94	ENSG00000005436.14	426.363489895992	-0.0897096092055017	0.0793680414916003	-1.1302988900765	0.25835030210663	0.76529051947625	GCFC2	GC-rich sequence DNA-binding factor 2 [Source:HGNC Symbol;Acc:HGNC:1317]
95	ENSG00000005448.17	177.54884581343	-0.0856777690985435	0.101997949590437	-0.839995014042682	0.400911182091304	0.837302171119321	WDR54	WD repeat domain 54 [Source:HGNC Symbol;Acc:HGNC:25770]
96	ENSG00000005469.12	698.926762852416	-0.0534255088009687	0.10616351180582	-0.50323795711174	0.614796981169238	0.91125086056052	CROT	carnitine O-octanoyltransferase [Source:HGNC Symbol;Acc:HGNC:2366]
97	ENSG00000005471.19	20.0882623611305	0.268514965150029	0.136251292932213	1.97073333670028	0.0487543853052508	0.594869827768427	ABCB4	ATP binding cassette subfamily B member 4 [Source:HGNC Symbol;Acc:HGNC:45]
98	ENSG00000005483.23	1337.43644456975	0.118653919160283	0.0840620027852816	1.41150478490691	0.158095825731966	0.701450484779987	KMT2E	lysine methyltransferase 2E (inactive) [Source:HGNC Symbol;Acc:HGNC:18541]
99	ENSG00000005486.17	1404.26183793214	-0.20453142736896	0.0987290890572276	-2.07164301141688	0.0382987456209979	0.578606395722943	RHBDD2	rhomboid domain containing 2 [Source:HGNC Symbol;Acc:HGNC:23082]
100	ENSG00000005513.11	40.3961397660683	-0.275772181063545	0.170333924516713	-1.61900914245939	0.105445296034791	0.663768895338584	SOX8	SRY-box transcription factor 8 [Source:HGNC Symbol;Acc:HGNC:11203]
101	ENSG00000005700.15	1183.44131046317	-0.0820687801635214	0.0913295441712818	-0.898600566861556	0.368865456674242	0.823513689883187	IBTK	inhibitor of Bruton tyrosine kinase [Source:HGNC Symbol;Acc:HGNC:17853]
102	ENSG00000005801.18	434.199774086401	0.202824321064193	0.111387050888561	1.82089676893512	0.0686225504504042	0.618769740468975	ZNF195	zinc finger protein 195 [Source:HGNC Symbol;Acc:HGNC:12986]
103	ENSG00000005810.20	868.459449023847	0.0275386983739152	0.120752788849977	0.228058487395511	0.819600771955076	0.962049553351698	MYCBP2	MYC binding protein 2 [Source:HGNC Symbol;Acc:HGNC:23386]
104	ENSG00000005812.11	1445.83986994709	-0.0805342235842098	0.0975250151458479	-0.825780169977636	0.408928804926654	0.841684597645115	FBXL3	F-box and leucine rich repeat protein 3 [Source:HGNC Symbol;Acc:HGNC:13599]
105	ENSG00000005844.19	147.232413507446	0.0273998269279995	0.178220423051961	0.153741229309118	0.877813774935148	0.978096784838183	ITGAL	integrin subunit alpha L [Source:HGNC Symbol;Acc:HGNC:6148]
106	ENSG00000005882.12	271.3893742364	-0.0149215795881692	0.0985485486535328	-0.151413489006611	0.879649549449867	0.978384752219103	PDK2	pyruvate dehydrogenase kinase 2 [Source:HGNC Symbol;Acc:HGNC:8810]
107	ENSG00000005884.18	746.044903754822	0.0134287182547353	0.106834166509048	0.12569685048835	0.899971895040191	0.980736727760429	ITGA3	integrin subunit alpha 3 [Source:HGNC Symbol;Acc:HGNC:6139]
108	ENSG00000005889.16	781.793775712724	0.107325815556983	0.100594547225131	1.0669148429764	0.286010291623448	0.77727795107573	ZFX	zinc finger protein X-linked [Source:HGNC Symbol;Acc:HGNC:12869]
109	ENSG00000005893.17	4955.8153281136	-0.156005083491101	0.106308816080695	-1.46747080103576	0.142248026658308	0.69220969556184	LAMP2	lysosomal associated membrane protein 2 [Source:HGNC Symbol;Acc:HGNC:6501]
110	ENSG00000005961.19	4.83566786695243	0.178379274685475	0.280782493201573	0.635293435326175	0.525237054278838	0.883091233418461	ITGA2B	integrin subunit alpha 2b [Source:HGNC Symbol;Acc:HGNC:6138]
111	ENSG00000005981.13	1.64863027452692	-0.133123092092856	0.422948748071995	-0.314749937669033	0.752951525024296	0.944165012110721	ASB4	ankyrin repeat and SOCS box containing 4 [Source:HGNC Symbol;Acc:HGNC:16009]
112	ENSG00000006007.12	1295.21031190973	-0.0426887661766681	0.0726638704570379	-0.587482691304031	0.556879571821493	0.892664664342664	GDE1	glycerophosphodiester phosphodiesterase 1 [Source:HGNC Symbol;Acc:HGNC:29644]
113	ENSG00000006015.18	334.658202250242	-0.199960295684641	0.147346138840139	-1.35707862627867	0.174756228985384	0.713827545940906	REX1BD	required for excision 1-B domain containing [Source:HGNC Symbol;Acc:HGNC:26098]
114	ENSG00000006016.12	56.3284378634655	0.516458348968691	0.266458092878673	1.93823480228784	0.0525945825820939	0.59929882008905	CRLF1	cytokine receptor like factor 1 [Source:HGNC Symbol;Acc:HGNC:2364]
115	ENSG00000006025.13	194.945708903702	0.130408964210394	0.135936831044978	0.959335032366946	0.337389992437159	0.808620243876682	OSBPL7	oxysterol binding protein like 7 [Source:HGNC Symbol;Acc:HGNC:16387]
116	ENSG00000006042.12	1906.0669670301	-0.159089008338104	0.0938616657448661	-1.69493058828231	0.0900885890589311	0.64945965849426	TMEM98	transmembrane protein 98 [Source:HGNC Symbol;Acc:HGNC:24529]
117	ENSG00000006047.13	21.0754217603437	-0.065558479015572	0.27812413214225	-0.235716615133711	0.813652576134196	0.960392877368908	YBX2	Y-box binding protein 2 [Source:HGNC Symbol;Acc:HGNC:17948]
118	ENSG00000006062.18	143.104628952687	0.150642313027787	0.152393545019231	0.98850848970524	0.3229036786995	0.79903002120805	MAP3K14	mitogen-activated protein kinase kinase kinase 14 [Source:HGNC Symbol;Acc:HGNC:6853]
119	ENSG00000006071.16	70.0426478081324	-0.0787705456944374	0.271685508781914	-0.289932819926983	0.771867632816426	0.948469706881219	ABCC8	ATP binding cassette subfamily C member 8 [Source:HGNC Symbol;Acc:HGNC:59]
120	ENSG00000006118.15	461.993683750717	0.132334827006787	0.168512394121926	0.785312129095011	0.432270586100386	0.850359167393382	TMEM132A	transmembrane protein 132A [Source:HGNC Symbol;Acc:HGNC:31092]
121	ENSG00000006125.18	2883.08525465955	-0.052864285626281	0.0831189960651565	-0.636007268240355	0.524771684705614	0.882781074876375	AP2B1	adaptor related protein complex 2 subunit beta 1 [Source:HGNC Symbol;Acc:HGNC:563]
122	ENSG00000006128.12	28.1794450118281	0.0870416585676795	0.291112442243908	0.29899669659173	0.764942566068998	0.946191182941593	TAC1	tachykinin precursor 1 [Source:HGNC Symbol;Acc:HGNC:11517]
123	ENSG00000006194.12	522.969160526566	0.0705401457448187	0.0547519726534103	1.28835806869189	0.197621347945539	0.728328511168253	ZNF263	zinc finger protein 263 [Source:HGNC Symbol;Acc:HGNC:13056]
124	ENSG00000006210.7	953.887117160687	-0.0770082254952536	0.144964201678374	-0.531222361132363	0.595264699173687	0.905596749559969	CX3CL1	C-X3-C motif chemokine ligand 1 [Source:HGNC Symbol;Acc:HGNC:10647]
125	ENSG00000006282.22	1312.47263807856	-0.0509730664754598	0.0861836402342665	-0.591447127748417	0.554220871260108	0.892101339047461	SPATA20	spermatogenesis associated 20 [Source:HGNC Symbol;Acc:HGNC:26125]
126	ENSG00000006283.18	53.0061228706608	-0.198304405820626	0.24049664141045	-0.824562058986033	0.409620269220357	0.841684597645115	CACNA1G	calcium voltage-gated channel subunit alpha1 G [Source:HGNC Symbol;Acc:HGNC:1394]
127	ENSG00000006327.14	171.627073152233	0.169281269904541	0.154882320237619	1.09296703229155	0.274408274859526	0.772910543997918	TNFRSF12A	TNF receptor superfamily member 12A [Source:HGNC Symbol;Acc:HGNC:18152]
128	ENSG00000006377.11	5.20288651453152	0.302262173366076	0.350947843015566	0.861273774384388	0.389087276210955	0.831769169570451	DLX6	distal-less homeobox 6 [Source:HGNC Symbol;Acc:HGNC:2919]
129	ENSG00000006432.16	125.084894612972	0.135424836671862	0.135469902585182	0.999667336342168	0.317471524373244	0.796486058902911	MAP3K9	mitogen-activated protein kinase kinase kinase 9 [Source:HGNC Symbol;Acc:HGNC:6861]
130	ENSG00000006451.8	757.92292199371	0.00704078247197486	0.0597432036902798	0.117850768574039	0.906185902292149	0.981941746169099	RALA	RAS like proto-oncogene A [Source:HGNC Symbol;Acc:HGNC:9839]
131	ENSG00000006453.14	921.302738184521	-0.166796932823018	0.115982243960028	-1.43812472606154	0.150398668124897	0.697219329558263	BAIAP2L1	BAR/IMD domain containing adaptor protein 2 like 1 [Source:HGNC Symbol;Acc:HGNC:21649]
132	ENSG00000006459.11	556.077844271083	0.157538038584103	0.112164180813945	1.4045307284455	0.16016086797137	0.701777452715049	KDM7A	lysine demethylase 7A [Source:HGNC Symbol;Acc:HGNC:22224]
133	ENSG00000006468.15	1367.37277150112	-1.19087527866972	0.46211894840873	-2.57698863630328	0.00996652271062638	0.467626287481792	ETV1	ETS variant transcription factor 1 [Source:HGNC Symbol;Acc:HGNC:3490]
134	ENSG00000006530.18	420.189972878641	0.041588658463713	0.0505175565446173	0.823251584367146	0.410364939880744	0.84202225209172	AGK	acylglycerol kinase [Source:HGNC Symbol;Acc:HGNC:21869]
135	ENSG00000006534.17	82.2905117536645	-0.0282540965025066	0.13030861311142	-0.216824474053362	0.828345138107372	0.964948084064025	ALDH3B1	aldehyde dehydrogenase 3 family member B1 [Source:HGNC Symbol;Acc:HGNC:410]
136	ENSG00000006555.11	124.566918569782	-0.204705087483642	0.165781310842234	-1.23478989545722	0.216908708946275	0.73863004284227	TTC22	tetratricopeptide repeat domain 22 [Source:HGNC Symbol;Acc:HGNC:26067]
137	ENSG00000006576.17	291.174777809229	0.140577767430943	0.0859441032143851	1.63568833896929	0.101904831242769	0.661635741524706	PHTF2	putative homeodomain transcription factor 2 [Source:HGNC Symbol;Acc:HGNC:13411]
138	ENSG00000006607.14	406.52879108677	0.0764825976519196	0.122677957674849	0.623442051869111	0.53299407120092	0.885400250738132	FARP2	FERM, ARH/RhoGEF and pleckstrin domain protein 2 [Source:HGNC Symbol;Acc:HGNC:16460]
139	ENSG00000006611.17	1.98157459938288	0.130474747100329	0.347133374299583	0.375863448346304	0.707018415354115	0.934314783725629	USH1C	USH1 protein network component harmonin [Source:HGNC Symbol;Acc:HGNC:12597]
140	ENSG00000006625.18	733.172043091949	-0.0112890425093417	0.147671370138033	-0.0764470628178602	0.939063428410075	0.990371568366992	GGCT	gamma-glutamylcyclotransferase [Source:HGNC Symbol;Acc:HGNC:21705]
141	ENSG00000006634.8	158.033919708294	0.0790371265015696	0.0951081025748341	0.831024112161008	0.40596000806175	0.839986733152087	DBF4	DBF4-CDC7 kinase regulatory subunit [Source:HGNC Symbol;Acc:HGNC:17364]
142	ENSG00000006638.13	27.2630581998914	0.0305577681551362	0.177570958983869	0.17208764501808	0.86336862571163	0.973679889221352	TBXA2R	thromboxane A2 receptor [Source:HGNC Symbol;Acc:HGNC:11608]
143	ENSG00000006652.15	206.553610842777	0.0792525813390246	0.234900181904998	0.33738833531886	0.735824176778356	0.939394476600556	IFRD1	interferon related developmental regulator 1 [Source:HGNC Symbol;Acc:HGNC:5456]
144	ENSG00000006695.12	215.223911797487	0.042240947072927	0.0602674441583295	0.700891628355022	0.48337064933139	0.868589680973766	COX10	cytochrome c oxidase assembly factor heme A:farnesyltransferase COX10 [Source:HGNC Symbol;Acc:HGNC:2260]
145	ENSG00000006704.11	301.046663344324	0.100528720993275	0.0887613940812568	1.13257257880883	0.257393789392701	0.765012154517952	GTF2IRD1	GTF2I repeat domain containing 1 [Source:HGNC Symbol;Acc:HGNC:4661]
146	ENSG00000006712.15	877.345941366174	-0.135082209481755	0.0586785619506936	-2.30207089252225	0.0213311745939471	0.516649912568121	PAF1	PAF1 homolog, Paf1/RNA polymerase II complex component [Source:HGNC Symbol;Acc:HGNC:25459]
147	ENSG00000006715.16	991.112498431189	0.114264046892384	0.0697100745377146	1.63913247332084	0.101185673349889	0.66098119624253	VPS41	VPS41 subunit of HOPS complex [Source:HGNC Symbol;Acc:HGNC:12713]
148	ENSG00000006740.18	170.921294530431	-0.0595334698065152	0.105011183733729	-0.566925042550431	0.570765109266253	0.896139970336765	ARHGAP44	Rho GTPase activating protein 44 [Source:HGNC Symbol;Acc:HGNC:29096]
149	ENSG00000006744.19	814.674532103649	-0.0599474728325584	0.0794847554161159	-0.75420088441769	0.450728606628791	0.857080538292508	ELAC2	elaC ribonuclease Z 2 [Source:HGNC Symbol;Acc:HGNC:14198]
150	ENSG00000006747.15	244.241622427194	-0.339640031383141	0.24452982639726	-1.38895134547459	0.164847545602637	0.704497657023443	SCIN	scinderin [Source:HGNC Symbol;Acc:HGNC:21695]
151	ENSG00000006756.16	1472.64098791455	-0.111497428259199	0.11322343895008	-0.984755712183925	0.324744079581669	0.799764697505622	ARSD	arylsulfatase D [Source:HGNC Symbol;Acc:HGNC:717]
152	ENSG00000006757.12	429.719139855774	-0.0952985936595137	0.073774584033632	-1.29175372396637	0.196442445808953	0.727894550394525	PNPLA4	patatin like phospholipase domain containing 4 [Source:HGNC Symbol;Acc:HGNC:24887]
153	ENSG00000006831.10	1186.73643832449	-0.1214739777478	0.0671994462440241	-1.80766337428863	0.0706589082334036	0.622943730341134	ADIPOR2	adiponectin receptor 2 [Source:HGNC Symbol;Acc:HGNC:24041]
154	ENSG00000006837.12	9.59405781697732	0.0320305538493348	0.174503698428088	0.183552292231414	0.854364692382704	0.970682938144397	CDKL3	cyclin dependent kinase like 3 [Source:HGNC Symbol;Acc:HGNC:15483]
155	ENSG00000007001.14	2.13726410052002	0.160133475787538	0.318609881721487	0.502600468391997	0.615245199899197	0.911378690591009	UPP2	uridine phosphorylase 2 [Source:HGNC Symbol;Acc:HGNC:23061]
156	ENSG00000007038.11	36.1725076809012	-0.847718548590757	0.353471595178507	-2.39826498127141	0.0164729436875201	0.485576042118276	PRSS21	serine protease 21 [Source:HGNC Symbol;Acc:HGNC:9485]
157	ENSG00000007047.16	423.070334029443	0.00790536488477582	0.0662489964422418	0.119328069998283	0.905015445733282	0.981757172996015	MARK4	microtubule affinity regulating kinase 4 [Source:HGNC Symbol;Acc:HGNC:13538]
158	ENSG00000007062.12	67.9040138633789	-0.552104810744324	0.290486111695518	-1.90062377688828	0.0573513088694429	0.60576238574063	PROM1	prominin 1 [Source:HGNC Symbol;Acc:HGNC:9454]
159	ENSG00000007080.11	561.486251176844	-0.243905244925151	0.094912392375646	-2.56979345710535	0.0101759164836099	0.469329810686899	CCDC124	coiled-coil domain containing 124 [Source:HGNC Symbol;Acc:HGNC:25171]
160	ENSG00000007129.18	14.1876457300482	-0.217226915808375	0.216032424221551	-1.00552922363913	0.314642084930268	0.795220404601217	CEACAM21	CEA cell adhesion molecule 21 [Source:HGNC Symbol;Acc:HGNC:28834]
161	ENSG00000007168.15	1415.87583682491	-0.0222747770392761	0.0723505939060988	-0.307872760079699	0.75817915399391	0.945381981544734	PAFAH1B1	platelet activating factor acetylhydrolase 1b regulatory subunit 1 [Source:HGNC Symbol;Acc:HGNC:8574]
162	ENSG00000007171.19	6.77095733010885	-0.733498269978115	0.23522378776073	-3.11829971348064	0.00181897725719192	0.355988454159341	NOS2	nitric oxide synthase 2 [Source:HGNC Symbol;Acc:HGNC:7873]
163	ENSG00000007174.18	38.0167595181902	-0.158144757234842	0.210918737038761	-0.749789987628171	0.453381199887371	0.857117573705267	DNAH9	dynein axonemal heavy chain 9 [Source:HGNC Symbol;Acc:HGNC:2953]
164	ENSG00000007202.16	2037.53943909428	0.0103435088447287	0.107034684432292	0.0966369817371839	0.923014686744577	0.985587980361274	BLTP2	bridge-like lipid transfer protein family member 2 [Source:HGNC Symbol;Acc:HGNC:28960]
165	ENSG00000007237.19	253.68172537625	0.159114378193321	0.146600771678302	1.08535839458253	0.277762951992074	0.774275924967987	GAS7	growth arrest specific 7 [Source:HGNC Symbol;Acc:HGNC:4169]
166	ENSG00000007255.10	615.492054356759	-0.256919733005968	0.102927611994813	-2.49612060385618	0.0125559903776147	0.483427085217249	TRAPPC6A	trafficking protein particle complex subunit 6A [Source:HGNC Symbol;Acc:HGNC:23069]
167	ENSG00000007264.15	106.221148626852	-0.245145001248766	0.228536611312493	-1.07267277588869	0.283417959276703	0.776755834010728	MATK	megakaryocyte-associated tyrosine kinase [Source:HGNC Symbol;Acc:HGNC:6906]
168	ENSG00000007312.14	47.170115228606	0.0486838424208476	0.188148994033051	0.258751542473278	0.795826948270979	0.955169357275332	CD79B	CD79b molecule [Source:HGNC Symbol;Acc:HGNC:1699]
169	ENSG00000007314.12	4.4813178088096	-0.252728680227469	0.385241805268415	-0.656026103011799	0.511807329193377	0.877263258586243	SCN4A	sodium voltage-gated channel alpha subunit 4 [Source:HGNC Symbol;Acc:HGNC:10591]
170	ENSG00000007341.19	209.802153266317	-0.0113622101579503	0.0799645231863955	-0.142090638513098	0.887008412534725	0.979258928760941	ST7L	suppression of tumorigenicity 7 like [Source:HGNC Symbol;Acc:HGNC:18441]
171	ENSG00000007376.8	286.881875236306	-0.204530853572155	0.0848600030632917	-2.41021501518929	0.0159431214751267	0.485576042118276	RPUSD1	RNA pseudouridine synthase domain containing 1 [Source:HGNC Symbol;Acc:HGNC:14173]
172	ENSG00000007384.15	564.801768512614	-0.0385356618138386	0.0860711011748977	-0.447718935714946	0.654356053954092	0.921062364394691	RHBDF1	rhomboid 5 homolog 1 [Source:HGNC Symbol;Acc:HGNC:20561]
173	ENSG00000007392.17	423.336344703016	0.169489421158654	0.190308066231981	0.890605556109482	0.373140817437299	0.82450012568886	LUC7L	LUC7 like [Source:HGNC Symbol;Acc:HGNC:6723]
174	ENSG00000007402.12	197.488092893724	-0.0696046475001745	0.110283302663331	-0.631144024700288	0.527946357651767	0.883453752866756	CACNA2D2	calcium voltage-gated channel auxiliary subunit alpha2delta 2 [Source:HGNC Symbol;Acc:HGNC:1400]
175	ENSG00000007516.15	272.882484843359	0.0239343753139802	0.142811281378879	0.167594430096053	0.866902353361343	0.974544935229281	BAIAP3	BAI1 associated protein 3 [Source:HGNC Symbol;Acc:HGNC:948]
176	ENSG00000007520.4	448.561796880412	-0.175699880506966	0.0883982541682024	-1.98759446281199	0.0468565592060364	0.592769096762035	TSR3	TSR3 ribosome maturation factor [Source:HGNC Symbol;Acc:HGNC:14175]
177	ENSG00000007541.17	548.0929816856	-0.165570386104768	0.0817908748755784	-2.02431367015741	0.0429378879682928	0.591234512527693	PIGQ	phosphatidylinositol glycan anchor biosynthesis class Q [Source:HGNC Symbol;Acc:HGNC:14135]
178	ENSG00000007545.16	212.350026841371	0.10762085787377	0.118045242457284	0.911691616142128	0.361931078609398	0.819717466649725	CRAMP1	cramped chromatin regulator homolog 1 [Source:HGNC Symbol;Acc:HGNC:14122]
179	ENSG00000007866.22	738.055231940024	0.0572824076353625	0.0888745056465227	0.644531378471906	0.519230916791586	0.880144723670582	TEAD3	TEA domain transcription factor 3 [Source:HGNC Symbol;Acc:HGNC:11716]
180	ENSG00000007908.16	278.318793399189	0.00740025101954252	0.252207985683699	0.0293418584644793	0.976591943034382	0.997159134798014	SELE	selectin E [Source:HGNC Symbol;Acc:HGNC:10718]
181	ENSG00000007923.17	286.738536710438	0.0804324182637402	0.116538122336986	0.6901811754883	0.490080259852492	0.870803722218932	DNAJC11	DnaJ heat shock protein family (Hsp40) member C11 [Source:HGNC Symbol;Acc:HGNC:25570]
182	ENSG00000007933.13	26.1609701769022	0.272863388737106	0.191344227402342	1.4260340771261	0.153858505824514	0.698435189526459	FMO3	flavin containing dimethylaniline monoxygenase 3 [Source:HGNC Symbol;Acc:HGNC:3771]
183	ENSG00000007944.16	795.647173135165	0.136131703055353	0.066694984987264	2.04110853434256	0.041240040287014	0.588466184233858	MYLIP	myosin regulatory light chain interacting protein [Source:HGNC Symbol;Acc:HGNC:21155]
184	ENSG00000007952.18	28.3555037602275	-0.215506504640593	0.198129429306216	-1.08770567499854	0.276725061639596	0.773629547233303	NOX1	NADPH oxidase 1 [Source:HGNC Symbol;Acc:HGNC:7889]
185	ENSG00000007968.7	13.1447880668881	0.117008124443306	0.198396846947109	0.589768064582695	0.555346155771798	0.892243318835119	E2F2	E2F transcription factor 2 [Source:HGNC Symbol;Acc:HGNC:3114]
186	ENSG00000008018.9	2359.63795186705	-0.123373715686133	0.087271111246541	-1.41368333603088	0.157454900269367	0.700661251049487	PSMB1	proteasome 20S subunit beta 1 [Source:HGNC Symbol;Acc:HGNC:9537]
187	ENSG00000008056.14	15.0615584100523	0.0303598344110963	0.183294165983471	0.16563448295367	0.868444608633962	0.974869988728165	SYN1	synapsin I [Source:HGNC Symbol;Acc:HGNC:11494]
188	ENSG00000008083.14	257.195448467041	0.0909286809613394	0.0967833137687252	0.939507828576978	0.347470074758136	0.812946565830292	JARID2	jumonji and AT-rich interaction domain containing 2 [Source:HGNC Symbol;Acc:HGNC:6196]
189	ENSG00000008086.13	407.525361815727	-0.0654031053728426	0.147008469819467	-0.444893450378476	0.656396756068477	0.921227593072978	CDKL5	cyclin dependent kinase like 5 [Source:HGNC Symbol;Acc:HGNC:11411]
190	ENSG00000008118.10	34.6196808621436	0.066181388494865	0.183201348316112	0.361249461879887	0.717912969823416	0.936558863056179	CAMK1G	calcium/calmodulin dependent protein kinase IG [Source:HGNC Symbol;Acc:HGNC:14585]
191	ENSG00000008128.23	69.4668914754147	-0.0399773976157077	0.148489976940845	-0.269226236270707	0.7877555917609	0.953008391247307	CDK11A	cyclin dependent kinase 11A [Source:HGNC Symbol;Acc:HGNC:1730]
192	ENSG00000008130.15	1023.45870784594	-0.0712564796962966	0.0514717387437352	-1.38438066083341	0.166241927390554	0.705075805026621	NADK	NAD kinase [Source:HGNC Symbol;Acc:HGNC:29831]
193	ENSG00000008226.20	16.7736456465827	0.270200917948463	0.269355023747414	1.00314044337945	0.315793103547672	0.795781837419454	DLEC1	DLEC1 cilia and flagella associated protein [Source:HGNC Symbol;Acc:HGNC:2899]
194	ENSG00000008256.17	763.800831664748	0.134194648755734	0.113805937822033	1.17915331417579	0.238337132315702	0.751991456328063	CYTH3	cytohesin 3 [Source:HGNC Symbol;Acc:HGNC:9504]
195	ENSG00000008277.15	624.812140629449	0.0700283829408432	0.156966347785479	0.446136282896438	0.655498805347993	0.921062364394691	ADAM22	ADAM metallopeptidase domain 22 [Source:HGNC Symbol;Acc:HGNC:201]
196	ENSG00000008282.10	3018.59446093041	-0.0630295266458571	0.0815985761537493	-0.772434147957385	0.43985733538693	0.853793880865443	SYPL1	synaptophysin like 1 [Source:HGNC Symbol;Acc:HGNC:11507]
197	ENSG00000008283.16	3996.03888910037	-0.195354098778797	0.116230715233153	-1.68074418527777	0.0928126141496184	0.65339099124013	CYB561	cytochrome b561 [Source:HGNC Symbol;Acc:HGNC:2571]
198	ENSG00000008294.22	1039.79313487605	0.0605342393064285	0.0778600714396688	0.777474746517983	0.43687872802257	0.852604384244336	SPAG9	sperm associated antigen 9 [Source:HGNC Symbol;Acc:HGNC:14524]
199	ENSG00000008300.17	68.1701330583115	0.482587867021946	0.26455974429045	1.82411677300433	0.0681344202924311	0.618769740468975	CELSR3	cadherin EGF LAG seven-pass G-type receptor 3 [Source:HGNC Symbol;Acc:HGNC:3230]
200	ENSG00000008311.16	391.026797337083	0.109135589754452	0.129563485726051	0.842332923839423	0.399601627005512	0.83688277032492	AASS	aminoadipate-semialdehyde synthase [Source:HGNC Symbol;Acc:HGNC:17366]
201	ENSG00000008323.16	53.8172337906409	0.0927794917036528	0.149724063339178	0.619669875599586	0.535475152493489	0.88637037097251	PLEKHG6	pleckstrin homology and RhoGEF domain containing G6 [Source:HGNC Symbol;Acc:HGNC:25562]
202	ENSG00000008324.12	688.695415663842	-0.33969253483322	0.200781106725033	-1.69185507727291	0.0906736090905327	0.64945965849426	SS18L2	SS18 like 2 [Source:HGNC Symbol;Acc:HGNC:15593]
203	ENSG00000008382.16	349.743496163134	-0.199246176454828	0.0917125087807067	-2.17250819003594	0.0298173525619073	0.555182539506847	MPND	MPN domain containing [Source:HGNC Symbol;Acc:HGNC:25934]
204	ENSG00000008394.13	2447.70141851651	-0.266666230198161	0.183726811717019	-1.4514279527633	0.146660730788116	0.694722743976172	MGST1	microsomal glutathione S-transferase 1 [Source:HGNC Symbol;Acc:HGNC:7061]
205	ENSG00000008405.12	418.187910194016	0.128448435842165	0.0748712499569327	1.71559090994274	0.0862369434003954	0.645361867646187	CRY1	cryptochrome circadian regulator 1 [Source:HGNC Symbol;Acc:HGNC:2384]
206	ENSG00000008441.19	4346.39280839407	-0.11507376056829	0.116279169816243	-0.989633489387148	0.322353294836827	0.798571240983553	NFIX	nuclear factor I X [Source:HGNC Symbol;Acc:HGNC:7788]
207	ENSG00000008513.17	298.797821508051	-0.126211223658505	0.151725207064826	-0.831840839766195	0.405498788460324	0.839550967677294	ST3GAL1	ST3 beta-galactoside alpha-2,3-sialyltransferase 1 [Source:HGNC Symbol;Acc:HGNC:10862]
208	ENSG00000008516.19	22.592936070599	-0.159905843023167	0.143837939623769	-1.11170838126176	0.266263555029726	0.769510214503286	MMP25	matrix metallopeptidase 25 [Source:HGNC Symbol;Acc:HGNC:14246]
209	ENSG00000008517.19	484.863896881923	-0.121145648311231	0.16826035518597	-0.719989258178697	0.471531609350534	0.863219002451626	IL32	interleukin 32 [Source:HGNC Symbol;Acc:HGNC:16830]
210	ENSG00000008710.20	617.978599628825	0.253730650106004	0.147946489702447	1.71501635906544	0.0863422276727292	0.645361867646187	PKD1	polycystin 1, transient receptor potential channel interacting [Source:HGNC Symbol;Acc:HGNC:9008]
211	ENSG00000008735.14	164.562647260286	-0.133120816939504	0.179892990207564	-0.740000023268869	0.45929998021053	0.857618212650384	MAPK8IP2	mitogen-activated protein kinase 8 interacting protein 2 [Source:HGNC Symbol;Acc:HGNC:6883]
212	ENSG00000008838.21	646.762103878067	-0.0352307562196413	0.0713904116217365	-0.493494230097904	0.621663415746646	0.913717766856654	MED24	mediator complex subunit 24 [Source:HGNC Symbol;Acc:HGNC:22963]
213	ENSG00000008853.18	193.629387015617	-0.00517979917652273	0.0934732938171074	-0.0554147496573478	0.955808045365994	0.994210895486888	RHOBTB2	Rho related BTB domain containing 2 [Source:HGNC Symbol;Acc:HGNC:18756]
214	ENSG00000008869.12	633.390979028179	0.00774735525948772	0.103926668270566	0.0745463641662985	0.940575650498339	0.990498973404374	HEATR5B	HEAT repeat containing 5B [Source:HGNC Symbol;Acc:HGNC:29273]
215	ENSG00000008952.17	4105.79811354546	-0.0260467487896287	0.0868720176307781	-0.299828984061727	0.764307605758002	0.946060455453744	SEC62	SEC62 homolog, preprotein translocation factor [Source:HGNC Symbol;Acc:HGNC:11846]
216	ENSG00000008988.11	13487.1034542189	-0.141414154146919	0.193436897211943	-0.731060910225293	0.464741949284568	0.860979166073237	RPS20	ribosomal protein S20 [Source:HGNC Symbol;Acc:HGNC:10405]
217	ENSG00000009307.17	10998.7519624552	0.0128425726555793	0.0626918509981649	0.204852344461088	0.837687489146552	0.966776133781973	CSDE1	cold shock domain containing E1 [Source:HGNC Symbol;Acc:HGNC:29905]
218	ENSG00000009335.19	1525.4128317062	0.0587392819782656	0.110490518530417	0.531622828451976	0.594987250537941	0.905450167274909	UBE3C	ubiquitin protein ligase E3C [Source:HGNC Symbol;Acc:HGNC:16803]
219	ENSG00000009413.17	407.162805996449	0.317217341070823	0.154040467556791	2.05931172569229	0.0394643859202245	0.580745946922645	REV3L	REV3 like, DNA directed polymerase zeta catalytic subunit [Source:HGNC Symbol;Acc:HGNC:9968]
220	ENSG00000009694.14	220.841521271961	-0.155681112908857	0.330538505369288	-0.470992366637967	0.637646186008221	0.91990795735166	TENM1	teneurin transmembrane protein 1 [Source:HGNC Symbol;Acc:HGNC:8117]
221	ENSG00000009724.18	23.6026284152717	0.162781697814879	0.203611581693525	0.799471702252657	0.424016948633145	0.846833700316714	MASP2	MBL associated serine protease 2 [Source:HGNC Symbol;Acc:HGNC:6902]
222	ENSG00000009765.15	25.4148733573139	0.504115128170404	0.295360685420655	1.70677802786258	0.0878633178404585	0.645953188357108	IYD	iodotyrosine deiodinase [Source:HGNC Symbol;Acc:HGNC:21071]
223	ENSG00000009780.16	214.680257509296	0.119966383854863	0.0637546227628654	1.88168918042346	0.0598782296291949	0.609121879861762	FAM76A	family with sequence similarity 76 member A [Source:HGNC Symbol;Acc:HGNC:28530]
224	ENSG00000009790.15	64.5131527702118	0.202943317142969	0.194792182971063	1.04184528376643	0.297483415465718	0.783744390300774	TRAF3IP3	TRAF3 interacting protein 3 [Source:HGNC Symbol;Acc:HGNC:30766]
225	ENSG00000009830.13	239.354428014186	0.088383262663987	0.0723615248135382	1.22141238581876	0.221929919962188	0.741441702545498	POMT2	protein O-mannosyltransferase 2 [Source:HGNC Symbol;Acc:HGNC:19743]
226	ENSG00000009844.16	722.047203117907	-0.0671794141598415	0.0731771614286259	-0.918037989562708	0.358598977379682	0.81871364811201	VTA1	vesicle trafficking 1 [Source:HGNC Symbol;Acc:HGNC:20954]
227	ENSG00000009950.16	15.8712749415835	0.0847375760575358	0.237529331413467	0.35674573558258	0.721282163307086	0.936592001732512	MLXIPL	MLX interacting protein like [Source:HGNC Symbol;Acc:HGNC:12744]
228	ENSG00000009954.11	1490.10107676563	0.0806977040525079	0.0860825858721292	0.937445166579681	0.348529616968948	0.813791219892969	BAZ1B	bromodomain adjacent to zinc finger domain 1B [Source:HGNC Symbol;Acc:HGNC:961]
229	ENSG00000010017.13	652.068211432997	0.0382441483336446	0.0683051688346402	0.559901234213031	0.575546806872396	0.898364734198466	RANBP9	RAN binding protein 9 [Source:HGNC Symbol;Acc:HGNC:13727]
230	ENSG00000010030.14	43.3268610411301	-0.0280902551056286	0.18489722127787	-0.151923619573566	0.879247178804124	0.978384752219103	ETV7	ETS variant transcription factor 7 [Source:HGNC Symbol;Acc:HGNC:18160]
231	ENSG00000010072.16	174.654105788041	0.0753122791865501	0.0719434220601051	1.04682647877982	0.295179615659537	0.781900540554703	SPRTN	SprT-like N-terminal domain [Source:HGNC Symbol;Acc:HGNC:25356]
232	ENSG00000010165.20	481.707147215009	0.0177011587079115	0.0897471504513031	0.197233657212506	0.843644693246531	0.968083396339149	METTL13	methyltransferase 13, eEF1A N-terminus and K55 [Source:HGNC Symbol;Acc:HGNC:24248]
233	ENSG00000010219.14	350.173299873959	-0.0144512951669171	0.101436882499262	-0.1424658843101	0.886712024845066	0.979167664687164	DYRK4	dual specificity tyrosine phosphorylation regulated kinase 4 [Source:HGNC Symbol;Acc:HGNC:3095]
234	ENSG00000010244.19	1766.47853445766	0.0662217691014965	0.0453545205729388	1.46009192170821	0.144264812500922	0.693195009457835	ZNF207	zinc finger protein 207 [Source:HGNC Symbol;Acc:HGNC:12998]
235	ENSG00000010256.12	2053.03952819905	-0.157833432905205	0.0849843928847728	-1.85720492372294	0.0632820047593829	0.613407654185872	UQCRC1	ubiquinol-cytochrome c reductase core protein 1 [Source:HGNC Symbol;Acc:HGNC:12585]
236	ENSG00000010270.14	1301.79849194553	0.00662008197224887	0.136883902696325	0.0483627500520307	0.961427145700208	0.994762271584542	STARD3NL	STARD3 N-terminal like [Source:HGNC Symbol;Acc:HGNC:19169]
237	ENSG00000010278.15	7004.66805625275	-0.133579322135752	0.0990452428428193	-1.34866974224837	0.17744306845336	0.716881125663433	CD9	CD9 molecule [Source:HGNC Symbol;Acc:HGNC:1709]
238	ENSG00000010292.13	379.577734347784	0.080192182825893	0.153575908712341	0.522166422443893	0.60155446246962	0.907863803719067	NCAPD2	non-SMC condensin I complex subunit D2 [Source:HGNC Symbol;Acc:HGNC:24305]
239	ENSG00000010295.20	111.454861239202	0.120845086719883	0.166836394056137	0.724332885540677	0.468861392300996	0.862511948567705	IFFO1	intermediate filament family orphan 1 [Source:HGNC Symbol;Acc:HGNC:24970]
240	ENSG00000010310.9	16.3545456129332	0.368565740493778	0.302734279204408	1.21745625061812	0.223430672277623	0.741666585151456	GIPR	gastric inhibitory polypeptide receptor [Source:HGNC Symbol;Acc:HGNC:4271]
241	ENSG00000010318.22	75.8172758253701	0.0516655336985584	0.0995020657460929	0.519240814863053	0.603592820174972	0.908676625184242	PHF7	PHD finger protein 7 [Source:HGNC Symbol;Acc:HGNC:18458]
242	ENSG00000010319.7	174.252101555555	0.046780974569732	0.156624267864445	0.298682798059237	0.765182083413793	0.946225533644988	SEMA3G	semaphorin 3G [Source:HGNC Symbol;Acc:HGNC:30400]
243	ENSG00000010322.16	1789.60032407807	0.022659401676336	0.0890560835517094	0.254439683092274	0.799155896781191	0.956445607657914	NISCH	nischarin [Source:HGNC Symbol;Acc:HGNC:18006]
244	ENSG00000010327.10	358.794327804479	0.177163362561102	0.153314499966769	1.15555516666396	0.247863155300891	0.758049343485694	STAB1	stabilin 1 [Source:HGNC Symbol;Acc:HGNC:18628]
245	ENSG00000010361.14	188.087170519905	-0.217875514090531	0.0770948431225462	-2.82607117760401	0.00471227917513789	0.410820132249553	FUZ	fuzzy planar cell polarity protein [Source:HGNC Symbol;Acc:HGNC:26219]
246	ENSG00000010379.16	6.24120986669064	-0.612653520320298	0.289073864473175	-2.11936669348104	0.0340594893017264	0.571677994153915	SLC6A13	solute carrier family 6 member 13 [Source:HGNC Symbol;Acc:HGNC:11046]
247	ENSG00000010404.18	70.9975712163183	0.191387725591214	0.0939788797485792	2.03649720132046	0.0417004538475887	0.589057165631587	IDS	iduronate 2-sulfatase [Source:HGNC Symbol;Acc:HGNC:5389]
248	ENSG00000010438.17	2.18394908536118	0.527832261033889	0.46638979398266	1.13174059090477	0.257743510951467	0.765126108905087	PRSS3	serine protease 3 [Source:HGNC Symbol;Acc:HGNC:9486]
249	ENSG00000010539.12	136.881335763707	0.124442492362463	0.0632546338781236	1.96732610297347	0.049145627595997	0.595722796567464	ZNF200	zinc finger protein 200 [Source:HGNC Symbol;Acc:HGNC:12993]
250	ENSG00000010610.10	343.303781757846	-0.0719950691700255	0.182264262441508	-0.395003761053431	0.692840112296113	0.931834986834394	CD4	CD4 molecule [Source:HGNC Symbol;Acc:HGNC:1678]
251	ENSG00000010626.15	140.822179245844	-0.0152856899705759	0.126562000333004	-0.120776298812889	0.903868223466502	0.981757172996015	LRRC23	leucine rich repeat containing 23 [Source:HGNC Symbol;Acc:HGNC:19138]
252	ENSG00000010671.18	69.9293117486353	0.0159156785828921	0.13693198884027	0.116230536908783	0.907469835807416	0.982014150796112	BTK	Bruton tyrosine kinase [Source:HGNC Symbol;Acc:HGNC:1133]
253	ENSG00000010704.20	151.633718519454	0.0239765635620422	0.146815464483391	0.163310885855316	0.870273663295314	0.975515231954548	HFE	homeostatic iron regulator [Source:HGNC Symbol;Acc:HGNC:4886]
254	ENSG00000010803.18	1158.98843515889	-0.0527553608369883	0.0518081580436117	-1.018282888818	0.30854353777431	0.79052113196485	SCMH1	Scm polycomb group protein homolog 1 [Source:HGNC Symbol;Acc:HGNC:19003]
255	ENSG00000010810.18	203.578606532717	0.0332343165570847	0.116359013634527	0.28561875456826	0.775170137522696	0.949421999131016	FYN	FYN proto-oncogene, Src family tyrosine kinase [Source:HGNC Symbol;Acc:HGNC:4037]
256	ENSG00000010818.11	452.363473909947	0.1819381853001	0.103720850006121	1.75411390563579	0.0794109914102216	0.636522422030153	HIVEP2	HIVEP zinc finger 2 [Source:HGNC Symbol;Acc:HGNC:4921]
257	ENSG00000010932.17	9.24729787786051	0.407679810621535	0.224799622902097	1.81352533139739	0.0697508352455867	0.62036794937276	FMO1	flavin containing dimethylaniline monoxygenase 1 [Source:HGNC Symbol;Acc:HGNC:3769]
258	ENSG00000011007.13	840.689986189542	-0.0847988701570339	0.0657614915465338	-1.28949128377097	0.197227344621168	0.728328511168253	ELOA	elongin A [Source:HGNC Symbol;Acc:HGNC:11620]
259	ENSG00000011009.12	788.972972204913	-0.129944193409177	0.0889368185493726	-1.46108434649075	0.143992295481439	0.692803138689191	LYPLA2	lysophospholipase 2 [Source:HGNC Symbol;Acc:HGNC:6738]
260	ENSG00000011021.23	262.632553433988	0.144228353151678	0.121784879760348	1.18428784784692	0.236299137598758	0.751292834969512	CLCN6	chloride voltage-gated channel 6 [Source:HGNC Symbol;Acc:HGNC:2024]
261	ENSG00000011028.14	857.140748082887	0.0590556928324529	0.147612583000618	0.400072213574135	0.689103329341416	0.930790071647163	MRC2	mannose receptor C-type 2 [Source:HGNC Symbol;Acc:HGNC:16875]
262	ENSG00000011105.14	1331.3609912697	-0.058856609089282	0.0938375802979722	-0.627217889702489	0.530516418054737	0.884314964307342	TSPAN9	tetraspanin 9 [Source:HGNC Symbol;Acc:HGNC:21640]
263	ENSG00000011114.15	659.483445325736	0.00896882124272971	0.0690667187729733	0.129857352456699	0.896679286313833	0.980314482123747	BTBD7	BTB domain containing 7 [Source:HGNC Symbol;Acc:HGNC:18269]
264	ENSG00000011132.12	190.873447998314	0.0556086285834661	0.0667539875869153	0.833038303682793	0.404823127099313	0.839322572640584	APBA3	amyloid beta precursor protein binding family A member 3 [Source:HGNC Symbol;Acc:HGNC:580]
265	ENSG00000011143.19	195.311362319232	0.00976541607198637	0.0638703516947403	0.152894352588801	0.878481589529135	0.978271727310511	MKS1	MKS transition zone complex subunit 1 [Source:HGNC Symbol;Acc:HGNC:7121]
266	ENSG00000011198.10	413.247211469349	-0.0366754491595255	0.0701627018885431	-0.522720023208146	0.601169102084249	0.907729118943678	ABHD5	abhydrolase domain containing 5, lysophosphatidic acid acyltransferase [Source:HGNC Symbol;Acc:HGNC:21396]
267	ENSG00000011201.12	247.071256430673	0.262233262859769	0.154749189413288	1.69456954090676	0.0901571092834923	0.64945965849426	ANOS1	anosmin 1 [Source:HGNC Symbol;Acc:HGNC:6211]
268	ENSG00000011243.19	401.533531169911	0.0882917135095429	0.11265371981165	0.783744324263428	0.433190148645259	0.850644079791759	AKAP8L	A-kinase anchoring protein 8 like [Source:HGNC Symbol;Acc:HGNC:29857]
269	ENSG00000011258.16	428.284830548803	0.131728877205563	0.0859923680316389	1.5318670740303	0.125555240079519	0.679145812420325	MBTD1	mbt domain containing 1 [Source:HGNC Symbol;Acc:HGNC:19866]
270	ENSG00000011260.14	436.530678566029	-0.101019197499596	0.0668702510048917	-1.51067471680653	0.13087134714179	0.686274703611512	UTP18	UTP18 small subunit processome component [Source:HGNC Symbol;Acc:HGNC:24274]
271	ENSG00000011275.19	702.028033594192	0.055129607207883	0.0745324668927305	0.739672380457059	0.459498810942403	0.857625649211942	RNF216	ring finger protein 216 [Source:HGNC Symbol;Acc:HGNC:21698]
272	ENSG00000011295.16	1086.0345612421	-0.0234990288365286	0.0761759044515439	-0.308483752253661	0.757714261647816	0.945381981544734	TTC19	tetratricopeptide repeat domain 19 [Source:HGNC Symbol;Acc:HGNC:26006]
273	ENSG00000011304.22	2500.66489135781	-0.0798955495938613	0.0604995003028782	-1.32059850401872	0.186635271930767	0.721468714737052	PTBP1	polypyrimidine tract binding protein 1 [Source:HGNC Symbol;Acc:HGNC:9583]
274	ENSG00000011332.22	6.21425275491244	-0.0985204645781576	0.187784069164183	-0.524647617961773	0.599828177791227	0.907134080257924	DPF1	double PHD fingers 1 [Source:HGNC Symbol;Acc:HGNC:20225]
275	ENSG00000011347.10	3454.2618176848	-0.17412869565662	0.124081673904928	-1.40333935041881	0.160515669241069	0.701966703969432	SYT7	synaptotagmin 7 [Source:HGNC Symbol;Acc:HGNC:11514]
276	ENSG00000011376.12	412.934217333338	-0.030994081083956	0.0966246553129946	-0.320767830773185	0.748386339508866	0.943484478069088	LARS2	leucyl-tRNA synthetase 2, mitochondrial [Source:HGNC Symbol;Acc:HGNC:17095]
277	ENSG00000011405.14	1335.37478960457	0.104375054390505	0.0911262092028843	1.14539006180015	0.252047613301938	0.760955370012553	PIK3C2A	phosphatidylinositol-4-phosphate 3-kinase catalytic subunit type 2 alpha [Source:HGNC Symbol;Acc:HGNC:8971]
278	ENSG00000011422.12	73.6362693349118	0.0135003208707753	0.12750930368062	0.105877143714865	0.915679828793605	0.984141598285699	PLAUR	plasminogen activator, urokinase receptor [Source:HGNC Symbol;Acc:HGNC:9053]
279	ENSG00000011426.11	46.7833350502572	0.426881539825363	0.18573925694541	2.29828387840932	0.0215456374082928	0.517735629654313	ANLN	anillin, actin binding protein [Source:HGNC Symbol;Acc:HGNC:14082]
280	ENSG00000011451.21	777.232721169563	0.0159573790211418	0.0779392270941689	0.204741304425069	0.837774247664043	0.966776133781973	WIZ	WIZ zinc finger [Source:HGNC Symbol;Acc:HGNC:30917]
281	ENSG00000011454.18	1223.96866190449	0.047089322984745	0.0836256262658793	0.563096805218883	0.573368966846343	0.897125712718779	RABGAP1	RAB GTPase activating protein 1 [Source:HGNC Symbol;Acc:HGNC:17155]
282	ENSG00000011465.18	6313.65770621914	0.168990018607529	0.134983959535394	1.25192666735501	0.210596586530433	0.736411360237829	DCN	decorin [Source:HGNC Symbol;Acc:HGNC:2705]
283	ENSG00000011478.13	243.548053548009	-0.0756751408304515	0.128166924762045	-0.590442042445429	0.554894331234027	0.892116496315089	QPCTL	glutaminyl-peptide cyclotransferase like [Source:HGNC Symbol;Acc:HGNC:25952]
284	ENSG00000011485.15	681.981406189664	0.0270273591410072	0.0668010923218276	0.404594568765395	0.685775551479631	0.92988407889149	PPP5C	protein phosphatase 5 catalytic subunit [Source:HGNC Symbol;Acc:HGNC:9322]
285	ENSG00000011523.15	443.730267957398	0.0122460039841689	0.105040117376528	0.116584066069459	0.907189665044303	0.982014150796112	CEP68	centrosomal protein 68 [Source:HGNC Symbol;Acc:HGNC:29076]
286	ENSG00000011566.15	935.208285600621	0.185763040572839	0.0921670015661456	2.01550487068327	0.0438517762337794	0.591234512527693	MAP4K3	mitogen-activated protein kinase kinase kinase kinase 3 [Source:HGNC Symbol;Acc:HGNC:6865]
287	ENSG00000011590.14	5.04790318131431	0.23046538929198	0.240471262290308	0.958390566494185	0.337865850329419	0.808620243876682	ZBTB32	zinc finger and BTB domain containing 32 [Source:HGNC Symbol;Acc:HGNC:16763]
288	ENSG00000011600.12	383.702066214014	-0.164488120815873	0.153171740171514	-1.07388034262513	0.282876314700682	0.776049670965697	TYROBP	transmembrane immune signaling adaptor TYROBP [Source:HGNC Symbol;Acc:HGNC:12449]
289	ENSG00000011638.11	625.462612751646	-0.137502153256329	0.114433555747271	-1.20158944951431	0.229522631165573	0.746279995118373	LDAF1	lipid droplet assembly factor 1 [Source:HGNC Symbol;Acc:HGNC:30136]
290	ENSG00000011677.13	1.18503493992937	-0.472130452944458	0.539302796617513	-0.875445957086896	0.381331303340268	0.827629920480522	GABRA3	gamma-aminobutyric acid type A receptor subunit alpha3 [Source:HGNC Symbol;Acc:HGNC:4077]
291	ENSG00000012048.26	73.0623551406169	0.280278359742727	0.127657187865737	2.19555486399643	0.0281238198913889	0.551157511726089	BRCA1	BRCA1 DNA repair associated [Source:HGNC Symbol;Acc:HGNC:1100]
292	ENSG00000012061.17	883.80891062668	-0.102489678861439	0.0539769047914785	-1.89876909869828	0.0575948418119551	0.60576238574063	ERCC1	ERCC excision repair 1, endonuclease non-catalytic subunit [Source:HGNC Symbol;Acc:HGNC:3433]
293	ENSG00000012124.17	42.9903872258258	0.159802194742099	0.193734846331304	0.824850034819353	0.409456736159188	0.841684597645115	CD22	CD22 molecule [Source:HGNC Symbol;Acc:HGNC:1643]
294	ENSG00000012171.20	225.464361860506	0.081458550815898	0.160234157465884	0.508371948304729	0.611192521513644	0.910699144752338	SEMA3B	semaphorin 3B [Source:HGNC Symbol;Acc:HGNC:10724]
295	ENSG00000012174.12	514.198890234675	-0.102816729489091	0.0860542614430243	-1.19478951727643	0.232169276998201	0.748345258112243	MBTPS2	membrane bound transcription factor peptidase, site 2 [Source:HGNC Symbol;Acc:HGNC:15455]
296	ENSG00000012211.13	101.899466700217	-0.0539981605067264	0.0768636512131789	-0.702518806411683	0.482355677615296	0.867939016156274	PRICKLE3	prickle planar cell polarity protein 3 [Source:HGNC Symbol;Acc:HGNC:6645]
297	ENSG00000012223.13	4794.40907453962	-0.0113520516964663	0.394707399862383	-0.0287606761373723	0.977055463792167	0.997159134798014	LTF	lactotransferrin [Source:HGNC Symbol;Acc:HGNC:6720]
298	ENSG00000012232.10	649.672932779024	-0.129220625338214	0.0942230578274926	-1.37143315360022	0.170239968344341	0.707937506241405	EXTL3	exostosin like glycosyltransferase 3 [Source:HGNC Symbol;Acc:HGNC:3518]
299	ENSG00000012504.15	2.14828036530806	0.382907029722517	0.429771239269614	0.890955454286	0.372953068453144	0.82450012568886	NR1H4	nuclear receptor subfamily 1 group H member 4 [Source:HGNC Symbol;Acc:HGNC:7967]
300	ENSG00000012660.14	6484.73322175417	-0.102808565158337	0.14273605064659	-0.720270490129281	0.471358470322208	0.863102713124407	ELOVL5	ELOVL fatty acid elongase 5 [Source:HGNC Symbol;Acc:HGNC:21308]
301	ENSG00000012779.12	290.293822072392	0.0593025821172334	0.144505938897103	0.410381625626199	0.681526022888216	0.928745907277197	ALOX5	arachidonate 5-lipoxygenase [Source:HGNC Symbol;Acc:HGNC:435]
302	ENSG00000012817.16	712.263940933955	0.119652935246991	0.112156291423744	1.06684104590195	0.286043620142631	0.77727795107573	KDM5D	lysine demethylase 5D [Source:HGNC Symbol;Acc:HGNC:11115]
303	ENSG00000012822.16	1226.79178888032	0.0444086730810188	0.0783614897931707	0.566715528229901	0.570907469132475	0.896139970336765	CALCOCO1	calcium binding and coiled-coil domain 1 [Source:HGNC Symbol;Acc:HGNC:29306]
304	ENSG00000012963.15	725.329202671791	-0.15146710647523	0.0558217591788753	-2.71340618252227	0.00665954223470792	0.440476510002118	UBR7	ubiquitin protein ligase E3 component n-recognin 7 [Source:HGNC Symbol;Acc:HGNC:20344]
305	ENSG00000012983.12	645.331129910244	0.133560360429561	0.0709420191803665	1.88266928362992	0.0597452006095516	0.608915171600318	MAP4K5	mitogen-activated protein kinase kinase kinase kinase 5 [Source:HGNC Symbol;Acc:HGNC:6867]
306	ENSG00000013016.16	281.63786343742	0.0163891363623049	0.120847927812991	0.135617851782007	0.892123392160527	0.980000881895614	EHD3	EH domain containing 3 [Source:HGNC Symbol;Acc:HGNC:3244]
307	ENSG00000013275.8	1124.80810016609	-0.0995210752175207	0.0612135992819342	-1.62580008993021	0.10399218923428	0.662724118416104	PSMC4	proteasome 26S subunit, ATPase 4 [Source:HGNC Symbol;Acc:HGNC:9551]
308	ENSG00000013288.9	1162.81772236268	-0.13115154317336	0.100468857861416	-1.30539498472519	0.191758385267957	0.725063577182973	MAN2B2	mannosidase alpha class 2B member 2 [Source:HGNC Symbol;Acc:HGNC:29623]
309	ENSG00000013293.6	3.36055385957119	-0.020556814412021	0.410085244558461	-0.0501281494147748	0.960020267941878	0.994474798809707	SLC7A14	solute carrier family 7 member 14 [Source:HGNC Symbol;Acc:HGNC:29326]
310	ENSG00000013297.12	186.177725046062	0.0490780915212156	0.159539984954679	0.307622515666886	0.758369585471508	0.945381981544734	CLDN11	claudin 11 [Source:HGNC Symbol;Acc:HGNC:8514]
311	ENSG00000013306.16	2431.61100323312	-0.112836133064798	0.10789752085146	-1.04577132240264	0.295666624471256	0.782262546345467	SLC25A39	solute carrier family 25 member 39 [Source:HGNC Symbol;Acc:HGNC:24279]
312	ENSG00000013364.19	954.523705145164	-0.0916064635696099	0.121795293287744	-0.752134676938524	0.451970072094071	0.857117573705267	MVP	major vault protein [Source:HGNC Symbol;Acc:HGNC:7531]
313	ENSG00000013374.17	988.136388817562	-0.0432821048488404	0.0530163467662793	-0.816391688390904	0.414276148846111	0.843655787852189	NUB1	negative regulator of ubiquitin like proteins 1 [Source:HGNC Symbol;Acc:HGNC:17623]
314	ENSG00000013375.17	2233.6414090118	-0.246739157259373	0.118363324833061	-2.08459130061928	0.0371064148242601	0.576890224152367	PGM3	phosphoglucomutase 3 [Source:HGNC Symbol;Acc:HGNC:8907]
315	ENSG00000013392.8	716.719096378342	-0.224086376857208	0.121856422220767	-1.83893776604758	0.0659243402089848	0.615530664571478	RWDD2A	RWD domain containing 2A [Source:HGNC Symbol;Acc:HGNC:21385]
316	ENSG00000013441.17	1214.39496968982	0.193071729979118	0.209143436901289	0.923154619813593	0.355926633964273	0.817080133032847	CLK1	CDC like kinase 1 [Source:HGNC Symbol;Acc:HGNC:2068]
317	ENSG00000013503.10	228.578256857145	-0.135375632651336	0.0894835816474732	-1.51285442713567	0.130316640105572	0.68510472578487	POLR3B	RNA polymerase III subunit B [Source:HGNC Symbol;Acc:HGNC:30348]
318	ENSG00000013523.12	346.664515168544	0.0288125470706934	0.0684070375164409	0.42119273274725	0.67361435060788	0.926234238472342	ANGEL1	angel homolog 1 [Source:HGNC Symbol;Acc:HGNC:19961]
319	ENSG00000013561.18	1371.4409083235	-0.000182223267170271	0.0699626700381782	-0.00260457851409663	0.99792184936584	0.999533107586449	RNF14	ring finger protein 14 [Source:HGNC Symbol;Acc:HGNC:10058]
320	ENSG00000013563.14	185.171507678153	0.00682872152603982	0.102763732403422	0.0664506958469759	0.947019009910651	0.991820581112378	DNASE1L1	deoxyribonuclease 1 like 1 [Source:HGNC Symbol;Acc:HGNC:2957]
321	ENSG00000013573.17	187.483266508008	0.289055261070839	0.176723261151411	1.63563788483501	0.101915396557401	0.661635741524706	DDX11	DEAD/H-box helicase 11 [Source:HGNC Symbol;Acc:HGNC:2736]
322	ENSG00000013583.10	825.625207487821	-0.104972215852475	0.0912668471953787	-1.15016809584489	0.250074643903853	0.759085401601959	HEBP1	heme binding protein 1 [Source:HGNC Symbol;Acc:HGNC:17176]
323	ENSG00000013588.10	278.570807210077	0.190433518429053	0.176894571348348	1.07653681499385	0.281687245264581	0.775341178527252	GPRC5A	G protein-coupled receptor class C group 5 member A [Source:HGNC Symbol;Acc:HGNC:9836]
324	ENSG00000013619.15	81.5386468774515	0.180466200089521	0.172569503852352	1.04575951173809	0.295672078741824	0.782262546345467	MAMLD1	mastermind like domain containing 1 [Source:HGNC Symbol;Acc:HGNC:2568]
325	ENSG00000013725.14	91.9810781407449	-0.0838518775895214	0.191308580599906	-0.438306934935058	0.661163799426243	0.922195651587948	CD6	CD6 molecule [Source:HGNC Symbol;Acc:HGNC:1691]
326	ENSG00000013810.21	126.380289229525	0.162825974875401	0.149754505776031	1.08728598202527	0.276910441772267	0.773629547233303	TACC3	transforming acidic coiled-coil containing protein 3 [Source:HGNC Symbol;Acc:HGNC:11524]
327	ENSG00000014123.10	1065.32884641721	-0.108436924261988	0.0989573109231078	-1.09579497715178	0.273168507099817	0.771228492552092	UFL1	UFM1 specific ligase 1 [Source:HGNC Symbol;Acc:HGNC:23039]
328	ENSG00000014138.10	57.9639462200793	-0.0484660916708072	0.126097467356619	-0.384354203829797	0.700715938553309	0.933741384427902	POLA2	DNA polymerase alpha 2, accessory subunit [Source:HGNC Symbol;Acc:HGNC:30073]
329	ENSG00000014164.7	271.80512307394	-0.096361322842031	0.099133063007868	-0.972040204531791	0.331030547667922	0.804458537485029	ZC3H3	zinc finger CCCH-type containing 3 [Source:HGNC Symbol;Acc:HGNC:28972]
330	ENSG00000014216.16	1933.66262425464	-0.0176112951196698	0.104321152192734	-0.168818065651084	0.865939747943303	0.974300205668006	CAPN1	calpain 1 [Source:HGNC Symbol;Acc:HGNC:1476]
331	ENSG00000014257.17	75247.3910180823	-0.582495364569785	0.200298429372157	-2.90813745467519	0.0036358848675393	0.402695419514119	ACP3	acid phosphatase 3 [Source:HGNC Symbol;Acc:HGNC:125]
332	ENSG00000014641.21	2098.39838500862	-0.0921571506437389	0.0757615984686101	-1.21640979739785	0.223828853612425	0.741911150099168	MDH1	malate dehydrogenase 1 [Source:HGNC Symbol;Acc:HGNC:6970]
333	ENSG00000014824.14	1935.77875551802	-0.0263066956745816	0.085014768685392	-0.309436772943921	0.756989301267682	0.945205474111167	SLC30A9	solute carrier family 30 member 9 [Source:HGNC Symbol;Acc:HGNC:1329]
334	ENSG00000014914.21	90.0988510642406	0.210840025966436	0.145730290467239	1.4467824450939	0.14795786497269	0.695728915406482	MTMR11	myotubularin related protein 11 [Source:HGNC Symbol;Acc:HGNC:24307]
335	ENSG00000014919.13	589.975738337223	-0.190808533436119	0.0642742963161267	-2.96866001453593	0.00299101327651198	0.400975239849196	COX15	cytochrome c oxidase assembly homolog COX15 [Source:HGNC Symbol;Acc:HGNC:2263]
336	ENSG00000015133.20	712.282076623755	0.0431039674265507	0.119494910216898	0.360718020109071	0.718310252334309	0.936558863056179	CCDC88C	coiled-coil domain containing 88C [Source:HGNC Symbol;Acc:HGNC:19967]
337	ENSG00000015153.15	256.164680403146	0.0314393693898758	0.0921249879175511	0.341268640577875	0.732901353555244	0.937895710851151	YAF2	YY1 associated factor 2 [Source:HGNC Symbol;Acc:HGNC:17363]
338	ENSG00000015171.21	2138.21438658956	0.0503744148671003	0.0555893846831436	0.906187667919544	0.364836529194049	0.821000807949843	ZMYND11	zinc finger MYND-type containing 11 [Source:HGNC Symbol;Acc:HGNC:16966]
339	ENSG00000015285.12	92.7653974339751	-0.0562790329604955	0.153348322117324	-0.367001296026163	0.713618051271678	0.935877363833303	WAS	WASP actin nucleation promoting factor [Source:HGNC Symbol;Acc:HGNC:12731]
340	ENSG00000015413.10	10.9890712150832	1.07491497345963	0.374926338054567	2.86700309996142	0.00414378953650039	0.402695419514119	DPEP1	dipeptidase 1 [Source:HGNC Symbol;Acc:HGNC:3002]
341	ENSG00000015475.19	344.64345289871	-0.112979216709041	0.0903069663862388	-1.25105760087028	0.210913463000567	0.736411360237829	BID	BH3 interacting domain death agonist [Source:HGNC Symbol;Acc:HGNC:1050]
342	ENSG00000015479.20	33.6882186455955	0.45037336095653	0.228107359705123	1.97439206494141	0.0483371796215736	0.593547665826128	MATR3	matrin 3 [Source:HGNC Symbol;Acc:HGNC:6912]
343	ENSG00000015520.15	3.35344659840043	0.153923820712705	0.243868715007295	0.631174936514921	0.527926147885547	0.883453752866756	NPC1L1	NPC1 like intracellular cholesterol transporter 1 [Source:HGNC Symbol;Acc:HGNC:7898]
344	ENSG00000015532.10	642.191118967342	-0.0765357799850432	0.0567179594826004	-1.34940996966794	0.1772053203171	0.716746917506928	XYLT2	xylosyltransferase 2 [Source:HGNC Symbol;Acc:HGNC:15517]
345	ENSG00000015568.13	1054.66480332555	0.0841832023824437	0.0923276157728302	0.911787894421258	0.361880384146287	0.819717466649725	RGPD5	RANBP2 like and GRIP domain containing 5 [Source:HGNC Symbol;Acc:HGNC:32418]
346	ENSG00000015676.18	1507.27928702417	-0.0522729536498489	0.0635174726803399	-0.822969671871541	0.410525240322711	0.842084276698738	NUDCD3	NudC domain containing 3 [Source:HGNC Symbol;Acc:HGNC:22208]
347	ENSG00000016082.15	206.513829826609	0.0882482193007994	0.139194248493355	0.63399328819978	0.52608520233762	0.883292116630319	ISL1	ISL LIM homeobox 1 [Source:HGNC Symbol;Acc:HGNC:6132]
348	ENSG00000016391.11	596.192305270407	-0.100970755058799	0.135290277395354	-0.746326764958402	0.455470047062856	0.857117573705267	CHDH	choline dehydrogenase [Source:HGNC Symbol;Acc:HGNC:24288]
349	ENSG00000016402.14	593.226249477855	0.0262203687398642	0.138900800037393	0.188770465921042	0.850272720423899	0.969784980902744	IL20RA	interleukin 20 receptor subunit alpha [Source:HGNC Symbol;Acc:HGNC:6003]
350	ENSG00000016602.9	13.1740906035805	0.720929162579283	0.335982494234469	2.14573430149065	0.0318941828683596	0.56322942587426	CLCA4	chloride channel accessory 4 [Source:HGNC Symbol;Acc:HGNC:2018]
351	ENSG00000016864.19	931.660141118938	-0.0548303341165234	0.0539398795355056	-1.01650827900777	0.309387407068076	0.791023736696269	GLT8D1	glycosyltransferase 8 domain containing 1 [Source:HGNC Symbol;Acc:HGNC:24870]
352	ENSG00000017260.20	6724.07558695541	-0.198603735173226	0.136965730118386	-1.45002501721827	0.147051543016001	0.694953811050977	ATP2C1	ATPase secretory pathway Ca2+ transporting 1 [Source:HGNC Symbol;Acc:HGNC:13211]
353	ENSG00000017427.17	194.424425564729	-0.742268347876538	0.24202860682553	-3.0668620441699	0.00216318668294433	0.373677761310224	IGF1	insulin like growth factor 1 [Source:HGNC Symbol;Acc:HGNC:5464]
354	ENSG00000017483.16	46.4151044861419	-0.390576130485214	0.185302518599689	-2.1077756170653	0.0350504029047489	0.574783732527295	SLC38A5	solute carrier family 38 member 5 [Source:HGNC Symbol;Acc:HGNC:18070]
355	ENSG00000017797.13	1900.4621603392	-0.209286656928072	0.12076216952637	-1.73304817020839	0.0830871073978379	0.642249602629062	RALBP1	ralA binding protein 1 [Source:HGNC Symbol;Acc:HGNC:9841]
356	ENSG00000018189.13	468.658850036682	0.120076219428561	0.103302132161701	1.1623789065709	0.245081587537981	0.756910177869681	RUFY3	RUN and FYVE domain containing 3 [Source:HGNC Symbol;Acc:HGNC:30285]
357	ENSG00000018236.15	885.48718964472	-0.0641016342851147	0.168698815720475	-0.379976788878755	0.703962645023047	0.93417500316008	CNTN1	contactin 1 [Source:HGNC Symbol;Acc:HGNC:2171]
358	ENSG00000018280.18	49.2082389243108	-0.161575764609449	0.144028779943433	-1.12182971120708	0.261934850883639	0.765851294323301	SLC11A1	solute carrier family 11 member 1 [Source:HGNC Symbol;Acc:HGNC:10907]
359	ENSG00000018408.15	1186.69681996376	0.119573905907315	0.0928854063846206	1.28732715462515	0.197980282657611	0.728328511168253	WWTR1	WW domain containing transcription regulator 1 [Source:HGNC Symbol;Acc:HGNC:24042]
360	ENSG00000018510.18	451.234480903547	0.00613765281600526	0.109538225193559	0.0560320637399388	0.955316264105646	0.994210895486888	AGPS	alkylglycerone phosphate synthase [Source:HGNC Symbol;Acc:HGNC:327]
361	ENSG00000018610.15	279.710864151982	0.016805988918165	0.0512511431858434	0.32791442050813	0.742976370074314	0.941431116939155	STEEP1	STING1 ER exit protein 1 [Source:HGNC Symbol;Acc:HGNC:26239]
362	ENSG00000018625.15	552.276680183803	-0.0303909088935054	0.210958771782625	-0.144060892262023	0.885452385978465	0.978720536664439	ATP1A2	ATPase Na+/K+ transporting subunit alpha 2 [Source:HGNC Symbol;Acc:HGNC:800]
363	ENSG00000018699.13	311.201329446885	-0.0816960938197009	0.0628579885056135	-1.29969309807623	0.193706176856807	0.726384617326532	TTC27	tetratricopeptide repeat domain 27 [Source:HGNC Symbol;Acc:HGNC:25986]
364	ENSG00000018869.18	69.3464476934302	-0.0258626688661498	0.0907431745608229	-0.285009522659081	0.775636846343324	0.949631328033716	ZNF582	zinc finger protein 582 [Source:HGNC Symbol;Acc:HGNC:26421]
365	ENSG00000019102.12	418.723286324372	-0.155606357683855	0.265485056856045	-0.586120964873099	0.557794228712239	0.892955608607107	VSIG2	V-set and immunoglobulin domain containing 2 [Source:HGNC Symbol;Acc:HGNC:17149]
366	ENSG00000019144.20	606.840050021118	0.256729493754347	0.134133764470359	1.91398112748174	0.055622567218728	0.605432798696854	PHLDB1	pleckstrin homology like domain family B member 1 [Source:HGNC Symbol;Acc:HGNC:23697]
367	ENSG00000019169.11	12.8779189536696	-0.540160649175956	0.316356345801415	-1.70744369867968	0.0877396140139521	0.645668401749823	MARCO	macrophage receptor with collagenous structure [Source:HGNC Symbol;Acc:HGNC:6895]
368	ENSG00000019186.10	9.48027640245323	0.167014560871206	0.370066511737327	0.451309576992347	0.651766443396025	0.921062364394691	CYP24A1	cytochrome P450 family 24 subfamily A member 1 [Source:HGNC Symbol;Acc:HGNC:2602]
369	ENSG00000019485.14	173.713005742524	-0.0021254388322114	0.097437250183866	-0.0218134114848341	0.982596795915122	0.997428510611757	PRDM11	PR/SET domain 11 [Source:HGNC Symbol;Acc:HGNC:13996]
370	ENSG00000019505.8	158.367317557435	0.564890140078724	0.296859647311582	1.90288624673133	0.0570553899519466	0.60576238574063	SYT13	synaptotagmin 13 [Source:HGNC Symbol;Acc:HGNC:14962]
371	ENSG00000019549.13	199.892996756693	-0.0152766432019997	0.156774054581976	-0.0974436952768329	0.922374045997619	0.985443613376162	SNAI2	snail family transcriptional repressor 2 [Source:HGNC Symbol;Acc:HGNC:11094]
372	ENSG00000019582.17	13456.6548298775	-0.199962274855338	0.16276599702763	-1.22852609578765	0.219249539398138	0.739356532189818	CD74	CD74 molecule [Source:HGNC Symbol;Acc:HGNC:1697]
373	ENSG00000019991.18	206.688695003376	0.0609284347367642	0.181959942696528	0.334845317237654	0.737741773595816	0.940040511056507	HGF	hepatocyte growth factor [Source:HGNC Symbol;Acc:HGNC:4893]
374	ENSG00000019995.6	250.693449535639	0.1108190356579	0.145082724691306	0.763833432916916	0.444966510513376	0.855060106134403	ZRANB1	zinc finger RANBP2-type containing 1 [Source:HGNC Symbol;Acc:HGNC:18224]
375	ENSG00000020129.16	589.200436649035	-0.115259933732145	0.0909807029964681	-1.26686132263255	0.205204880532711	0.732672694300188	NCDN	neurochondrin [Source:HGNC Symbol;Acc:HGNC:17597]
376	ENSG00000020181.18	1518.95369672646	0.0723768377893028	0.170407305170397	0.424728492225908	0.671034610910114	0.925134411714095	ADGRA2	adhesion G protein-coupled receptor A2 [Source:HGNC Symbol;Acc:HGNC:17849]
377	ENSG00000020256.20	316.104717583532	-0.00413268088864106	0.0639995827300914	-0.0645735598944452	0.948513536908611	0.992218210432432	ZFP64	ZFP64 zinc finger protein [Source:HGNC Symbol;Acc:HGNC:15940]
378	ENSG00000020426.11	234.985749248186	0.099993019164103	0.0707303333229207	1.41372187103351	0.157443581095286	0.700661251049487	MNAT1	MNAT1 component of CDK activating kinase [Source:HGNC Symbol;Acc:HGNC:7181]
379	ENSG00000020577.14	400.282539996893	0.311566561472842	0.118883931529671	2.62076259982267	0.0087733332624185	0.45949935299939	SAMD4A	sterile alpha motif domain containing 4A [Source:HGNC Symbol;Acc:HGNC:23023]
380	ENSG00000020633.19	84.016146483622	-0.0918867438098553	0.182320910718018	-0.503983571867791	0.614272921378104	0.911000721230508	RUNX3	RUNX family transcription factor 3 [Source:HGNC Symbol;Acc:HGNC:10473]
381	ENSG00000020922.13	392.92078896463	0.0552395289519856	0.0541844006939598	1.01947291553496	0.307978505079206	0.790239476504807	MRE11	MRE11 homolog, double strand break repair nuclease [Source:HGNC Symbol;Acc:HGNC:7230]
382	ENSG00000021300.14	572.370503249108	-0.0910606204731943	0.194560096452919	-0.468033384714269	0.639760715779098	0.920290115702469	PLEKHB1	pleckstrin homology domain containing B1 [Source:HGNC Symbol;Acc:HGNC:19079]
383	ENSG00000021355.13	336.85192393314	0.0374865765513343	0.122663274114948	0.305605543483256	0.759904999208364	0.945688932015173	SERPINB1	serpin family B member 1 [Source:HGNC Symbol;Acc:HGNC:3311]
384	ENSG00000021461.18	2.04714226558692	-0.0356332065158558	0.406584436777353	-0.0876403602614251	0.930162522729571	0.987791370873677	CYP3A43	cytochrome P450 family 3 subfamily A member 43 [Source:HGNC Symbol;Acc:HGNC:17450]
385	ENSG00000021488.13	4.17036228053734	0.616410809493401	0.323198386223558	1.9072211860211	0.0564919511301663	0.60576238574063	SLC7A9	solute carrier family 7 member 9 [Source:HGNC Symbol;Acc:HGNC:11067]
386	ENSG00000021574.15	478.89348444074	0.0353953273786907	0.069369518327545	0.510243234089692	0.609881066513222	0.910170942633447	SPAST	spastin [Source:HGNC Symbol;Acc:HGNC:11233]
387	ENSG00000021645.20	124.483919524455	0.761396048750774	0.211651381042287	3.59740647569245	0.000321406005173217	0.252517716105556	NRXN3	neurexin 3 [Source:HGNC Symbol;Acc:HGNC:8010]
388	ENSG00000021762.20	691.481953429108	-0.0247125238887876	0.0790488509207692	-0.312623442351578	0.754566765814153	0.944683525375845	OSBPL5	oxysterol binding protein like 5 [Source:HGNC Symbol;Acc:HGNC:16392]
389	ENSG00000021776.11	769.812336949211	-0.0247586569605245	0.0784216563827677	-0.315711987001144	0.752221127410023	0.943948710035914	AQR	aquarius intron-binding spliceosomal factor [Source:HGNC Symbol;Acc:HGNC:29513]
390	ENSG00000021826.18	27.4502684225642	-0.405361093170649	0.296160639236501	-1.36872034790196	0.171086707306568	0.709278203424111	CPS1	carbamoyl-phosphate synthase 1 [Source:HGNC Symbol;Acc:HGNC:2323]
391	ENSG00000022267.19	3240.20688955897	0.187590851525138	0.189980215301795	0.987423091542134	0.3234352687517	0.799331406191406	FHL1	four and a half LIM domains 1 [Source:HGNC Symbol;Acc:HGNC:3702]
392	ENSG00000022277.13	1092.79324231323	-0.110137040485987	0.0598989685840277	-1.83871347186027	0.0659573408620231	0.615530664571478	RTF2	replication termination factor 2 [Source:HGNC Symbol;Acc:HGNC:15890]
393	ENSG00000022355.18	3.73279601128573	0.291764757563916	0.550717043262831	0.529790681318484	0.596257066899873	0.905840755193776	GABRA1	gamma-aminobutyric acid type A receptor subunit alpha1 [Source:HGNC Symbol;Acc:HGNC:4075]
394	ENSG00000022556.16	175.833876957162	-0.207129728965057	0.48665120297749	-0.425622556150628	0.670382901492769	0.924932404094028	NLRP2	NLR family pyrin domain containing 2 [Source:HGNC Symbol;Acc:HGNC:22948]
395	ENSG00000022567.10	312.155615296033	-0.0637249661470828	0.0846217126987515	-0.753056917837861	0.451415711767995	0.857117573705267	SLC45A4	solute carrier family 45 member 4 [Source:HGNC Symbol;Acc:HGNC:29196]
396	ENSG00000022840.17	2549.08235197595	-0.0292737490409954	0.0656761879262724	-0.445728504733829	0.655793371646293	0.921062364394691	RNF10	ring finger protein 10 [Source:HGNC Symbol;Acc:HGNC:10055]
397	ENSG00000022976.16	94.2886890863808	0.0390042774343484	0.112430866206817	0.346917877183299	0.72865301570833	0.93741397520137	ZNF839	zinc finger protein 839 [Source:HGNC Symbol;Acc:HGNC:20345]
398	ENSG00000023041.12	751.008081269495	0.000138413341067744	0.0626919906884572	0.00220783132817679	0.998238406901544	0.999655194063054	ZDHHC6	zinc finger DHHC-type palmitoyltransferase 6 [Source:HGNC Symbol;Acc:HGNC:19160]
399	ENSG00000023171.20	39.928998087128	0.0956430782705025	0.116801151418344	0.818853899204642	0.412869774934133	0.843428675278779	GRAMD1B	GRAM domain containing 1B [Source:HGNC Symbol;Acc:HGNC:29214]
400	ENSG00000023191.17	1592.43861520785	-0.0803326277063058	0.0893053932802315	-0.899527170259807	0.368371930270217	0.823047227015901	RNH1	ribonuclease/angiogenin inhibitor 1 [Source:HGNC Symbol;Acc:HGNC:10074]
401	ENSG00000023228.15	1538.46340827086	-0.0416403450836271	0.073228101153077	-0.568638875348981	0.569601236945813	0.896139970336765	NDUFS1	NADH:ubiquinone oxidoreductase core subunit S1 [Source:HGNC Symbol;Acc:HGNC:7707]
402	ENSG00000023287.13	1262.24027602264	-0.0235477578786769	0.084177372485519	-0.27973975883754	0.779677172455498	0.950453815156781	RB1CC1	RB1 inducible coiled-coil 1 [Source:HGNC Symbol;Acc:HGNC:15574]
403	ENSG00000023318.9	1831.28811261452	-0.155451249889851	0.0936255819068186	-1.66035015990144	0.0968440303781409	0.658618374928019	ERP44	endoplasmic reticulum protein 44 [Source:HGNC Symbol;Acc:HGNC:18311]
404	ENSG00000023330.15	452.198127823031	-0.034643019540393	0.0804434527322429	-0.430650579553102	0.666722458150497	0.92334147077394	ALAS1	5'-aminolevulinate synthase 1 [Source:HGNC Symbol;Acc:HGNC:396]
405	ENSG00000023445.17	451.152400973377	0.143431570527579	0.14840613108479	0.966480087306041	0.333804006302698	0.806520051994949	BIRC3	baculoviral IAP repeat containing 3 [Source:HGNC Symbol;Acc:HGNC:591]
406	ENSG00000023516.9	958.683269728746	0.170074504133351	0.0998269123672411	1.70369392481743	0.0884382837106871	0.646897569305754	AKAP11	A-kinase anchoring protein 11 [Source:HGNC Symbol;Acc:HGNC:369]
407	ENSG00000023572.10	913.842625967282	0.0190235111996977	0.10429438063041	0.182402072716762	0.855267199300088	0.970996022409026	GLRX2	glutaredoxin 2 [Source:HGNC Symbol;Acc:HGNC:16065]
408	ENSG00000023608.5	126.433869958921	0.0999944832849417	0.112220056809571	0.891057143685326	0.372898514749868	0.82450012568886	SNAPC1	small nuclear RNA activating complex polypeptide 1 [Source:HGNC Symbol;Acc:HGNC:11134]
409	ENSG00000023697.13	273.166137766307	-0.0803121657724982	0.0877071208977057	-0.91568580692744	0.359831711319937	0.81871364811201	DERA	deoxyribose-phosphate aldolase [Source:HGNC Symbol;Acc:HGNC:24269]
410	ENSG00000023734.11	1457.82188760414	-0.0284995750487758	0.0748320797433379	-0.380847026389281	0.703316762143957	0.93417500316008	STRAP	serine/threonine kinase receptor associated protein [Source:HGNC Symbol;Acc:HGNC:30796]
411	ENSG00000023839.12	8.46176338331468	0.144415651625356	0.25065195637838	0.57616008154091	0.564506984136881	0.894711876061409	ABCC2	ATP binding cassette subfamily C member 2 [Source:HGNC Symbol;Acc:HGNC:53]
412	ENSG00000023892.12	325.117054907478	-0.165908090579846	0.110795152387933	-1.49743095256499	0.134281159371195	0.688008111037735	DEF6	DEF6 guanine nucleotide exchange factor [Source:HGNC Symbol;Acc:HGNC:2760]
413	ENSG00000023902.14	705.486391922858	-0.0699900639330236	0.165389825028335	-0.423182405090717	0.67216218304121	0.925527218652526	PLEKHO1	pleckstrin homology domain containing O1 [Source:HGNC Symbol;Acc:HGNC:24310]
414	ENSG00000023909.10	314.685627069955	-0.0296954950251718	0.0734168193544478	-0.404478092163125	0.685861184780771	0.92988407889149	GCLM	glutamate-cysteine ligase modifier subunit [Source:HGNC Symbol;Acc:HGNC:4312]
415	ENSG00000024048.11	829.885064486017	0.0166199607212502	0.0552396199915695	0.300870294252326	0.763513403111254	0.945904889388699	UBR2	ubiquitin protein ligase E3 component n-recognin 2 [Source:HGNC Symbol;Acc:HGNC:21289]
416	ENSG00000024422.12	785.266233324091	0.0265463813836959	0.158073400840513	0.167937054827331	0.866632798552837	0.974544935229281	EHD2	EH domain containing 2 [Source:HGNC Symbol;Acc:HGNC:3243]
417	ENSG00000024526.17	52.961942168611	0.309608590943068	0.208930714971492	1.48187206933798	0.13837433814877	0.690351952100733	DEPDC1	DEP domain containing 1 [Source:HGNC Symbol;Acc:HGNC:22949]
418	ENSG00000024862.18	559.832680124883	-0.177809126952908	0.142003781000994	-1.25214360983574	0.210517539349043	0.73638568363034	CCDC28A	coiled-coil domain containing 28A [Source:HGNC Symbol;Acc:HGNC:21098]
419	ENSG00000025039.15	595.956159348686	-0.112104265019209	0.124404668523646	-0.901125868904999	0.367521400055716	0.822568705658787	RRAGD	Ras related GTP binding D [Source:HGNC Symbol;Acc:HGNC:19903]
420	ENSG00000025156.13	270.761797312536	-0.00204982022264294	0.0602849734079346	-0.0340021751153854	0.972875416214222	0.996627602293138	HSF2	heat shock transcription factor 2 [Source:HGNC Symbol;Acc:HGNC:5225]
421	ENSG00000025293.17	786.029774971513	0.0260156879011345	0.077499894184581	0.335686753831858	0.7371070956958	0.939602365953054	PHF20	PHD finger protein 20 [Source:HGNC Symbol;Acc:HGNC:16098]
422	ENSG00000025423.11	1321.83140878054	-1.2449857089408	0.314660820598288	-3.95659588814908	7.60253796506828e-05	0.107283814694427	HSD17B6	hydroxysteroid 17-beta dehydrogenase 6 [Source:HGNC Symbol;Acc:HGNC:23316]
423	ENSG00000025434.19	283.561341005831	-0.0993361234193593	0.0719213300215733	-1.38117750866902	0.167224388435429	0.705526404835677	NR1H3	nuclear receptor subfamily 1 group H member 3 [Source:HGNC Symbol;Acc:HGNC:7966]
424	ENSG00000025708.14	225.072083377279	0.00111037091048122	0.153047732032459	0.0072550628208311	0.9942113481695	0.999090332801684	TYMP	thymidine phosphorylase [Source:HGNC Symbol;Acc:HGNC:3148]
425	ENSG00000025770.19	470.16535524743	-0.0872985002394229	0.061245731269951	-1.42538097642495	0.154047104061119	0.698435189526459	NCAPH2	non-SMC condensin II complex subunit H2 [Source:HGNC Symbol;Acc:HGNC:25071]
426	ENSG00000025772.8	433.898176923497	-0.0925205648501895	0.0851399835514802	-1.08668760540982	0.277174893532221	0.77401109454996	TOMM34	translocase of outer mitochondrial membrane 34 [Source:HGNC Symbol;Acc:HGNC:15746]
427	ENSG00000025796.14	2090.66499207211	-0.127300701949949	0.0738770798683241	-1.72314203778554	0.084862842406744	0.644436267538893	SEC63	SEC63 homolog, protein translocation regulator [Source:HGNC Symbol;Acc:HGNC:21082]
428	ENSG00000025800.14	798.114207310475	0.104622054905752	0.124931260337987	0.837436960314886	0.402346997647606	0.838274833418282	KPNA6	karyopherin subunit alpha 6 [Source:HGNC Symbol;Acc:HGNC:6399]
429	ENSG00000026025.16	4021.68984813696	-0.0875541489388452	0.147519236358374	-0.593510047233073	0.55283986100672	0.892101339047461	VIM	vimentin [Source:HGNC Symbol;Acc:HGNC:12692]
430	ENSG00000026036.23	12.1471584986876	0.530344633664712	0.321552526508396	1.64932504005956	0.099081062411864	0.659855436737954	RTEL1-TNFRSF6B	RTEL1-TNFRSF6B readthrough (NMD candidate) [Source:HGNC Symbol;Acc:HGNC:44095]
431	ENSG00000026103.25	267.340366209346	0.0981270478180997	0.131520914104959	0.746094630545151	0.455610252676632	0.857117573705267	FAS	Fas cell surface death receptor [Source:HGNC Symbol;Acc:HGNC:11920]
432	ENSG00000026297.17	811.819583698463	-0.201477217283937	0.136392443381149	-1.4771875353894	0.139625374076011	0.691167702319326	RNASET2	ribonuclease T2 [Source:HGNC Symbol;Acc:HGNC:21686]
433	ENSG00000026508.21	2533.83822619838	-0.218162804460063	0.128841052639199	-1.69327089457268	0.0904039155409653	0.64945965849426	CD44	CD44 molecule (IN blood group) [Source:HGNC Symbol;Acc:HGNC:1681]
434	ENSG00000026559.14	94.3070741577807	-0.036111035164692	0.165331734283527	-0.218415631585678	0.827105287291901	0.964486115533818	KCNG1	potassium voltage-gated channel modifier subfamily G member 1 [Source:HGNC Symbol;Acc:HGNC:6248]
435	ENSG00000026652.15	97.0279255949343	-0.00508078582281832	0.130975772197978	-0.0387917989530033	0.969056383402141	0.996029936013946	AGPAT4	1-acylglycerol-3-phosphate O-acyltransferase 4 [Source:HGNC Symbol;Acc:HGNC:20885]
436	ENSG00000026751.17	127.262691322503	-0.103782630423791	0.193593099621617	-0.536086413341368	0.591898829696582	0.905308369661887	SLAMF7	SLAM family member 7 [Source:HGNC Symbol;Acc:HGNC:21394]
437	ENSG00000026950.18	559.966573217716	0.0718488541686458	0.11602702005832	0.619242432775845	0.535756661998609	0.88637037097251	BTN3A1	butyrophilin subfamily 3 member A1 [Source:HGNC Symbol;Acc:HGNC:1138]
438	ENSG00000027001.10	934.29146020135	-0.745269468781996	0.257623230506135	-2.89286593960419	0.0038174419747781	0.402695419514119	MIPEP	mitochondrial intermediate peptidase [Source:HGNC Symbol;Acc:HGNC:7104]
439	ENSG00000027075.18	663.258416873759	-0.041687241545407	0.0647952570485053	-0.643368719321542	0.519984875658443	0.880144723670582	PRKCH	protein kinase C eta [Source:HGNC Symbol;Acc:HGNC:9403]
440	ENSG00000027644.5	4.51499719369862	0.118269136758557	0.356399452510491	0.331844327833459	0.74000681030091	0.940914430586996	INSRR	insulin receptor related receptor [Source:HGNC Symbol;Acc:HGNC:6093]
441	ENSG00000027697.16	1854.30601634442	0.0393312251383628	0.104102628182587	0.377812028620249	0.705570237355242	0.93417500316008	IFNGR1	interferon gamma receptor 1 [Source:HGNC Symbol;Acc:HGNC:5439]
442	ENSG00000027847.14	453.195118261136	-0.130632322284257	0.0694852745138334	-1.88000008920236	0.0601080657652665	0.609307167976682	B4GALT7	beta-1,4-galactosyltransferase 7 [Source:HGNC Symbol;Acc:HGNC:930]
443	ENSG00000027869.13	26.4969827074109	0.039930007567511	0.175861921444488	0.227053174669852	0.820382394325161	0.962208782005521	SH2D2A	SH2 domain containing 2A [Source:HGNC Symbol;Acc:HGNC:10821]
444	ENSG00000028116.18	151.914582795942	0.136064261876567	0.115947457992853	1.17349930935919	0.240595633665536	0.752991479121339	VRK2	VRK serine/threonine kinase 2 [Source:HGNC Symbol;Acc:HGNC:12719]
445	ENSG00000028137.19	300.448957811101	-0.13829822216462	0.141386045286238	-0.978160340255881	0.327995028186571	0.802024869652379	TNFRSF1B	TNF receptor superfamily member 1B [Source:HGNC Symbol;Acc:HGNC:11917]
446	ENSG00000028203.19	980.055084691106	0.106689608726867	0.0555076065267444	1.92207186370867	0.0545967158551914	0.603686758092084	VEZT	vezatin, adherens junctions transmembrane protein [Source:HGNC Symbol;Acc:HGNC:18258]
447	ENSG00000028277.22	85.055255584407	0.0290005789474729	0.153345058631878	0.189119748664951	0.84999896358466	0.969633748661341	POU2F2	POU class 2 homeobox 2 [Source:HGNC Symbol;Acc:HGNC:9213]
448	ENSG00000028310.18	377.91086679975	0.0316349749349175	0.0617643733755757	0.512188065805381	0.608519394641228	0.910034338647522	BRD9	bromodomain containing 9 [Source:HGNC Symbol;Acc:HGNC:25818]
449	ENSG00000028528.15	2474.24079428651	0.0120456128951333	0.0591182141426569	0.203754681527867	0.83854520873749	0.966776133781973	SNX1	sorting nexin 1 [Source:HGNC Symbol;Acc:HGNC:11172]
450	ENSG00000028839.10	439.979947026585	0.0186277069199155	0.147475175333238	0.126310796904115	0.899485910018575	0.980642524897131	TBPL1	TATA-box binding protein like 1 [Source:HGNC Symbol;Acc:HGNC:11589]
451	ENSG00000029153.15	63.2341529635488	0.0837694757300195	0.156924196605417	0.533821281498455	0.593465188435886	0.905341390426871	BMAL2	basic helix-loop-helix ARNT like 2 [Source:HGNC Symbol;Acc:HGNC:18984]
452	ENSG00000029363.17	1749.72411051104	0.0661722634426416	0.0635689908203546	1.04095192622522	0.297897860353808	0.783744390300774	BCLAF1	BCL2 associated transcription factor 1 [Source:HGNC Symbol;Acc:HGNC:16863]
453	ENSG00000029364.12	2196.88273033404	-0.12127748262172	0.102610206949278	-1.18192415966639	0.237235794735063	0.751455149759519	SLC39A9	solute carrier family 39 member 9 [Source:HGNC Symbol;Acc:HGNC:20182]
454	ENSG00000029534.22	65.5533827283694	0.584681983206682	0.281380001650285	2.07790880580546	0.0377177593219118	0.576890224152367	ANK1	ankyrin 1 [Source:HGNC Symbol;Acc:HGNC:492]
455	ENSG00000029639.11	113.304403380168	0.0024496913605619	0.0854782183612356	0.0286586619085738	0.97713682583223	0.997159134798014	TFB1M	transcription factor B1, mitochondrial [Source:HGNC Symbol;Acc:HGNC:17037]
456	ENSG00000029725.17	513.238922645497	0.095147320741761	0.159818364931979	0.595346603516166	0.551611810114292	0.892038565644318	RABEP1	rabaptin, RAB GTPase binding effector protein 1 [Source:HGNC Symbol;Acc:HGNC:17677]
457	ENSG00000029993.15	373.756211976575	-0.0108488787812601	0.0871479480804577	-0.124488057610308	0.900928855473007	0.980796914589066	HMGB3	high mobility group box 3 [Source:HGNC Symbol;Acc:HGNC:5004]
458	ENSG00000030066.14	639.956070432627	0.0789906792308027	0.0859894928423246	0.918608502269512	0.358300383229113	0.818640807425563	NUP160	nucleoporin 160 [Source:HGNC Symbol;Acc:HGNC:18017]
459	ENSG00000030110.14	205.272280150661	-0.138454146292019	0.0772928559580996	-1.79129292837975	0.073246300341136	0.626636823467306	BAK1	BCL2 antagonist/killer 1 [Source:HGNC Symbol;Acc:HGNC:949]
460	ENSG00000030419.17	333.678787055188	0.0793900749589529	0.144330557674569	0.550057286814888	0.582280081873435	0.901650690373745	IKZF2	IKAROS family zinc finger 2 [Source:HGNC Symbol;Acc:HGNC:13177]
461	ENSG00000030582.19	3543.88998076731	-0.057194253170381	0.131987614414584	-0.433330456225453	0.664774715131919	0.923136450072733	GRN	granulin precursor [Source:HGNC Symbol;Acc:HGNC:4601]
462	ENSG00000031003.11	876.771287635437	0.169318461654957	0.0797807639519142	2.12229682028376	0.0338128203388017	0.571157574758877	FAM13B	family with sequence similarity 13 member B [Source:HGNC Symbol;Acc:HGNC:1335]
463	ENSG00000031081.11	261.015403811772	0.0505568477560437	0.13283966295678	0.38058548652365	0.703510852330994	0.93417500316008	ARHGAP31	Rho GTPase activating protein 31 [Source:HGNC Symbol;Acc:HGNC:29216]
464	ENSG00000031691.7	80.2662971941094	0.119704256112422	0.0810641413671894	1.47666100070322	0.139766531143512	0.691167702319326	CENPQ	centromere protein Q [Source:HGNC Symbol;Acc:HGNC:21347]
465	ENSG00000031698.13	1890.34603034017	-0.0701451587236221	0.062433526850373	-1.12351747950633	0.261217781159838	0.76569986053578	SARS1	seryl-tRNA synthetase 1 [Source:HGNC Symbol;Acc:HGNC:10537]
466	ENSG00000031823.14	829.940117474032	-0.0373092110221313	0.0557510770346247	-0.669210587608203	0.50336115333626	0.875087262404976	RANBP3	RAN binding protein 3 [Source:HGNC Symbol;Acc:HGNC:9850]
467	ENSG00000032219.19	346.337746040299	0.137845976644825	0.0783960795388926	1.75832742473351	0.0786918139486303	0.635935143055229	ARID4A	AT-rich interaction domain 4A [Source:HGNC Symbol;Acc:HGNC:9885]
468	ENSG00000032389.13	300.806341944468	-0.100821289928741	0.0678600394550934	-1.48572400986387	0.137352137161577	0.68912528098357	EIPR1	EARP complex and GARP complex interacting protein 1 [Source:HGNC Symbol;Acc:HGNC:12383]
469	ENSG00000032444.17	525.43486584699	-0.00359754892816022	0.0706519013468362	-0.0509193504998478	0.959389786041373	0.994360045378006	PNPLA6	patatin like phospholipase domain containing 6 [Source:HGNC Symbol;Acc:HGNC:16268]
470	ENSG00000032742.18	241.210539175954	0.181184026804555	0.072060011343276	2.51434912966415	0.0119252313984544	0.483427085217249	IFT88	intraflagellar transport 88 [Source:HGNC Symbol;Acc:HGNC:20606]
471	ENSG00000033011.14	240.063213951987	-0.109393167762342	0.0986862129143197	-1.10849494100374	0.267648122774109	0.76969894464762	ALG1	ALG1 chitobiosyldiphosphodolichol beta-mannosyltransferase [Source:HGNC Symbol;Acc:HGNC:18294]
472	ENSG00000033030.16	358.397619916625	0.0788923225012003	0.0850211549316049	0.927914029921907	0.353452166139746	0.815457857475964	ZCCHC8	zinc finger CCHC-type containing 8 [Source:HGNC Symbol;Acc:HGNC:25265]
473	ENSG00000033050.9	269.184067194472	-0.0989080901886763	0.0762538060527754	-1.29709053631004	0.194600037353514	0.726994067112029	ABCF2	ATP binding cassette subfamily F member 2 [Source:HGNC Symbol;Acc:HGNC:71]
474	ENSG00000033100.17	943.133803861448	0.0284047218445588	0.0824465374139157	0.344522920373906	0.73045306191853	0.937895710851151	CHPF2	chondroitin polymerizing factor 2 [Source:HGNC Symbol;Acc:HGNC:29270]
475	ENSG00000033122.21	74.7013518951913	0.319120248136712	0.276048468790856	1.15602977091131	0.247668979909815	0.758049343485694	LRRC7	leucine rich repeat containing 7 [Source:HGNC Symbol;Acc:HGNC:18531]
476	ENSG00000033170.17	320.161988894799	0.0162228525750108	0.0833480492377508	0.194639859281349	0.84567489658645	0.968570496679876	FUT8	fucosyltransferase 8 [Source:HGNC Symbol;Acc:HGNC:4019]
477	ENSG00000033178.13	726.37839351661	0.046832445435002	0.0646635958148302	0.72424746636594	0.468913822415045	0.862549218344689	UBA6	ubiquitin like modifier activating enzyme 6 [Source:HGNC Symbol;Acc:HGNC:25581]
478	ENSG00000033327.13	274.0515646894	0.206695354528294	0.12862888586126	1.6069124220763	0.108073581037364	0.665149750810754	GAB2	GRB2 associated binding protein 2 [Source:HGNC Symbol;Acc:HGNC:14458]
479	ENSG00000033627.18	830.785870920649	-0.0906321170324895	0.080200847778388	-1.13006432653836	0.25844912012071	0.76529051947625	ATP6V0A1	ATPase H+ transporting V0 subunit a1 [Source:HGNC Symbol;Acc:HGNC:865]
480	ENSG00000033800.14	760.318795177268	0.0711569362793707	0.0908543940972415	0.78319752155533	0.433511130102703	0.850940326130765	PIAS1	protein inhibitor of activated STAT 1 [Source:HGNC Symbol;Acc:HGNC:2752]
481	ENSG00000033867.18	415.299031022335	0.182831180980194	0.112762604501886	1.62138132395777	0.10493588358328	0.663768895338584	SLC4A7	solute carrier family 4 member 7 [Source:HGNC Symbol;Acc:HGNC:11033]
482	ENSG00000034053.15	178.150531427608	0.10649256671011	0.146694165057295	0.725949574534996	0.467869683814129	0.862354040083461	APBA2	amyloid beta precursor protein binding family A member 2 [Source:HGNC Symbol;Acc:HGNC:579]
483	ENSG00000034152.20	622.493936495922	0.0462924756499246	0.0731438814508471	0.632896077316231	0.526801509600253	0.883316446991207	MAP2K3	mitogen-activated protein kinase kinase 3 [Source:HGNC Symbol;Acc:HGNC:6843]
484	ENSG00000034239.11	35.1819979902477	-0.233259776179278	0.236804804984577	-0.985029742933088	0.324609461448352	0.799506603008746	CLXN	calaxin [Source:HGNC Symbol;Acc:HGNC:25678]
485	ENSG00000034510.6	8359.22753813718	-0.211315780774682	0.176018565571343	-1.20053120583483	0.229933100662666	0.746511408524401	TMSB10	thymosin beta 10 [Source:HGNC Symbol;Acc:HGNC:11879]
486	ENSG00000034533.12	120.797466167059	0.122096574006724	0.0673228268629904	1.81359844344036	0.0697395702702136	0.62036794937276	ASTE1	asteroid homolog 1 [Source:HGNC Symbol;Acc:HGNC:25021]
487	ENSG00000034677.13	697.735936015871	0.203826206639752	0.0893640499313769	2.28085238746757	0.0225571831832516	0.522000920722903	RNF19A	ring finger protein 19A, RBR E3 ubiquitin protein ligase [Source:HGNC Symbol;Acc:HGNC:13432]
488	ENSG00000034693.15	343.838711911534	0.0208356744055552	0.0836972098432624	0.248941087099243	0.803406352597442	0.957688963330854	PEX3	peroxisomal biogenesis factor 3 [Source:HGNC Symbol;Acc:HGNC:8858]
489	ENSG00000034713.8	2199.40884232786	-0.122903968730762	0.128150239408591	-0.959061561632346	0.337527733087755	0.808620243876682	GABARAPL2	GABA type A receptor associated protein like 2 [Source:HGNC Symbol;Acc:HGNC:13291]
490	ENSG00000034971.17	49.7494056350291	0.487073530181669	0.307692037628373	1.58299036249339	0.113423661041093	0.668939184619015	MYOC	myocilin [Source:HGNC Symbol;Acc:HGNC:7610]
491	ENSG00000035115.22	1525.21956839965	-0.130463960070978	0.189344593144995	-0.689029234497716	0.490804870567242	0.870803722218932	SH3YL1	SH3 and SYLF domain containing 1 [Source:HGNC Symbol;Acc:HGNC:29546]
492	ENSG00000035141.10	732.275618076731	-0.1456851220923	0.0671530815730742	-2.16944805330742	0.0300486841136132	0.557939971228668	FAM136A	family with sequence similarity 136 member A [Source:HGNC Symbol;Acc:HGNC:25911]
493	ENSG00000035403.18	2703.05016227921	0.105720203581714	0.15333222287759	0.689484581894531	0.490518372515141	0.870803722218932	VCL	vinculin [Source:HGNC Symbol;Acc:HGNC:12665]
494	ENSG00000035499.13	27.3543124874005	0.539360197205169	0.230491088393801	2.34004794269381	0.0192812645972209	0.500442333155955	DEPDC1B	DEP domain containing 1B [Source:HGNC Symbol;Acc:HGNC:24902]
495	ENSG00000035664.11	143.489261761285	0.0492112882617456	0.120926087287127	0.406953448720277	0.68404217870442	0.929717589872911	DAPK2	death associated protein kinase 2 [Source:HGNC Symbol;Acc:HGNC:2675]
496	ENSG00000035681.10	695.112546770558	-0.0739318591576831	0.07336360458837	-1.0077457285871	0.3135765459526	0.794391958275893	NSMAF	neutral sphingomyelinase activation associated factor [Source:HGNC Symbol;Acc:HGNC:8017]
497	ENSG00000035687.10	743.848482002515	0.0534855616999767	0.0877025285240273	0.609851991728193	0.541959857016611	0.889058584319439	ADSS2	adenylosuccinate synthase 2 [Source:HGNC Symbol;Acc:HGNC:292]
498	ENSG00000035720.8	49.431866539042	-1.01927149982861	0.357350271628068	-2.85230369403349	0.00434036115771009	0.403321010961491	STAP1	signal transducing adaptor family member 1 [Source:HGNC Symbol;Acc:HGNC:24133]
499	ENSG00000035862.13	4127.57239465783	0.153191569431919	0.131275734573647	1.16694505598807	0.24323255885844	0.754459899133791	TIMP2	TIMP metallopeptidase inhibitor 2 [Source:HGNC Symbol;Acc:HGNC:11821]
500	ENSG00000035928.17	905.415930079236	-0.111092387332051	0.102054473911732	-1.0885596983052	0.27634809723493	0.773629547233303	RFC1	replication factor C subunit 1 [Source:HGNC Symbol;Acc:HGNC:9969]
501	ENSG00000036054.13	628.609887571299	0.125869289404025	0.073176107418205	1.72008725040095	0.0854165829219478	0.644436267538893	TBC1D23	TBC1 domain family member 23 [Source:HGNC Symbol;Acc:HGNC:25622]
502	ENSG00000036257.14	882.034852339216	-0.0395450795819809	0.0987265921203248	-0.400551449540409	0.688750396793285	0.930790071647163	CUL3	cullin 3 [Source:HGNC Symbol;Acc:HGNC:2553]
503	ENSG00000036448.10	61.7217183855198	-0.0023809521150808	0.18569675891786	-0.012821721439597	0.989770026716568	0.997879486369131	MYOM2	myomesin 2 [Source:HGNC Symbol;Acc:HGNC:7614]
504	ENSG00000036530.9	22.0829164291193	0.024955117456741	0.180424515629867	0.138313340454993	0.889992782686686	0.980000881895614	CYP46A1	cytochrome P450 family 46 subfamily A member 1 [Source:HGNC Symbol;Acc:HGNC:2641]
505	ENSG00000036549.13	871.918642190744	0.066697861603656	0.0724437955542393	0.920684250367842	0.357215301284698	0.817764400447858	ZZZ3	zinc finger ZZ-type containing 3 [Source:HGNC Symbol;Acc:HGNC:24523]
506	ENSG00000036565.15	7.2538144464476	-0.855291982794159	0.283165998739228	-3.02046144876953	0.00252389835733682	0.379425183770979	SLC18A1	solute carrier family 18 member A1 [Source:HGNC Symbol;Acc:HGNC:10934]
507	ENSG00000036672.16	20.727592849869	0.22427857252572	0.168648892893438	1.3298549944673	0.183566052248068	0.719662668939202	USP2	ubiquitin specific peptidase 2 [Source:HGNC Symbol;Acc:HGNC:12618]
508	ENSG00000037042.9	269.482501508374	0.0178637391049425	0.0849908974361162	0.210184144935872	0.833523953683751	0.965890367310763	TUBG2	tubulin gamma 2 [Source:HGNC Symbol;Acc:HGNC:12419]
509	ENSG00000037241.7	220.627324133353	-0.000929907956968262	0.110671108795481	-0.00840244547189568	0.993295897371238	0.998917059542698	RPL26L1	ribosomal protein L26 like 1 [Source:HGNC Symbol;Acc:HGNC:17050]
510	ENSG00000037280.16	104.46147013358	0.205524499844048	0.151384328148702	1.35763392655919	0.174579872110358	0.713705170053515	FLT4	fms related receptor tyrosine kinase 4 [Source:HGNC Symbol;Acc:HGNC:3767]
511	ENSG00000037474.15	852.203847839543	-0.0283841989363704	0.0735099797161178	-0.38612714961948	0.699402503612867	0.933239592069719	NSUN2	NOP2/Sun RNA methyltransferase 2 [Source:HGNC Symbol;Acc:HGNC:25994]
512	ENSG00000037637.11	707.008168552846	-0.0419810391281263	0.0534033387142459	-0.786112631510946	0.431801504746746	0.850291548513458	FBXO42	F-box protein 42 [Source:HGNC Symbol;Acc:HGNC:29249]
513	ENSG00000037749.13	634.499163676993	0.00492597867329628	0.084768509347149	0.058110950767379	0.953660251683979	0.993570571911826	MFAP3	microfibril associated protein 3 [Source:HGNC Symbol;Acc:HGNC:7034]
514	ENSG00000037757.14	161.18836112735	0.221927226343392	0.143899189436488	1.54224097586973	0.123015046138316	0.678367518495805	MRI1	methylthioribose-1-phosphate isomerase 1 [Source:HGNC Symbol;Acc:HGNC:28469]
515	ENSG00000037897.17	189.808625481941	-0.144444965715508	0.0859467743470347	-1.68063277316576	0.0928342659327593	0.65339099124013	METTL1	methyltransferase 1, tRNA methylguanosine [Source:HGNC Symbol;Acc:HGNC:7030]
516	ENSG00000037965.6	1.8306461692458	-0.449470868513763	0.341036008255782	-1.31795721751661	0.187517970008664	0.721649463452317	HOXC8	homeobox C8 [Source:HGNC Symbol;Acc:HGNC:5129]
517	ENSG00000038002.9	477.250536002817	-0.0991948717501631	0.125848172610104	-0.788210664428819	0.430573492199198	0.849603341897212	AGA	aspartylglucosaminidase [Source:HGNC Symbol;Acc:HGNC:318]
518	ENSG00000038210.14	608.081714734833	0.0552046954709925	0.100373343178364	0.549993591155904	0.582323769331841	0.901650690373745	PI4K2B	phosphatidylinositol 4-kinase type 2 beta [Source:HGNC Symbol;Acc:HGNC:18215]
519	ENSG00000038219.13	610.716200484828	0.163284825434031	0.117198352225473	1.39323482227715	0.16354879283407	0.703482482681028	BOD1L1	biorientation of chromosomes in cell division 1 like 1 [Source:HGNC Symbol;Acc:HGNC:31792]
520	ENSG00000038274.18	1134.9121916995	-0.00312569549888347	0.0698292073339044	-0.0447620074496512	0.964297008384335	0.99489740303888	MAT2B	methionine adenosyltransferase 2 non-catalytic beta subunit [Source:HGNC Symbol;Acc:HGNC:6905]
521	ENSG00000038295.8	49.2323791552065	0.201927600397279	0.159655575682872	1.26477011237223	0.205953748201745	0.732672694300188	TLL1	tolloid like 1 [Source:HGNC Symbol;Acc:HGNC:11843]
522	ENSG00000038358.15	350.520941229337	0.146058386309189	0.136757380313398	1.06801099856166	0.285515550558039	0.77727795107573	EDC4	enhancer of mRNA decapping 4 [Source:HGNC Symbol;Acc:HGNC:17157]
523	ENSG00000038382.23	926.270395914584	0.137897415720469	0.105902073123315	1.30212196658226	0.192874695060146	0.725494770228855	TRIO	trio Rho guanine nucleotide exchange factor [Source:HGNC Symbol;Acc:HGNC:12303]
524	ENSG00000038427.16	564.524137635076	0.273010504443033	0.221018165147656	1.23524011820767	0.216741152534791	0.73863004284227	VCAN	versican [Source:HGNC Symbol;Acc:HGNC:2464]
525	ENSG00000038532.17	337.95463728507	0.0537887483992703	0.0714912189466457	0.752382588964012	0.451821014008189	0.857117573705267	CLEC16A	C-type lectin domain containing 16A [Source:HGNC Symbol;Acc:HGNC:29013]
526	ENSG00000038945.15	210.855080209729	0.0615306467728877	0.173683357699166	0.354269099745665	0.723137222831131	0.936952995588968	MSR1	macrophage scavenger receptor 1 [Source:HGNC Symbol;Acc:HGNC:7376]
527	ENSG00000039068.20	6771.13499316988	-0.132436067156039	0.128787130974323	-1.02833308075201	0.303793175125785	0.786513754673384	CDH1	cadherin 1 [Source:HGNC Symbol;Acc:HGNC:1748]
528	ENSG00000039123.16	771.715491095039	-0.0409177965383309	0.086233795076367	-0.474498385489064	0.635144549008069	0.919171784315019	MTREX	Mtr4 exosome RNA helicase [Source:HGNC Symbol;Acc:HGNC:18734]
529	ENSG00000039139.11	559.096618048343	-0.459213517410266	0.243286708304399	-1.88754050975814	0.0590876630465596	0.607927253109883	DNAH5	dynein axonemal heavy chain 5 [Source:HGNC Symbol;Acc:HGNC:2950]
530	ENSG00000039319.17	628.94722425122	0.0864499596159577	0.138334299871363	0.624935100668075	0.532013653816497	0.885125220024543	ZFYVE16	zinc finger FYVE-type containing 16 [Source:HGNC Symbol;Acc:HGNC:20756]
531	ENSG00000039523.20	598.868117292067	0.116279863386316	0.0934955093883656	1.24369463460868	0.213611971438145	0.736671206075268	RIPOR1	RHO family interacting cell polarization regulator 1 [Source:HGNC Symbol;Acc:HGNC:25836]
532	ENSG00000039537.16	7.88786126353569	0.342233545162509	0.263899689908856	1.29683193368172	0.194689020506244	0.727022639767269	C6	complement C6 [Source:HGNC Symbol;Acc:HGNC:1339]
533	ENSG00000039560.14	507.42443356712	0.221650781720273	0.121698706531421	1.82130762140061	0.068560108567767	0.618769740468975	RAI14	retinoic acid induced 14 [Source:HGNC Symbol;Acc:HGNC:14873]
534	ENSG00000039600.11	2.66348168131153	-0.185243940123509	0.243593947439746	-0.76046199862716	0.446978476079046	0.85566092393484	SOX30	SRY-box transcription factor 30 [Source:HGNC Symbol;Acc:HGNC:30635]
535	ENSG00000039650.12	547.007246714962	-0.194984457769204	0.104392573325188	-1.86780008920575	0.0617899410334682	0.613407654185872	PNKP	polynucleotide kinase 3'-phosphatase [Source:HGNC Symbol;Acc:HGNC:9154]
536	ENSG00000040199.18	174.894439514658	0.153254531053602	0.103089449321483	1.48661703076596	0.137115987144891	0.68912528098357	PHLPP2	PH domain and leucine rich repeat protein phosphatase 2 [Source:HGNC Symbol;Acc:HGNC:29149]
537	ENSG00000040275.17	104.064196781815	0.0914288436149797	0.0981902007615446	0.931140204479417	0.351781043992224	0.814766385646671	SPDL1	spindle apparatus coiled-coil protein 1 [Source:HGNC Symbol;Acc:HGNC:26010]
538	ENSG00000040341.18	641.140360648604	0.0703685347427455	0.0988632821963381	0.711776234608484	0.476603351402073	0.865232086412671	STAU2	staufen double-stranded RNA binding protein 2 [Source:HGNC Symbol;Acc:HGNC:11371]
539	ENSG00000040487.13	165.784788498201	-0.0543333709252534	0.0727604925459418	-0.746742758660501	0.455218854032244	0.857117573705267	SLC66A1	solute carrier family 66 member 1 [Source:HGNC Symbol;Acc:HGNC:26001]
540	ENSG00000040531.16	283.521336280224	-0.0986559794961747	0.0848785424149776	-1.16231943538613	0.245105734842395	0.756910177869681	CTNS	cystinosin, lysosomal cystine transporter [Source:HGNC Symbol;Acc:HGNC:2518]
541	ENSG00000040608.14	37.3906090286563	-0.00825892236179742	0.144176108781843	-0.0572835709853582	0.954319307316234	0.993760600644223	RTN4R	reticulon 4 receptor [Source:HGNC Symbol;Acc:HGNC:18601]
542	ENSG00000040633.13	928.064414749087	-0.231746062984453	0.0712463341315944	-3.25274367880332	0.00114296548034034	0.336048078440757	PHF23	PHD finger protein 23 [Source:HGNC Symbol;Acc:HGNC:28428]
543	ENSG00000040731.10	111.234437371827	-0.197148669116475	0.260219585275517	-0.757624253792181	0.448675956312631	0.856109608407062	CDH10	cadherin 10 [Source:HGNC Symbol;Acc:HGNC:1749]
544	ENSG00000040933.17	350.035645753327	0.177365980473017	0.0855064366449436	2.07429975370756	0.0380514806820608	0.577373658637168	INPP4A	inositol polyphosphate-4-phosphatase type I A [Source:HGNC Symbol;Acc:HGNC:6074]
545	ENSG00000041353.10	1719.53637205598	-0.08312844440487	0.145262275410013	-0.572264506873752	0.567142791546226	0.895850902238236	RAB27B	RAB27B, member RAS oncogene family [Source:HGNC Symbol;Acc:HGNC:9767]
546	ENSG00000041357.16	2410.7440760121	-0.146288762488887	0.11708244481154	-1.24945086963599	0.211500212502827	0.736411360237829	PSMA4	proteasome 20S subunit alpha 4 [Source:HGNC Symbol;Acc:HGNC:9533]
547	ENSG00000041515.16	18.5833098365694	0.52876839714491	0.200322043325894	2.63959167132039	0.0083005970737301	0.45949935299939	MYO16	myosin XVI [Source:HGNC Symbol;Acc:HGNC:29822]
548	ENSG00000041802.11	468.144479062798	0.107316379876923	0.0764638352329632	1.40349198480511	0.160470180433424	0.701966703969432	LSG1	large 60S subunit nuclear export GTPase 1 [Source:HGNC Symbol;Acc:HGNC:25652]
549	ENSG00000041880.15	214.740181234412	0.12490304101953	0.10719032175206	1.1652455089037	0.24391962918896	0.755474602026638	PARP3	poly(ADP-ribose) polymerase family member 3 [Source:HGNC Symbol;Acc:HGNC:273]
550	ENSG00000041982.17	1592.56009425258	-0.0632841164263422	0.1513057740526	-0.418253148781633	0.675762040380965	0.927194842540666	TNC	tenascin C [Source:HGNC Symbol;Acc:HGNC:5318]
551	ENSG00000041988.16	219.311241840814	-0.0756327686539462	0.0709618126993776	-1.06582351516803	0.286503428831494	0.777345672316335	THAP3	THAP domain containing 3 [Source:HGNC Symbol;Acc:HGNC:20855]
552	ENSG00000042062.13	27.5330674992634	0.137722672112627	0.213728929953604	0.644380113363801	0.519328976937359	0.880144723670582	RIPOR3	RIPOR family member 3 [Source:HGNC Symbol;Acc:HGNC:16168]
553	ENSG00000042088.14	227.913700829234	0.0701445509498495	0.0715821989389158	0.979916124254675	0.327127523016945	0.801344216590616	TDP1	tyrosyl-DNA phosphodiesterase 1 [Source:HGNC Symbol;Acc:HGNC:18884]
554	ENSG00000042286.15	151.926553442422	0.0525693535886528	0.101924132940236	0.51576944607885	0.606015444727121	0.909665461767325	AIFM2	AIF family member 2 [Source:HGNC Symbol;Acc:HGNC:21411]
555	ENSG00000042317.17	186.532506997943	0.0777121823186252	0.0976482218322662	0.795838171555384	0.426126101891345	0.847655867865339	SPATA7	spermatogenesis associated 7 [Source:HGNC Symbol;Acc:HGNC:20423]
556	ENSG00000042429.12	95.5492323241376	0.062696055348418	0.0982408586155618	0.638187168067835	0.523351849202421	0.881967930912338	MED17	mediator complex subunit 17 [Source:HGNC Symbol;Acc:HGNC:2375]
557	ENSG00000042445.14	1084.74299396603	-0.160746752242151	0.123807072789951	-1.29836485606013	0.194161989616615	0.726650538094175	RETSAT	retinol saturase [Source:HGNC Symbol;Acc:HGNC:25991]
558	ENSG00000042493.16	442.523771613783	-0.053413815518641	0.163060389358335	-0.327570759083992	0.743236233960931	0.941450181078684	CAPG	capping actin protein, gelsolin like [Source:HGNC Symbol;Acc:HGNC:1474]
559	ENSG00000042753.12	1255.50270765127	-0.12748287120366	0.141865959280866	-0.898614945050137	0.368857795440189	0.823513689883187	AP2S1	adaptor related protein complex 2 subunit sigma 1 [Source:HGNC Symbol;Acc:HGNC:565]
560	ENSG00000042781.14	4.18482824532524	0.218699761003487	0.19722309067947	1.10889531367765	0.267475345729417	0.76969894464762	USH2A	usherin [Source:HGNC Symbol;Acc:HGNC:12601]
561	ENSG00000042832.12	33.2118809291718	0.244099332783384	0.216541785609065	1.12726202980551	0.259631711121592	0.765493566977924	TG	thyroglobulin [Source:HGNC Symbol;Acc:HGNC:11764]
562	ENSG00000042980.14	106.062795134561	0.161201309417871	0.144660775696657	1.11434014259607	0.265133291810063	0.768359127996007	ADAM28	ADAM metallopeptidase domain 28 [Source:HGNC Symbol;Acc:HGNC:206]
563	ENSG00000043039.7	111.015147807446	-0.0357631844735508	0.168466497756849	-0.212286626419743	0.831883428239407	0.965823042758181	BARX2	BARX homeobox 2 [Source:HGNC Symbol;Acc:HGNC:956]
564	ENSG00000043093.15	764.481738481336	0.113164717722206	0.0710801568681491	1.5920718623641	0.111368558555512	0.667951221232907	DCUN1D1	defective in cullin neddylation 1 domain containing 1 [Source:HGNC Symbol;Acc:HGNC:18184]
565	ENSG00000043143.22	587.801400955904	-0.0320208702249872	0.102459055469533	-0.31252357420481	0.754642650001822	0.944683525375845	JADE2	jade family PHD finger 2 [Source:HGNC Symbol;Acc:HGNC:22984]
566	ENSG00000043355.12	42.357470281624	-0.00880366400967009	0.370225292750853	-0.023779207369267	0.981028725475532	0.99727800290433	ZIC2	Zic family member 2 [Source:HGNC Symbol;Acc:HGNC:12873]
567	ENSG00000043462.13	210.746893126547	-0.0391228156380759	0.132525584383285	-0.295209531202115	0.767833821443104	0.946840841674677	LCP2	lymphocyte cytosolic protein 2 [Source:HGNC Symbol;Acc:HGNC:6529]
568	ENSG00000043514.17	393.126374641851	0.0516411072485588	0.07755650435947	0.665851403116433	0.505506085240368	0.875539992748787	TRIT1	tRNA isopentenyltransferase 1 [Source:HGNC Symbol;Acc:HGNC:20286]
569	ENSG00000043591.6	465.204757044447	0.021820823429259	0.148721667866287	0.146722557259631	0.883351013174086	0.978601812955512	ADRB1	adrenoceptor beta 1 [Source:HGNC Symbol;Acc:HGNC:285]
570	ENSG00000044090.13	574.976250627426	0.0106081465357466	0.0812187011561373	0.130612117464833	0.896082156499485	0.980212201688266	CUL7	cullin 7 [Source:HGNC Symbol;Acc:HGNC:21024]
571	ENSG00000044115.21	4359.27074528076	-0.0245408982179223	0.074981917385094	-0.327290886573152	0.743447884677718	0.941450181078684	CTNNA1	catenin alpha 1 [Source:HGNC Symbol;Acc:HGNC:2509]
572	ENSG00000044446.12	375.986567892426	0.115300368384286	0.114567720843107	1.00639488623661	0.314225652572505	0.794813037431509	PHKA2	phosphorylase kinase regulatory subunit alpha 2 [Source:HGNC Symbol;Acc:HGNC:8926]
573	ENSG00000044459.15	187.241022362902	0.0212315109162363	0.175850713551368	0.120735995251076	0.903900147447133	0.981757172996015	CNTLN	centlein [Source:HGNC Symbol;Acc:HGNC:23432]
574	ENSG00000044524.11	1400.80075900242	0.121139457974561	0.148048492380883	0.818241753268963	0.413219158052813	0.843434915584507	EPHA3	EPH receptor A3 [Source:HGNC Symbol;Acc:HGNC:3387]
575	ENSG00000044574.9	8151.33664718544	-0.183716422183652	0.115562020854689	-1.58976470664754	0.111887852061915	0.667985913847412	HSPA5	heat shock protein family A (Hsp70) member 5 [Source:HGNC Symbol;Acc:HGNC:5238]
576	ENSG00000046604.15	2144.12464865394	-0.0166968560182987	0.131150317214765	-0.127310832126748	0.898694387273158	0.980531330658027	DSG2	desmoglein 2 [Source:HGNC Symbol;Acc:HGNC:3049]
577	ENSG00000046647.15	249.949245552453	-0.0470064646725645	0.072899806807341	-0.644809180315015	0.519050851984426	0.880144723670582	GEMIN8	gem nuclear organelle associated protein 8 [Source:HGNC Symbol;Acc:HGNC:26044]
578	ENSG00000046651.16	486.587707084155	-0.0617310062166531	0.11385441751911	-0.542192455609304	0.58768593201154	0.903891333567333	OFD1	OFD1 centriole and centriolar satellite protein [Source:HGNC Symbol;Acc:HGNC:2567]
579	ENSG00000046653.15	366.962440373448	-0.0812698321502958	0.132535184273895	-0.613194395099983	0.539747810376422	0.888425654549698	GPM6B	glycoprotein M6B [Source:HGNC Symbol;Acc:HGNC:4461]
580	ENSG00000046774.10	0.835840746855929	2.81801909338753	1.94820686058283	1.44646810890733	0.148045950599812	0.695785536130003	MAGEC2	MAGE family member C2 [Source:HGNC Symbol;Acc:HGNC:13574]
581	ENSG00000046889.19	166.19996907139	0.200786400321091	0.132214750739059	1.51863842119527	0.128853534501598	0.684229491794528	PREX2	phosphatidylinositol-3,4,5-trisphosphate dependent Rac exchange factor 2 [Source:HGNC Symbol;Acc:HGNC:22950]
582	ENSG00000047056.18	356.206123159251	-0.00108520885471638	0.0959380290637788	-0.0113115608618032	0.990974872693155	0.998189195871442	WDR37	WD repeat domain 37 [Source:HGNC Symbol;Acc:HGNC:31406]
583	ENSG00000047188.16	525.768489388617	0.0733685636478879	0.0856476560466215	0.85663247582573	0.391648031795902	0.832537530505613	YTHDC2	YTH N6-methyladenosine RNA binding protein C2 [Source:HGNC Symbol;Acc:HGNC:24721]
584	ENSG00000047230.15	508.77010995594	-0.0595449396658403	0.0539831429067333	-1.10302839848943	0.270014832820381	0.769974573065375	CTPS2	CTP synthase 2 [Source:HGNC Symbol;Acc:HGNC:2520]
585	ENSG00000047249.18	860.413011257119	-0.162143648962701	0.0657179406012175	-2.46726612975601	0.0136149126587743	0.483500712857028	ATP6V1H	ATPase H+ transporting V1 subunit H [Source:HGNC Symbol;Acc:HGNC:18303]
586	ENSG00000047315.17	1204.16822378285	0.0461446565066707	0.118474984295819	0.389488606231443	0.696914737491572	0.932656956020544	POLR2B	RNA polymerase II subunit B [Source:HGNC Symbol;Acc:HGNC:9188]
587	ENSG00000047346.13	809.025183690147	0.155518815503333	0.0979373338333198	1.58794209946547	0.112299432535585	0.668050695806918	ATOSA	atos homolog A [Source:HGNC Symbol;Acc:HGNC:25609]
588	ENSG00000047365.13	196.689459485603	0.148126754409281	0.112744556609983	1.31382621798492	0.188904692518298	0.723077919558874	ARAP2	ArfGAP with RhoGAP domain, ankyrin repeat and PH domain 2 [Source:HGNC Symbol;Acc:HGNC:16924]
589	ENSG00000047410.14	1352.74878625689	0.14938396408098	0.113773535204176	1.31299395604521	0.189184984783365	0.723936959324626	TPR	translocated promoter region, nuclear basket protein [Source:HGNC Symbol;Acc:HGNC:12017]
590	ENSG00000047457.14	303.244415413305	0.0871197598725252	0.283987281652706	0.30677345607	0.759015813676114	0.945523826247473	CP	ceruloplasmin [Source:HGNC Symbol;Acc:HGNC:2295]
591	ENSG00000047578.14	486.722122097337	0.137494231959671	0.110013451351293	1.24979473210624	0.211374540939996	0.736411360237829	KATNIP	katanin interacting protein [Source:HGNC Symbol;Acc:HGNC:29068]
592	ENSG00000047579.20	291.744348728903	-0.00421239773511506	0.0585313180293211	-0.0719682706103573	0.942627158736582	0.991048520902096	DTNBP1	dystrobrevin binding protein 1 [Source:HGNC Symbol;Acc:HGNC:17328]
593	ENSG00000047597.7	75.890276418742	0.00193431026150633	0.201485547158281	0.00960024323723225	0.992340231801243	0.998699518813648	XK	X-linked Kx blood group antigen, Kell and VPS13A binding protein [Source:HGNC Symbol;Acc:HGNC:12811]
594	ENSG00000047617.18	18.4652131757703	-0.0087520239312308	0.156861974595694	-0.0557944266211669	0.955505574941559	0.994210895486888	ANO2	anoctamin 2 [Source:HGNC Symbol;Acc:HGNC:1183]
595	ENSG00000047621.12	301.396830653431	0.0610857263500113	0.0707054943834141	0.863945961805489	0.38761757653949	0.831325415063378	FERRY3	FERRY endosomal RAB5 effector complex subunit 3 [Source:HGNC Symbol;Acc:HGNC:1184]
596	ENSG00000047634.15	151.743997134211	0.341314579936632	0.170203979622268	2.00532667152735	0.0449281352732971	0.591306540754021	SCML1	Scm polycomb group protein like 1 [Source:HGNC Symbol;Acc:HGNC:10580]
597	ENSG00000047644.20	593.687877052998	0.0325995015102218	0.0757563689399397	0.430320274933808	0.666962680538161	0.92334147077394	WWC3	WWC family member 3 [Source:HGNC Symbol;Acc:HGNC:29237]
598	ENSG00000047648.23	1388.32927548496	-0.0917836438728665	0.102189539573662	-0.898170637188412	0.369094584936829	0.823513689883187	ARHGAP6	Rho GTPase activating protein 6 [Source:HGNC Symbol;Acc:HGNC:676]
599	ENSG00000047662.5	3.88422736577332	0.31335897732958	0.232212578183725	1.34944876707606	0.177192865813647	0.716746917506928	FAM184B	family with sequence similarity 184 member B [Source:HGNC Symbol;Acc:HGNC:29235]
600	ENSG00000047849.22	2757.97953020749	0.049219452892073	0.0934981460020403	0.526421699217426	0.598595242304984	0.906446155917837	MAP4	microtubule associated protein 4 [Source:HGNC Symbol;Acc:HGNC:6862]
601	ENSG00000047932.14	621.86087414589	-0.00924780703126966	0.0704602385287584	-0.131248591040394	0.895578658291092	0.980075490743896	GOPC	golgi associated PDZ and coiled-coil motif containing [Source:HGNC Symbol;Acc:HGNC:17643]
602	ENSG00000047936.11	2.99190685550234	-0.278161060869844	0.442166574876402	-0.629086585632571	0.529292372053095	0.883764036034538	ROS1	ROS proto-oncogene 1, receptor tyrosine kinase [Source:HGNC Symbol;Acc:HGNC:10261]
603	ENSG00000048028.12	361.791412507763	0.0694024544969053	0.087974578528654	0.788892151092265	0.430175043537834	0.849603341897212	USP28	ubiquitin specific peptidase 28 [Source:HGNC Symbol;Acc:HGNC:12625]
604	ENSG00000048052.25	564.67226267352	0.506647990529937	0.218690335525173	2.3167369939474	0.0205180630659074	0.509379913817694	HDAC9	histone deacetylase 9 [Source:HGNC Symbol;Acc:HGNC:14065]
605	ENSG00000048140.18	572.50038101102	-0.0445343933732737	0.0737047404611837	-0.604226988584643	0.54569273999081	0.890378376101413	TSPAN17	tetraspanin 17 [Source:HGNC Symbol;Acc:HGNC:13594]
606	ENSG00000048162.22	240.663410105692	-0.125589501592311	0.113293412139722	-1.1085331372792	0.267631636222913	0.76969894464762	NOP16	NOP16 nucleolar protein [Source:HGNC Symbol;Acc:HGNC:26934]
607	ENSG00000048342.18	317.607279288688	0.181402177516492	0.0781099147074937	2.32239630776462	0.0202116059901205	0.508272563091159	CC2D2A	coiled-coil and C2 domain containing 2A [Source:HGNC Symbol;Acc:HGNC:29253]
608	ENSG00000048392.13	907.304965909677	-0.0870293409741416	0.103522527292587	-0.840680219563894	0.400527104800401	0.837302171119321	RRM2B	ribonucleotide reductase regulatory TP53 inducible subunit M2B [Source:HGNC Symbol;Acc:HGNC:17296]
609	ENSG00000048405.11	424.348094542515	0.00139152610809443	0.0723096293435552	0.0192439944821602	0.984646461569726	0.99747649165245	ZNF800	zinc finger protein 800 [Source:HGNC Symbol;Acc:HGNC:27267]
610	ENSG00000048462.11	8.70187280859283	-0.322585018320815	0.328285718150085	-0.982634944153546	0.32578713957415	0.800862270675905	TNFRSF17	TNF receptor superfamily member 17 [Source:HGNC Symbol;Acc:HGNC:11913]
611	ENSG00000048471.14	307.35478745193	0.0520517867424017	0.108537774348815	0.47957300630764	0.631531044434093	0.918104991778285	SNX29	sorting nexin 29 [Source:HGNC Symbol;Acc:HGNC:30542]
612	ENSG00000048540.16	203.930291608186	0.225869781620268	0.181673714686893	1.24327166431063	0.213767742198116	0.736785133560664	LMO3	LIM domain only 3 [Source:HGNC Symbol;Acc:HGNC:6643]
613	ENSG00000048544.7	480.400409787424	0.0171205197146778	0.0591302420076511	0.289539145002358	0.772168828653897	0.948469706881219	MRPS10	mitochondrial ribosomal protein S10 [Source:HGNC Symbol;Acc:HGNC:14502]
614	ENSG00000048649.14	843.689616286627	0.104203946193504	0.0820934932452942	1.26933258744568	0.204322468391588	0.732672694300188	RSF1	remodeling and spacing factor 1 [Source:HGNC Symbol;Acc:HGNC:18118]
615	ENSG00000048707.15	1284.06074836989	0.143283238804231	0.0979179093607199	1.46329961229451	0.143385413790193	0.692635030937325	VPS13D	vacuolar protein sorting 13 homolog D [Source:HGNC Symbol;Acc:HGNC:23595]
616	ENSG00000048740.19	489.835812872182	0.0530225940075446	0.120152199644849	0.441295241903778	0.658999270299471	0.921847713761168	CELF2	CUGBP Elav-like family member 2 [Source:HGNC Symbol;Acc:HGNC:2550]
617	ENSG00000048828.18	3026.34798726269	0.0504776929023999	0.0721311482116572	0.699804372367417	0.484049483806255	0.868880450913604	FAM120A	family with sequence similarity 120 member A [Source:HGNC Symbol;Acc:HGNC:13247]
618	ENSG00000048991.18	429.989347713428	0.105253296527593	0.0814229727444197	1.29267322206443	0.196124103000347	0.727557077040211	R3HDM1	R3H domain containing 1 [Source:HGNC Symbol;Acc:HGNC:9757]
619	ENSG00000049089.15	2560.01391782218	-0.854623297118819	0.317569979389118	-2.69113377392531	0.0071209634358046	0.445764599355034	COL9A2	collagen type IX alpha 2 chain [Source:HGNC Symbol;Acc:HGNC:2218]
620	ENSG00000049130.16	594.62940821591	-0.045211173309285	0.118512454558028	-0.381488793544039	0.7028405851146	0.93417500316008	KITLG	KIT ligand [Source:HGNC Symbol;Acc:HGNC:6343]
621	ENSG00000049167.16	195.05663169702	0.106168412317026	0.0709478525521634	1.49642883467075	0.134541940137817	0.688050534709306	ERCC8	ERCC excision repair 8, CSA ubiquitin ligase complex subunit [Source:HGNC Symbol;Acc:HGNC:3439]
622	ENSG00000049192.15	13.0371761024499	0.511559906792491	0.208230891176347	2.45669556472896	0.01402214581967	0.485576042118276	ADAMTS6	ADAM metallopeptidase with thrombospondin type 1 motif 6 [Source:HGNC Symbol;Acc:HGNC:222]
623	ENSG00000049239.13	1524.07409965644	0.0530608106437203	0.0997343905123241	0.532021205234754	0.594711308851698	0.905359624960676	H6PD	hexose-6-phosphate dehydrogenase/glucose 1-dehydrogenase [Source:HGNC Symbol;Acc:HGNC:4795]
624	ENSG00000049245.13	1313.60511370557	-0.00587274633253017	0.0655369614041877	-0.089609682943813	0.928597389490133	0.987097221068447	VAMP3	vesicle associated membrane protein 3 [Source:HGNC Symbol;Acc:HGNC:12644]
625	ENSG00000049246.15	503.933501144276	0.253857571518162	0.138829705651874	1.82855369696402	0.0674664945647419	0.617531087086911	PER3	period circadian regulator 3 [Source:HGNC Symbol;Acc:HGNC:8847]
626	ENSG00000049247.14	2.10253985305108	-0.618664996661953	0.388955593858385	-1.59058002103757	0.11170412369321	0.667985913847412	UTS2	urotensin 2 [Source:HGNC Symbol;Acc:HGNC:12636]
627	ENSG00000049249.10	16.4013209706456	-0.0522975390759199	0.2301951145086	-0.227187875761656	0.820277654966154	0.962196790012682	TNFRSF9	TNF receptor superfamily member 9 [Source:HGNC Symbol;Acc:HGNC:11924]
628	ENSG00000049283.19	684.539292017439	-0.0879584813885474	0.0947503172711216	-0.928318594827077	0.353242331270774	0.815457857475964	EPN3	epsin 3 [Source:HGNC Symbol;Acc:HGNC:18235]
629	ENSG00000049323.16	1805.28718420146	0.096286234335984	0.126062496517299	0.763797616230542	0.44498785760388	0.855060106134403	LTBP1	latent transforming growth factor beta binding protein 1 [Source:HGNC Symbol;Acc:HGNC:6714]
630	ENSG00000049449.10	2510.94942512111	-0.359385616599702	0.187643295051993	-1.91525957002685	0.055459408878229	0.605432798696854	RCN1	reticulocalbin 1 [Source:HGNC Symbol;Acc:HGNC:9934]
631	ENSG00000049540.19	1060.62884888467	0.288333773036377	0.165470617548184	1.74250738474712	0.0814197003968718	0.639530707378698	ELN	elastin [Source:HGNC Symbol;Acc:HGNC:3327]
632	ENSG00000049541.11	274.217394274766	0.0546519402298588	0.0655100383582099	0.834252911454901	0.404138480623428	0.838889348020576	RFC2	replication factor C subunit 2 [Source:HGNC Symbol;Acc:HGNC:9970]
633	ENSG00000049618.25	1168.79145198347	0.0948427373226826	0.0837877006082279	1.13194104426073	0.257659221358021	0.765038220592661	ARID1B	AT-rich interaction domain 1B [Source:HGNC Symbol;Acc:HGNC:18040]
634	ENSG00000049656.14	1609.24849933105	-0.169255939773578	0.0792962175084214	-2.13447684002838	0.0328037675060913	0.565253608209075	CLPTM1L	CLPTM1 like [Source:HGNC Symbol;Acc:HGNC:24308]
635	ENSG00000049759.20	4935.26357954223	-0.0584859117436156	0.163305444453487	-0.358138162137477	0.720239921318001	0.936592001732512	NEDD4L	NEDD4 like E3 ubiquitin protein ligase [Source:HGNC Symbol;Acc:HGNC:7728]
636	ENSG00000049768.18	27.2754403239052	-0.0524893580844329	0.198850054347093	-0.263964514652898	0.791807262424646	0.954168384247014	FOXP3	forkhead box P3 [Source:HGNC Symbol;Acc:HGNC:6106]
637	ENSG00000049769.14	71.9638666301566	-0.0367602729292099	0.113416723175938	-0.324116866541678	0.745849557965622	0.942310731701737	PPP1R3F	protein phosphatase 1 regulatory subunit 3F [Source:HGNC Symbol;Acc:HGNC:14944]
638	ENSG00000049860.14	2291.87419382131	-0.229646727512392	0.122404755074289	-1.87612586923618	0.0606379982299652	0.610524224011201	HEXB	hexosaminidase subunit beta [Source:HGNC Symbol;Acc:HGNC:4879]
639	ENSG00000049883.15	188.385024166102	0.078589322801462	0.0754476421750064	1.04164054085571	0.297578365386018	0.783744390300774	PTCD2	pentatricopeptide repeat domain 2 [Source:HGNC Symbol;Acc:HGNC:25734]
640	ENSG00000050030.16	129.6792094025	0.0308643978891041	0.119067306407287	0.259218074384988	0.795466986261014	0.955077363634937	NEXMIF	neurite extension and migration factor [Source:HGNC Symbol;Acc:HGNC:29433]
641	ENSG00000050130.18	734.996618978377	0.0828533769884866	0.0825214403899836	1.00402242855838	0.315367803016921	0.795675311422761	JKAMP	JNK1/MAPK8 associated membrane protein [Source:HGNC Symbol;Acc:HGNC:20184]
642	ENSG00000050165.19	1486.82907565346	-0.155932757012507	0.16409271788088	-0.95027225477308	0.341973932925551	0.810496310020572	DKK3	dickkopf WNT signaling pathway inhibitor 3 [Source:HGNC Symbol;Acc:HGNC:2893]
643	ENSG00000050327.15	764.032699761251	0.0633428567666399	0.149114624876646	0.424793053122991	0.670987542281996	0.925134411714095	ARHGEF5	Rho guanine nucleotide exchange factor 5 [Source:HGNC Symbol;Acc:HGNC:13209]
644	ENSG00000050344.9	132.763626181982	0.118276056752441	0.171576235633164	0.689349875966036	0.490603118187743	0.870803722218932	NFE2L3	NFE2 like bZIP transcription factor 3 [Source:HGNC Symbol;Acc:HGNC:7783]
645	ENSG00000050393.12	599.618073857867	-0.0563804759066685	0.0757570865370871	-0.744227087971067	0.456739102958135	0.857520614366305	MCUR1	mitochondrial calcium uniporter regulator 1 [Source:HGNC Symbol;Acc:HGNC:21097]
646	ENSG00000050405.14	1653.41667088013	0.022521604397012	0.0630591279127338	0.357150584578003	0.720979077246452	0.936592001732512	LIMA1	LIM domain and actin binding 1 [Source:HGNC Symbol;Acc:HGNC:24636]
647	ENSG00000050426.16	1021.73386203869	-0.0874218230170251	0.0723432342390491	-1.20843122285839	0.226881435989984	0.744570998991853	LETMD1	LETM1 domain containing 1 [Source:HGNC Symbol;Acc:HGNC:24241]
648	ENSG00000050438.17	26.2175919097207	0.133646664366148	0.179063505126489	0.746364616685801	0.455447187504948	0.857117573705267	SLC4A8	solute carrier family 4 member 8 [Source:HGNC Symbol;Acc:HGNC:11034]
649	ENSG00000050555.19	216.30903021676	0.00667040162735859	0.202823657576772	0.0328876902578967	0.973764149238099	0.996748198401311	LAMC3	laminin subunit gamma 3 [Source:HGNC Symbol;Acc:HGNC:6494]
650	ENSG00000050628.21	116.678303236544	0.105783027751967	0.173390993619997	0.610083750853867	0.54180632995865	0.889039860394819	PTGER3	prostaglandin E receptor 3 [Source:HGNC Symbol;Acc:HGNC:9595]
651	ENSG00000050730.16	3.37004865058593	-0.271690104336553	0.288937862386661	-0.940306341620858	0.34706044763794	0.812940710323367	TNIP3	TNFAIP3 interacting protein 3 [Source:HGNC Symbol;Acc:HGNC:19315]
652	ENSG00000050748.18	974.182120150297	-0.0637346607005923	0.0599054168869456	-1.06392149512745	0.287364264582693	0.778153012519069	MAPK9	mitogen-activated protein kinase 9 [Source:HGNC Symbol;Acc:HGNC:6886]
653	ENSG00000050767.18	81.9849955646025	0.0053801444297951	0.239440373765724	0.0224696626771022	0.982073311564412	0.997428510611757	COL23A1	collagen type XXIII alpha 1 chain [Source:HGNC Symbol;Acc:HGNC:22990]
654	ENSG00000050820.17	617.635391303618	-0.0732543011085719	0.0890305233622827	-0.822799848210324	0.410621823018693	0.842162649642561	BCAR1	BCAR1 scaffold protein, Cas family member [Source:HGNC Symbol;Acc:HGNC:971]
655	ENSG00000051009.11	482.564254780706	0.115727156553077	0.105598074340936	1.09592108829029	0.273113309481638	0.771228492552092	FHIP1B	FHF complex subunit HOOK interacting protein 1B [Source:HGNC Symbol;Acc:HGNC:25378]
656	ENSG00000051108.15	7889.05160908083	-0.424361502001117	0.170733187741223	-2.48552438817175	0.0129360723119447	0.483427085217249	HERPUD1	homocysteine inducible ER protein with ubiquitin like domain 1 [Source:HGNC Symbol;Acc:HGNC:13744]
657	ENSG00000051128.19	160.067359261949	0.00530317400387243	0.0958901898797711	0.0553046564045983	0.95589575257155	0.994210895486888	HOMER3	homer scaffold protein 3 [Source:HGNC Symbol;Acc:HGNC:17514]
658	ENSG00000051180.17	25.4275110058694	-0.310045150162719	0.15346812902796	-2.02025757482346	0.0433566769817415	0.591234512527693	RAD51	RAD51 recombinase [Source:HGNC Symbol;Acc:HGNC:9817]
659	ENSG00000051341.15	12.4989837235068	0.442210837307256	0.239420611474121	1.84700404273696	0.0647465543722805	0.614369580061205	POLQ	DNA polymerase theta [Source:HGNC Symbol;Acc:HGNC:9186]
660	ENSG00000051382.10	937.596844953175	-0.0372850226263831	0.108432557305491	-0.343854498620176	0.730955712389206	0.937895710851151	PIK3CB	phosphatidylinositol-4,5-bisphosphate 3-kinase catalytic subunit beta [Source:HGNC Symbol;Acc:HGNC:8976]
661	ENSG00000051523.12	392.43223856761	-0.222529782951347	0.169961736794485	-1.30929341596706	0.190434979033045	0.72464469795141	CYBA	cytochrome b-245 alpha chain [Source:HGNC Symbol;Acc:HGNC:2577]
662	ENSG00000051596.10	78.4328263223016	-0.21418933836662	0.0912539441859243	-2.34717896609732	0.0189161664579064	0.500442333155955	THOC3	THO complex subunit 3 [Source:HGNC Symbol;Acc:HGNC:19072]
663	ENSG00000051620.11	4447.53875033873	-0.281031864564834	0.160578844438529	-1.75011761697174	0.0800980204622912	0.637266505826395	HEBP2	heme binding protein 2 [Source:HGNC Symbol;Acc:HGNC:15716]
664	ENSG00000051825.15	179.452781548306	0.186237610663431	0.153792337833644	1.21096807088584	0.225907641963859	0.744222940886328	MPHOSPH9	M-phase phosphoprotein 9 [Source:HGNC Symbol;Acc:HGNC:7215]
665	ENSG00000052126.17	633.754904564305	0.0885602648659902	0.0650664125829936	1.3610749594198	0.17349000203599	0.711691238462205	PLEKHA5	pleckstrin homology domain containing A5 [Source:HGNC Symbol;Acc:HGNC:30036]
666	ENSG00000052344.16	2024.64990564052	-0.0663788532908261	0.163998827512892	-0.404751999130044	0.685659815490155	0.92988407889149	PRSS8	serine protease 8 [Source:HGNC Symbol;Acc:HGNC:9491]
667	ENSG00000052723.12	583.489769957545	0.148282273355221	0.061902420929091	2.39541961573809	0.0166013539825034	0.485576042118276	SIKE1	suppressor of IKBKE 1 [Source:HGNC Symbol;Acc:HGNC:26119]
668	ENSG00000052749.15	344.752776870131	-0.120204298542896	0.0918533614706241	-1.30865432269824	0.190651470854065	0.724651044026436	RRP12	ribosomal RNA processing 12 homolog [Source:HGNC Symbol;Acc:HGNC:29100]
669	ENSG00000052795.13	1325.78609589327	-0.0662060783044058	0.168716438815	-0.392410358880331	0.694755033318269	0.932227602508729	FNIP2	folliculin interacting protein 2 [Source:HGNC Symbol;Acc:HGNC:29280]
670	ENSG00000052802.13	793.928827083612	-0.328614123497037	0.150020763321021	-2.19045761548256	0.0284910654617989	0.551995811146628	MSMO1	methylsterol monooxygenase 1 [Source:HGNC Symbol;Acc:HGNC:10545]
671	ENSG00000052841.16	1222.06820345674	-0.00949906500380596	0.0629108622446768	-0.150992446532709	0.879981674378145	0.978384752219103	TTC17	tetratricopeptide repeat domain 17 [Source:HGNC Symbol;Acc:HGNC:25596]
672	ENSG00000052850.8	14.9175180554478	-0.147541274021744	0.352717147680783	-0.418299124360326	0.675728429779345	0.927194842540666	ALX4	ALX homeobox 4 [Source:HGNC Symbol;Acc:HGNC:450]
673	ENSG00000053108.18	33.2219872512489	0.187285445374928	0.243775994651923	0.76826861333227	0.442327617493591	0.85460453169742	FSTL4	follistatin like 4 [Source:HGNC Symbol;Acc:HGNC:21389]
674	ENSG00000053254.16	1000.8661250465	0.0766515775439054	0.111512509240218	0.687380976951957	0.49184268204858	0.871253038523159	FOXN3	forkhead box N3 [Source:HGNC Symbol;Acc:HGNC:1928]
675	ENSG00000053328.9	89.3663496753323	0.0507202806718388	0.159225264715857	0.318544175526108	0.750072191100519	0.943734560318449	METTL24	methyltransferase like 24 [Source:HGNC Symbol;Acc:HGNC:21566]
676	ENSG00000053371.14	830.668764518103	-0.118533111682052	0.0816087301578977	-1.45245626849864	0.146374780412405	0.694722743976172	AKR7A2	aldo-keto reductase family 7 member A2 [Source:HGNC Symbol;Acc:HGNC:389]
677	ENSG00000053372.5	671.249416569464	-0.170682491185368	0.103634074080901	-1.64697270370868	0.0995636565449663	0.659940501096863	MRTO4	MRT4 homolog, ribosome maturation factor [Source:HGNC Symbol;Acc:HGNC:18477]
678	ENSG00000053438.11	19.2732402972602	-0.19271825450541	0.217266651562149	-0.88701258623799	0.375072124241962	0.825041742158953	NNAT	neuronatin [Source:HGNC Symbol;Acc:HGNC:7860]
679	ENSG00000053501.15	350.511323574904	-0.121462555633966	0.0961317982696316	-1.26350029667901	0.206409440057125	0.732872101010433	USE1	unconventional SNARE in the ER 1 [Source:HGNC Symbol;Acc:HGNC:30882]
680	ENSG00000053524.13	20.1506498699855	0.473333416202509	0.167329709637724	2.82874701227472	0.00467306233397589	0.410800482946104	MCF2L2	MCF.2 cell line derived transforming sequence-like 2 [Source:HGNC Symbol;Acc:HGNC:30319]
681	ENSG00000053702.15	52.0372220889553	0.106918237164035	0.112941378166052	0.946670200950082	0.343806859567337	0.81131445695119	NRIP2	nuclear receptor interacting protein 2 [Source:HGNC Symbol;Acc:HGNC:23078]
682	ENSG00000053747.17	489.675525550093	0.366478276285957	0.228986946161599	1.60043304838578	0.109502548499353	0.66568702212039	LAMA3	laminin subunit alpha 3 [Source:HGNC Symbol;Acc:HGNC:6483]
683	ENSG00000053770.12	757.666250884264	-0.0448851872498012	0.0612647601550603	-0.732642829845369	0.463776301305323	0.859959273624546	AP5M1	adaptor related protein complex 5 subunit mu 1 [Source:HGNC Symbol;Acc:HGNC:20192]
684	ENSG00000053900.11	329.324642755668	0.0976335514084769	0.101291714940611	0.963884869218776	0.335103650554299	0.807245629844715	ANAPC4	anaphase promoting complex subunit 4 [Source:HGNC Symbol;Acc:HGNC:19990]
685	ENSG00000053918.20	308.275864025655	-0.209765894524104	0.157675541014802	-1.33036419709771	0.183398304907917	0.719454818979252	KCNQ1	potassium voltage-gated channel subfamily Q member 1 [Source:HGNC Symbol;Acc:HGNC:6294]
686	ENSG00000054116.12	1107.03514821184	-0.127647905939638	0.0813869976275077	-1.56840662096736	0.116786266922955	0.673775367333701	TRAPPC3	trafficking protein particle complex subunit 3 [Source:HGNC Symbol;Acc:HGNC:19942]
687	ENSG00000054118.15	2094.96450005059	0.00708023781339188	0.0814688157160603	0.0869073368891028	0.930745167594709	0.987938810414826	THRAP3	thyroid hormone receptor associated protein 3 [Source:HGNC Symbol;Acc:HGNC:22964]
688	ENSG00000054148.18	973.033699500851	-0.176345817525209	0.100597508585336	-1.7529839456771	0.0796047628495464	0.636809208342093	PHPT1	phosphohistidine phosphatase 1 [Source:HGNC Symbol;Acc:HGNC:30033]
689	ENSG00000054179.12	197.039182704009	-0.236138936553744	0.143346283637727	-1.64733211466108	0.0994898003733552	0.659940501096863	ENTPD2	ectonucleoside triphosphate diphosphohydrolase 2 [Source:HGNC Symbol;Acc:HGNC:3364]
690	ENSG00000054219.11	52.7072599421671	0.00955529745173661	0.148622909507757	0.0642922244180526	0.948737544662914	0.992220269434882	LY75	lymphocyte antigen 75 [Source:HGNC Symbol;Acc:HGNC:6729]
691	ENSG00000054267.22	933.81432031157	0.0688352739664875	0.102173272315327	0.673711161506587	0.500494964394478	0.874219527779897	ARID4B	AT-rich interaction domain 4B [Source:HGNC Symbol;Acc:HGNC:15550]
692	ENSG00000054277.14	18.8742823020826	0.174199004743175	0.173555874359965	1.00370560999783	0.3155205322154	0.79568448139235	OPN3	opsin 3 [Source:HGNC Symbol;Acc:HGNC:14007]
693	ENSG00000054282.16	249.374284590466	-0.0138314185371232	0.0571678891272414	-0.241943838547858	0.808823680768893	0.959137024127361	SDCCAG8	SHH signaling and ciliogenesis regulator SDCCAG8 [Source:HGNC Symbol;Acc:HGNC:10671]
694	ENSG00000054356.14	6.02356898908472	-0.271052746933656	0.354668803212481	-0.764241863052357	0.444723123517224	0.855060106134403	PTPRN	protein tyrosine phosphatase receptor type N [Source:HGNC Symbol;Acc:HGNC:9676]
695	ENSG00000054392.13	184.711469201447	-0.00853632407379575	0.14146135976174	-0.0603438570657971	0.951881772678997	0.992766644113471	HHAT	hedgehog acyltransferase [Source:HGNC Symbol;Acc:HGNC:18270]
696	ENSG00000054523.20	928.790603696331	0.0766155221825657	0.0920215483173049	0.832582406876955	0.405080284559206	0.839478173609723	KIF1B	kinesin family member 1B [Source:HGNC Symbol;Acc:HGNC:16636]
697	ENSG00000054598.9	392.869558385503	-0.158838555865059	0.138910411917444	-1.1434604049656	0.252847485208585	0.761359689189444	FOXC1	forkhead box C1 [Source:HGNC Symbol;Acc:HGNC:3800]
698	ENSG00000054611.14	318.266442719132	-0.0710420895982177	0.0723587483782784	-0.981803737494499	0.326196546537074	0.800987435273563	TBC1D22A	TBC1 domain family member 22A [Source:HGNC Symbol;Acc:HGNC:1309]
699	ENSG00000054654.20	1044.29522724341	0.286385815308882	0.13712021081546	2.08857478854308	0.0367460166207133	0.576890224152367	SYNE2	spectrin repeat containing nuclear envelope protein 2 [Source:HGNC Symbol;Acc:HGNC:17084]
700	ENSG00000054690.14	1344.73741703266	0.128157385125982	0.204403714579935	0.626981683720154	0.530671241562034	0.884408088560496	PLEKHH1	pleckstrin homology, MyTH4 and FERM domain containing H1 [Source:HGNC Symbol;Acc:HGNC:17733]
701	ENSG00000054793.14	1931.86586490922	0.0929280847498047	0.124544959413801	0.746140873040479	0.455582320983878	0.857117573705267	ATP9A	ATPase phospholipid transporting 9A (putative) [Source:HGNC Symbol;Acc:HGNC:13540]
702	ENSG00000054803.4	2.59233002293731	0.0814397382183153	0.35636997416485	0.228525813402683	0.819237490792122	0.961990489653452	CBLN4	cerebellin 4 precursor [Source:HGNC Symbol;Acc:HGNC:16231]
703	ENSG00000054938.17	96.1007675069435	0.430421025310766	0.260166775345904	1.65440427486754	0.0980453984768449	0.659355264862666	CHRDL2	chordin like 2 [Source:HGNC Symbol;Acc:HGNC:24168]
704	ENSG00000054965.11	985.309970364534	-0.0132978740138443	0.0864122942096234	-0.153888681413615	0.877697508718359	0.978048526817532	FAM168A	family with sequence similarity 168 member A [Source:HGNC Symbol;Acc:HGNC:28999]
705	ENSG00000054967.13	21.0911845135155	0.0209571474326027	0.151680283986661	0.138166588839231	0.890108760043424	0.980000881895614	RELT	RELT TNF receptor [Source:HGNC Symbol;Acc:HGNC:13764]
706	ENSG00000054983.17	724.033492142249	-0.0867117364800206	0.128005983694337	-0.677403774241351	0.498149804328457	0.873266803052992	GALC	galactosylceramidase [Source:HGNC Symbol;Acc:HGNC:4115]
707	ENSG00000055044.11	498.533244160359	0.0711445852798513	0.0803107841845013	0.885865902098626	0.375689792224631	0.825243674283451	NOP58	NOP58 ribonucleoprotein [Source:HGNC Symbol;Acc:HGNC:29926]
708	ENSG00000055070.17	1683.24042360584	-0.0782423664171863	0.0555683555090924	-1.4080381846892	0.159119763418169	0.701777452715049	SZRD1	SUZ RNA binding domain containing 1 [Source:HGNC Symbol;Acc:HGNC:30232]
709	ENSG00000055118.18	308.938976822773	-0.019843153905208	0.163393616922152	-0.121443874485391	0.903339467215029	0.981573973453672	KCNH2	potassium voltage-gated channel subfamily H member 2 [Source:HGNC Symbol;Acc:HGNC:6251]
710	ENSG00000055130.18	890.124652585103	0.0804204390402948	0.0524344088106102	1.53373406632214	0.125095089370429	0.678819983039856	CUL1	cullin 1 [Source:HGNC Symbol;Acc:HGNC:2551]
711	ENSG00000055147.19	429.491339755729	-0.0231040196105687	0.0650173434007993	-0.355351640071543	0.722326173307537	0.936866666293226	FAM114A2	family with sequence similarity 114 member A2 [Source:HGNC Symbol;Acc:HGNC:1333]
712	ENSG00000055163.21	643.288395607061	0.00327126775860653	0.12200234207835	0.0268131554106209	0.978608760490694	0.997243211082139	CYFIP2	cytoplasmic FMR1 interacting protein 2 [Source:HGNC Symbol;Acc:HGNC:13760]
713	ENSG00000055208.20	1931.66360968759	0.0883934307274993	0.0841980809395895	1.04982714262716	0.29379759360988	0.781323257277137	TAB2	TGF-beta activated kinase 1 (MAP3K7) binding protein 2 [Source:HGNC Symbol;Acc:HGNC:17075]
714	ENSG00000055211.14	876.955224597586	-0.139874618395327	0.0885954706533293	-1.57880100826657	0.114381707275551	0.6693601185233	GINM1	glycosylated integral membrane protein 1 [Source:HGNC Symbol;Acc:HGNC:21074]
715	ENSG00000055332.19	1325.87719104471	0.0952477858073756	0.10642566338985	0.894970092490491	0.370803075668112	0.823621387739975	EIF2AK2	eukaryotic translation initiation factor 2 alpha kinase 2 [Source:HGNC Symbol;Acc:HGNC:9437]
716	ENSG00000055483.20	523.664396517097	0.062506642041205	0.0762311613501443	0.81996182314605	0.412237871095136	0.843347120755689	USP36	ubiquitin specific peptidase 36 [Source:HGNC Symbol;Acc:HGNC:20062]
717	ENSG00000055609.21	1228.88453143081	0.172450942971845	0.116653277254393	1.47832060127869	0.139321986055651	0.691167702319326	KMT2C	lysine methyltransferase 2C [Source:HGNC Symbol;Acc:HGNC:13726]
718	ENSG00000055732.13	33.7306394443664	0.256770817568978	0.243012039089822	1.05661768252589	0.290686107115882	0.778471563706341	MCOLN3	mucolipin TRP cation channel 3 [Source:HGNC Symbol;Acc:HGNC:13358]
719	ENSG00000055813.6	9.73275399216603	0.0664948242494021	0.235038570166762	0.282910265333147	0.777245625326464	0.949941826872082	CCDC85A	coiled-coil domain containing 85A [Source:HGNC Symbol;Acc:HGNC:29400]
720	ENSG00000055917.17	2785.67114481992	0.0201528334888239	0.0447591820813019	0.450250262666054	0.652529997860862	0.921062364394691	PUM2	pumilio RNA binding family member 2 [Source:HGNC Symbol;Acc:HGNC:14958]
721	ENSG00000055950.17	963.56830674115	-0.219555747463743	0.115493696890607	-1.9010193055964	0.0572994839673028	0.60576238574063	MRPL43	mitochondrial ribosomal protein L43 [Source:HGNC Symbol;Acc:HGNC:14517]
722	ENSG00000055955.17	2.28546354566958	0.457508305814711	0.361355666218813	1.26608864502397	0.205481347436386	0.732672694300188	ITIH4	inter-alpha-trypsin inhibitor heavy chain 4 [Source:HGNC Symbol;Acc:HGNC:6169]
723	ENSG00000056050.7	310.188042509802	-0.0464509089161433	0.0808553307030052	-0.574494081123297	0.56563350470499	0.895210762537642	HPF1	histone PARylation factor 1 [Source:HGNC Symbol;Acc:HGNC:26051]
724	ENSG00000056097.16	1682.71745157116	0.0354259468358701	0.0660104387659059	0.536671888540264	0.591494277339894	0.905308369661887	ZFR	zinc finger RNA binding protein [Source:HGNC Symbol;Acc:HGNC:17277]
725	ENSG00000056277.16	74.4961437624713	0.119988855311554	0.103031667130673	1.16458229448403	0.244188114123019	0.755770165014794	ZNF280C	zinc finger protein 280C [Source:HGNC Symbol;Acc:HGNC:25955]
726	ENSG00000056487.17	77.6717684232366	-0.0405290073780752	0.260185780977149	-0.155769493728156	0.87621471753544	0.977366705182918	PHF21B	PHD finger protein 21B [Source:HGNC Symbol;Acc:HGNC:25161]
727	ENSG00000056558.11	142.763700419519	0.152353851112502	0.154321752951269	0.987248059323248	0.323521046784261	0.799396028603779	TRAF1	TNF receptor associated factor 1 [Source:HGNC Symbol;Acc:HGNC:12031]
728	ENSG00000056586.16	803.434040699149	0.14913717950097	0.101834610115821	1.46450385906472	0.143056329429272	0.692351119446073	RC3H2	ring finger and CCCH-type domains 2 [Source:HGNC Symbol;Acc:HGNC:21461]
729	ENSG00000056736.10	145.695326858495	0.0585555463469596	0.112233307381061	0.521730560324203	0.601857943614163	0.908043859811748	IL17RB	interleukin 17 receptor B [Source:HGNC Symbol;Acc:HGNC:18015]
730	ENSG00000056972.21	392.47826159108	0.0905097285679646	0.115968813646993	0.780466107409482	0.435116569538153	0.851433766052909	TRAF3IP2	TRAF3 interacting protein 2 [Source:HGNC Symbol;Acc:HGNC:1343]
731	ENSG00000056998.21	168.814380606568	-0.0603136997145688	0.107682204366346	-0.560108330522055	0.575405548602811	0.898364734198466	GYG2	glycogenin 2 [Source:HGNC Symbol;Acc:HGNC:4700]
732	ENSG00000057019.16	602.6984723669	0.104436979263539	0.0856386391828602	1.21950769255616	0.222651557960165	0.741441702545498	DCBLD2	discoidin, CUB and LCCL domain containing 2 [Source:HGNC Symbol;Acc:HGNC:24627]
733	ENSG00000057149.16	8.77019433008592	0.295694051023326	0.411469517381743	0.71862929945548	0.472369355657695	0.863422823287424	SERPINB3	serpin family B member 3 [Source:HGNC Symbol;Acc:HGNC:10569]
734	ENSG00000057252.13	2354.83029103411	-0.249776916691434	0.107725373887208	-2.31864515924502	0.0204142843573774	0.509379913817694	SOAT1	sterol O-acyltransferase 1 [Source:HGNC Symbol;Acc:HGNC:11177]
735	ENSG00000057294.19	407.411440034054	-0.0585156953376992	0.0951120157038903	-0.61522926314457	0.538403324854582	0.887901586479903	PKP2	plakophilin 2 [Source:HGNC Symbol;Acc:HGNC:9024]
736	ENSG00000057593.14	6.37298580251465	-0.463850465050858	0.290953750564863	-1.594241229578	0.110882015277042	0.667033563744236	F7	coagulation factor VII [Source:HGNC Symbol;Acc:HGNC:3544]
737	ENSG00000057608.18	3797.97978730332	-0.00539527862210913	0.0788474136715501	-0.0684268306451232	0.94544586411417	0.991523684136318	GDI2	GDP dissociation inhibitor 2 [Source:HGNC Symbol;Acc:HGNC:4227]
738	ENSG00000057657.17	133.835332164911	-0.0504030016282422	0.118450043041287	-0.425521176135611	0.670456787903335	0.924932404094028	PRDM1	PR/SET domain 1 [Source:HGNC Symbol;Acc:HGNC:9346]
739	ENSG00000057663.16	765.960093728265	-0.0366100637979337	0.0946767713572093	-0.386684751424469	0.698989606288181	0.933053336841517	ATG5	autophagy related 5 [Source:HGNC Symbol;Acc:HGNC:589]
740	ENSG00000057704.13	708.406487852852	-0.0765459129311037	0.138201536370768	-0.553871649630188	0.579666688634137	0.900047675217656	TMCC3	transmembrane and coiled-coil domain family 3 [Source:HGNC Symbol;Acc:HGNC:29199]
741	ENSG00000057757.10	1250.03259251717	-0.163365667819569	0.0847534233611609	-1.9275406389594	0.0539122885533913	0.601364575409965	PITHD1	PITH domain containing 1 [Source:HGNC Symbol;Acc:HGNC:25022]
742	ENSG00000057935.14	672.077497199636	0.0229905395959464	0.0537822480726743	0.427474499855045	0.669033754621256	0.924416273450834	MTA3	metastasis associated 1 family member 3 [Source:HGNC Symbol;Acc:HGNC:23784]
743	ENSG00000058056.10	315.23653611907	-0.0237965416495951	0.0637589422502077	-0.373226731965077	0.708979702047451	0.934352696341569	USP13	ubiquitin specific peptidase 13 [Source:HGNC Symbol;Acc:HGNC:12611]
744	ENSG00000058063.17	2438.00626743149	0.130137974057861	0.137246824623028	0.948203897724464	0.343025663278352	0.811309496262829	ATP11B	ATPase phospholipid transporting 11B (putative) [Source:HGNC Symbol;Acc:HGNC:13553]
745	ENSG00000058085.15	484.186119070679	0.0945949973830315	0.245385449014979	0.385495544918221	0.699870306563283	0.933488294266488	LAMC2	laminin subunit gamma 2 [Source:HGNC Symbol;Acc:HGNC:6493]
746	ENSG00000058091.17	601.730952609764	0.0414498747527269	0.0923064647569721	0.449046281447975	0.65339827056538	0.921062364394691	CDK14	cyclin dependent kinase 14 [Source:HGNC Symbol;Acc:HGNC:8883]
747	ENSG00000058262.11	7389.1459617604	-0.111554572205524	0.11933431341155	-0.934807173363497	0.349887682102939	0.814337950104755	SEC61A1	SEC61 translocon subunit alpha 1 [Source:HGNC Symbol;Acc:HGNC:18276]
748	ENSG00000058272.19	1610.90566801653	0.166311678087096	0.086612551629501	1.92017986952423	0.0548351834491793	0.603713298545286	PPP1R12A	protein phosphatase 1 regulatory subunit 12A [Source:HGNC Symbol;Acc:HGNC:7618]
749	ENSG00000058335.16	11.1439933169397	0.1520471712567	0.265482043471732	0.572721112389998	0.566833540174125	0.895545851723239	RASGRF1	Ras protein specific guanine nucleotide releasing factor 1 [Source:HGNC Symbol;Acc:HGNC:9875]
750	ENSG00000058404.21	174.014587690318	-0.0125261421591242	0.175670339241938	-0.0713048213669857	0.943155158103288	0.991273814106282	CAMK2B	calcium/calmodulin dependent protein kinase II beta [Source:HGNC Symbol;Acc:HGNC:1461]
751	ENSG00000058453.17	297.792880268094	0.0383286297551962	0.117721527291277	0.325587262050722	0.744736650918369	0.941822512601014	CROCC	ciliary rootlet coiled-coil, rootletin [Source:HGNC Symbol;Acc:HGNC:21299]
752	ENSG00000058600.16	668.001259253989	0.0256332546551923	0.0717866012802651	0.357075752271883	0.721035096387198	0.936592001732512	POLR3E	RNA polymerase III subunit E [Source:HGNC Symbol;Acc:HGNC:30347]
753	ENSG00000058668.16	1895.03524790136	0.0748693511588788	0.153794025358865	0.486815732823025	0.626388920048885	0.915761791663803	ATP2B4	ATPase plasma membrane Ca2+ transporting 4 [Source:HGNC Symbol;Acc:HGNC:817]
754	ENSG00000058673.17	13.7151589052132	0.198196605529863	0.126838812660179	1.56258641478191	0.118149905715473	0.675042593222848	ZC3H11A	zinc finger CCCH-type containing 11A [Source:HGNC Symbol;Acc:HGNC:29093]
755	ENSG00000058729.11	389.57579243867	-0.107736764790626	0.0663586457534738	-1.62355279507774	0.104471287011811	0.663768895338584	RIOK2	RIO kinase 2 [Source:HGNC Symbol;Acc:HGNC:18999]
756	ENSG00000058799.15	1442.43818138374	-0.220253615748423	0.105986582936437	-2.07812734070797	0.0376976320675255	0.576890224152367	YIPF1	Yip1 domain family member 1 [Source:HGNC Symbol;Acc:HGNC:25231]
757	ENSG00000058804.12	426.86623014736	0.0256881378409868	0.079012749864508	0.325113831439067	0.745094921139126	0.941823363120859	NDC1	NDC1 transmembrane nucleoporin [Source:HGNC Symbol;Acc:HGNC:25525]
758	ENSG00000058866.15	30.8218072585626	0.330828075887613	0.200951020273985	1.64631199899632	0.0996995403537297	0.659940501096863	DGKG	diacylglycerol kinase gamma [Source:HGNC Symbol;Acc:HGNC:2853]
759	ENSG00000059122.17	528.747310542137	-0.0565875221283722	0.0855600295552016	-0.661378010533096	0.508369924230918	0.876028140756706	FLYWCH1	FLYWCH-type zinc finger 1 [Source:HGNC Symbol;Acc:HGNC:25404]
760	ENSG00000059145.19	114.31368005482	0.217484881400085	0.136963643766897	1.58790227405333	0.112308439205609	0.668050695806918	UNKL	unk like zinc finger [Source:HGNC Symbol;Acc:HGNC:14184]
761	ENSG00000059377.19	292.854997393472	-0.0602367400040669	0.146416254607413	-0.411407464052268	0.680773781715234	0.928523076373428	TBXAS1	thromboxane A synthase 1 [Source:HGNC Symbol;Acc:HGNC:11609]
762	ENSG00000059378.13	556.526661250145	-0.0335001108158589	0.11131453788616	-0.30095000574066	0.76345261775505	0.945904889388699	PARP12	poly(ADP-ribose) polymerase family member 12 [Source:HGNC Symbol;Acc:HGNC:21919]
763	ENSG00000059573.9	1527.95552883277	-0.107703834442907	0.0930976212893146	-1.15689136791371	0.247316745891237	0.758049343485694	ALDH18A1	aldehyde dehydrogenase 18 family member A1 [Source:HGNC Symbol;Acc:HGNC:9722]
764	ENSG00000059588.10	583.296243157858	0.12147324794952	0.148202540038852	0.819643495433176	0.412419370403249	0.84339776975455	TARBP1	TAR (HIV-1) RNA binding protein 1 [Source:HGNC Symbol;Acc:HGNC:11568]
765	ENSG00000059691.12	220.382796984137	-0.0957406987510404	0.0661341660074202	-1.44767378997867	0.147708303442163	0.695728915406482	GATB	glutamyl-tRNA amidotransferase subunit B [Source:HGNC Symbol;Acc:HGNC:8849]
766	ENSG00000059728.11	230.491605647788	-0.0668162074711987	0.0669440281609186	-0.998090633425693	0.318235411637097	0.796779492426113	MXD1	MAX dimerization protein 1 [Source:HGNC Symbol;Acc:HGNC:6761]
767	ENSG00000059758.8	696.581427546337	-0.00752932304381003	0.0923698192252086	-0.0815128047988559	0.935034142008978	0.98945168828263	CDK17	cyclin dependent kinase 17 [Source:HGNC Symbol;Acc:HGNC:8750]
768	ENSG00000059769.20	274.983570131611	-0.147131408632954	0.0898047032688962	-1.63834858618049	0.101348997762608	0.66098119624253	DNAJC25	DnaJ heat shock protein family (Hsp40) member C25 [Source:HGNC Symbol;Acc:HGNC:34187]
769	ENSG00000059804.18	351.220225197086	0.123836024130098	0.150719761697592	0.821630970851491	0.411286957058436	0.842680879007136	SLC2A3	solute carrier family 2 member 3 [Source:HGNC Symbol;Acc:HGNC:11007]
770	ENSG00000059915.17	46.8760798732947	-0.0641392308787657	0.152291448594244	-0.421161079435618	0.673637462711124	0.926234238472342	PSD	pleckstrin and Sec7 domain containing [Source:HGNC Symbol;Acc:HGNC:9507]
771	ENSG00000060069.18	285.085470516077	-0.0517591256289547	0.0675705448898631	-0.766001305943585	0.443675525129939	0.854791526414451	CTDP1	CTD phosphatase subunit 1 [Source:HGNC Symbol;Acc:HGNC:2498]
772	ENSG00000060138.13	2357.67648985343	0.0307110202394905	0.116353419500293	0.263946004951003	0.791821525406213	0.954168384247014	YBX3	Y-box binding protein 3 [Source:HGNC Symbol;Acc:HGNC:2428]
773	ENSG00000060140.9	378.312582168515	-0.152524698652038	0.144097225949707	-1.058484628325	0.289834555127332	0.778471563706341	STYK1	serine/threonine/tyrosine kinase 1 [Source:HGNC Symbol;Acc:HGNC:18889]
774	ENSG00000060237.19	2254.26592626074	0.0505358024121594	0.104395224473913	0.484081553220739	0.628327992314397	0.916759110095354	WNK1	WNK lysine deficient protein kinase 1 [Source:HGNC Symbol;Acc:HGNC:14540]
775	ENSG00000060303.5	16.445996643133	0.158635358844266	0.199023736623438	0.797067533428995	0.425411810805149	0.847410213321519	RPS17P5	ribosomal protein S17 pseudogene 5 [Source:HGNC Symbol;Acc:HGNC:21352]
776	ENSG00000060339.14	884.005532421617	0.118463813017145	0.0942148384454643	1.25737956962817	0.208616223594402	0.734622824666814	CCAR1	cell division cycle and apoptosis regulator 1 [Source:HGNC Symbol;Acc:HGNC:24236]
777	ENSG00000060491.17	707.071619702508	-0.114853357899352	0.0812784017683856	-1.41308583092767	0.157630488823307	0.700661251049487	OGFR	opioid growth factor receptor [Source:HGNC Symbol;Acc:HGNC:15768]
778	ENSG00000060558.4	197.20634431489	0.0127925796402245	0.193671835922436	0.0660528650399527	0.947335737098916	0.991914882219279	GNA15	G protein subunit alpha 15 [Source:HGNC Symbol;Acc:HGNC:4383]
779	ENSG00000060642.12	473.771032071544	-0.0985347149038681	0.0765633027213794	-1.28697053812379	0.19810455724763	0.728328511168253	PIGV	phosphatidylinositol glycan anchor biosynthesis class V [Source:HGNC Symbol;Acc:HGNC:26031]
780	ENSG00000060656.20	496.496933334225	-0.0879496559074862	0.147734268993344	-0.595323322792824	0.55162736885341	0.892038565644318	PTPRU	protein tyrosine phosphatase receptor type U [Source:HGNC Symbol;Acc:HGNC:9683]
781	ENSG00000060688.13	621.184561254192	0.0404720171151886	0.0827531027229929	0.48906948239348	0.624792506155842	0.914906426818702	SNRNP40	small nuclear ribonucleoprotein U5 subunit 40 [Source:HGNC Symbol;Acc:HGNC:30857]
782	ENSG00000060709.17	51.4561379850717	0.46655628077411	0.223017913653771	2.0920125793053	0.0364373904355601	0.576890224152367	RIMBP2	RIMS binding protein 2 [Source:HGNC Symbol;Acc:HGNC:30339]
783	ENSG00000060718.22	18.3042015861534	0.257373869148817	0.381610174764339	0.674441841881591	0.500030448771905	0.873863667870703	COL11A1	collagen type XI alpha 1 chain [Source:HGNC Symbol;Acc:HGNC:2186]
784	ENSG00000060749.17	378.498296473776	0.0306118813496113	0.118179218403463	0.2590293095788	0.795612626276629	0.955091369408058	QSER1	glutamine and serine rich 1 [Source:HGNC Symbol;Acc:HGNC:26154]
785	ENSG00000060762.20	618.714893221819	-0.131680566901931	0.113812941829149	-1.1569911539551	0.247275974509202	0.758049343485694	MPC1	mitochondrial pyruvate carrier 1 [Source:HGNC Symbol;Acc:HGNC:21606]
786	ENSG00000060971.19	1149.01869570789	-0.202611949583875	0.0986154548552938	-2.05456588808705	0.039920953291379	0.581717717200247	ACAA1	acetyl-CoA acyltransferase 1 [Source:HGNC Symbol;Acc:HGNC:82]
787	ENSG00000060982.15	82.7746645026183	0.19853476487904	0.235036419145662	0.844697879591162	0.398279543671439	0.836261075626909	BCAT1	branched chain amino acid transaminase 1 [Source:HGNC Symbol;Acc:HGNC:976]
788	ENSG00000061273.18	859.518505872597	0.0850413161199942	0.0809583398754901	1.05043305298483	0.293519055723257	0.780737393060712	HDAC7	histone deacetylase 7 [Source:HGNC Symbol;Acc:HGNC:14067]
789	ENSG00000061337.16	100.539920216566	0.150601012607936	0.15683412067261	0.960256683699042	0.336926044849926	0.808539978910442	LZTS1	leucine zipper tumor suppressor 1 [Source:HGNC Symbol;Acc:HGNC:13861]
790	ENSG00000061455.11	81.3532431480998	0.0631066907861448	0.174955288087184	0.36070181973978	0.718322364215191	0.936558863056179	PRDM6	PR/SET domain 6 [Source:HGNC Symbol;Acc:HGNC:9350]
791	ENSG00000061656.11	32.8139357935514	0.0503214632926805	0.160354222116724	0.313814395582617	0.753662010217401	0.944266025150629	SPAG4	sperm associated antigen 4 [Source:HGNC Symbol;Acc:HGNC:11214]
792	ENSG00000061676.16	2886.54323562103	0.0204385589141619	0.0659215542202645	0.310043644387848	0.7565277670875	0.944910914968244	NCKAP1	NCK associated protein 1 [Source:HGNC Symbol;Acc:HGNC:7666]
793	ENSG00000061794.13	1320.43692401273	-0.0453859982045235	0.112144525069286	-0.404709888213291	0.685690772890941	0.92988407889149	MRPS35	mitochondrial ribosomal protein S35 [Source:HGNC Symbol;Acc:HGNC:16635]
794	ENSG00000061918.14	575.418099922862	0.138571124030134	0.135456366348558	1.02299454625529	0.306310424422463	0.789540001885703	GUCY1B1	guanylate cyclase 1 soluble subunit beta 1 [Source:HGNC Symbol;Acc:HGNC:4687]
795	ENSG00000061936.10	371.54449892151	0.106467501524573	0.121592478754245	0.875609269712793	0.381242484334115	0.827629920480522	SFSWAP	splicing factor SWAP [Source:HGNC Symbol;Acc:HGNC:10790]
796	ENSG00000061938.21	871.1154164933	-0.0749480011661475	0.127304252586172	-0.588731323923489	0.556041521619355	0.89236492570893	TNK2	tyrosine kinase non receptor 2 [Source:HGNC Symbol;Acc:HGNC:19297]
797	ENSG00000061987.16	829.389351683636	0.120071671878362	0.0897377972843922	1.33802784904378	0.180887358673746	0.717726851301671	MON2	MON2 homolog, regulator of endosome-to-Golgi trafficking [Source:HGNC Symbol;Acc:HGNC:29177]
798	ENSG00000062038.15	463.179712096356	-0.00397209156413578	0.151502921597511	-0.0262179205671572	0.979083522249734	0.997243211082139	CDH3	cadherin 3 [Source:HGNC Symbol;Acc:HGNC:1762]
799	ENSG00000062194.16	1580.66902674802	-0.051854237526632	0.0589363626842646	-0.879834369902106	0.378949042544678	0.826754787379436	GPBP1	GC-rich promoter binding protein 1 [Source:HGNC Symbol;Acc:HGNC:29520]
800	ENSG00000062282.15	61.5584901497111	0.294320321576053	0.164383138179743	1.79045323525964	0.0733810787489857	0.627090183109727	DGAT2	diacylglycerol O-acyltransferase 2 [Source:HGNC Symbol;Acc:HGNC:16940]
801	ENSG00000062370.17	117.217045148113	0.112554346690054	0.0784558811139276	1.43461962432888	0.151395519316659	0.697219329558263	ZNF112	zinc finger protein 112 [Source:HGNC Symbol;Acc:HGNC:12892]
802	ENSG00000062485.19	1585.79273552354	-0.0309892011496959	0.0846566656995016	-0.366057426118052	0.714322224984159	0.935907324876626	CS	citrate synthase [Source:HGNC Symbol;Acc:HGNC:2422]
803	ENSG00000062524.16	5.42254133375241	-0.0826973040969878	0.244096000155723	-0.338790082771657	0.734767872741993	0.939062691451371	LTK	leukocyte receptor tyrosine kinase [Source:HGNC Symbol;Acc:HGNC:6721]
804	ENSG00000062598.18	845.496726243355	-0.0688841420136947	0.08192552684574	-0.840814147504949	0.400452060197972	0.837302171119321	ELMO2	engulfment and cell motility 2 [Source:HGNC Symbol;Acc:HGNC:17233]
805	ENSG00000062650.20	845.420368720749	-0.052726705238554	0.0780964653687993	-0.675148420476647	0.4995814730373	0.87377449419747	WAPL	WAPL cohesin release factor [Source:HGNC Symbol;Acc:HGNC:23293]
806	ENSG00000062716.13	2785.65128390945	0.0606269716194828	0.122300184286853	0.495722651384427	0.620090103469398	0.91330895351334	VMP1	vacuole membrane protein 1 [Source:HGNC Symbol;Acc:HGNC:29559]
807	ENSG00000062725.10	1160.75558570182	-0.070664952266579	0.0687891842878951	-1.02726835618276	0.304294118423193	0.787163082564571	APPBP2	amyloid beta precursor protein binding protein 2 [Source:HGNC Symbol;Acc:HGNC:622]
808	ENSG00000062822.16	105.395143728833	0.0366008415275273	0.0927083205305788	0.394795648524934	0.692993706593435	0.931834986834394	POLD1	DNA polymerase delta 1, catalytic subunit [Source:HGNC Symbol;Acc:HGNC:9175]
809	ENSG00000063015.21	4.2631539939545	0.301663968582551	0.347549725739661	0.867973548074437	0.38540881363841	0.830378354350374	SEZ6	seizure related 6 homolog [Source:HGNC Symbol;Acc:HGNC:15955]
810	ENSG00000063046.18	6390.29633708534	-0.0989182748177291	0.0868614483833367	-1.13880526584341	0.254784384988202	0.762845218347702	EIF4B	eukaryotic translation initiation factor 4B [Source:HGNC Symbol;Acc:HGNC:3285]
811	ENSG00000063127.16	37.3058741886073	0.133790045738864	0.160422263110095	0.83398677431103	0.404288436702449	0.839047420885602	SLC6A16	solute carrier family 6 member 16 [Source:HGNC Symbol;Acc:HGNC:13622]
812	ENSG00000063169.12	233.139725166977	0.0381637231709662	0.0984480297030705	0.387653498867087	0.698272472376955	0.932955307300009	BICRA	BRD4 interacting chromatin remodeling complex associated protein [Source:HGNC Symbol;Acc:HGNC:4332]
813	ENSG00000063176.16	211.063225049113	0.0398394982138304	0.0856533691349057	0.465124706899531	0.641842153750631	0.920290115702469	SPHK2	sphingosine kinase 2 [Source:HGNC Symbol;Acc:HGNC:18859]
814	ENSG00000063177.13	9675.51092573283	-0.169195574508091	0.151277210015173	-1.11844721680893	0.263376037919449	0.767495077671633	RPL18	ribosomal protein L18 [Source:HGNC Symbol;Acc:HGNC:10310]
815	ENSG00000063180.9	141.030550962652	-0.0788778502166693	0.169562905977426	-0.465183406488506	0.641800120658174	0.920290115702469	CA11	carbonic anhydrase 11 [Source:HGNC Symbol;Acc:HGNC:1370]
816	ENSG00000063241.8	658.150813045165	-0.217569208254804	0.0964448498200155	-2.25589244693553	0.0240773676710946	0.53015187465732	ISOC2	isochorismatase domain containing 2 [Source:HGNC Symbol;Acc:HGNC:26278]
817	ENSG00000063244.14	1835.93637057287	-0.0429188331209021	0.0610372120877968	-0.703158477473825	0.481956992612169	0.86760710302788	U2AF2	U2 small nuclear RNA auxiliary factor 2 [Source:HGNC Symbol;Acc:HGNC:23156]
818	ENSG00000063245.15	1928.62186456688	-0.232310377906305	0.089536851775771	-2.59457835850745	0.00947070226952066	0.461995848296086	EPN1	epsin 1 [Source:HGNC Symbol;Acc:HGNC:21604]
819	ENSG00000063322.15	1071.39060904398	-0.136616722727471	0.0483379229791533	-2.82628450515736	0.00470914176752268	0.410820132249553	MED29	mediator complex subunit 29 [Source:HGNC Symbol;Acc:HGNC:23074]
820	ENSG00000063587.15	698.324642110285	-0.00244097478587886	0.0929524368964293	-0.0262604711331955	0.979049583495391	0.997243211082139	ZNF275	zinc finger protein 275 [Source:HGNC Symbol;Acc:HGNC:13069]
821	ENSG00000063601.17	475.905415790241	-0.0495344560116964	0.0686641273388887	-0.721402250802974	0.470662062177942	0.863102713124407	MTMR1	myotubularin related protein 1 [Source:HGNC Symbol;Acc:HGNC:7449]
822	ENSG00000063660.9	810.693874735686	-0.276427791524403	0.129252833203276	-2.13865943727257	0.0324632599817723	0.564841824529313	GPC1	glypican 1 [Source:HGNC Symbol;Acc:HGNC:4449]
823	ENSG00000063761.16	137.12581568765	-0.0179900988859741	0.0852708793024564	-0.210975881017517	0.832906091914865	0.965871837373308	ADCK1	aarF domain containing kinase 1 [Source:HGNC Symbol;Acc:HGNC:19038]
824	ENSG00000063854.13	644.471218585398	-0.0804967620571061	0.0669223923951986	-1.20283748348007	0.229039216487788	0.745595266809532	HAGH	hydroxyacylglutathione hydrolase [Source:HGNC Symbol;Acc:HGNC:4805]
825	ENSG00000063978.17	788.822920725815	-0.0625377160292931	0.0636223210124865	-0.98295244552646	0.325630843977224	0.800768517996345	RNF4	ring finger protein 4 [Source:HGNC Symbol;Acc:HGNC:10067]
826	ENSG00000064012.24	278.272058741292	0.087541301724149	0.0874608760541856	1.00091956167822	0.316865698460761	0.79622935060345	CASP8	caspase 8 [Source:HGNC Symbol;Acc:HGNC:1509]
827	ENSG00000064042.18	2371.94475278437	0.0356981776399869	0.117037994330903	0.30501357994103	0.760355809548313	0.945794178177573	LIMCH1	LIM and calponin homology domains 1 [Source:HGNC Symbol;Acc:HGNC:29191]
828	ENSG00000064102.15	291.943389636388	0.0757590173491033	0.0646925028066216	1.17106332360585	0.24157332477175	0.752991479121339	INTS13	integrator complex subunit 13 [Source:HGNC Symbol;Acc:HGNC:20174]
829	ENSG00000064115.11	765.100489256791	0.0775477288227227	0.0949196476521606	0.816982898070815	0.413938201427254	0.843605493680087	TM7SF3	transmembrane 7 superfamily member 3 [Source:HGNC Symbol;Acc:HGNC:23049]
830	ENSG00000064195.7	12.3500556294139	0.0322729235768146	0.208682994058153	0.15465047222689	0.87709687753934	0.977742328400446	DLX3	distal-less homeobox 3 [Source:HGNC Symbol;Acc:HGNC:2916]
831	ENSG00000064199.7	87.4215817524674	-0.0833897810444547	0.149297811334204	-0.558546574120811	0.576471210455658	0.898364734198466	SPA17	sperm autoantigenic protein 17 [Source:HGNC Symbol;Acc:HGNC:11210]
832	ENSG00000064201.16	10.2236595482974	0.26260782572697	0.210646079279406	1.24667796630879	0.212515601039672	0.736639403635504	TSPAN32	tetraspanin 32 [Source:HGNC Symbol;Acc:HGNC:13410]
833	ENSG00000064205.11	106.764483667276	-0.119463817749712	0.330322112398436	-0.361658554682572	0.717607201967581	0.936558863056179	CCN5	cellular communication network factor 5 [Source:HGNC Symbol;Acc:HGNC:12770]
834	ENSG00000064225.13	141.439488932349	0.0490896913805289	0.133395844646042	0.368000154058663	0.712873119316494	0.935654693318672	ST3GAL6	ST3 beta-galactoside alpha-2,3-sialyltransferase 6 [Source:HGNC Symbol;Acc:HGNC:18080]
835	ENSG00000064270.14	445.334998358431	0.0960651255793783	0.151847205404298	0.632643355691675	0.526966567855461	0.883395499396062	ATP2C2	ATPase secretory pathway Ca2+ transporting 2 [Source:HGNC Symbol;Acc:HGNC:29103]
836	ENSG00000064300.9	277.996295973303	-0.0530251144484187	0.140953450903231	-0.376188834743905	0.706776515405346	0.934241502703082	NGFR	nerve growth factor receptor [Source:HGNC Symbol;Acc:HGNC:7809]
837	ENSG00000064309.16	138.554204321719	0.180421291250825	0.214633440674715	0.840601961575317	0.400570959454077	0.837302171119321	CDON	cell adhesion associated, oncogene regulated [Source:HGNC Symbol;Acc:HGNC:17104]
838	ENSG00000064313.13	509.115313902102	0.166817319990617	0.12220216392159	1.36509301175431	0.172223818178874	0.710041621376202	TAF2	TATA-box binding protein associated factor 2 [Source:HGNC Symbol;Acc:HGNC:11536]
839	ENSG00000064393.16	2998.90477151646	0.112436744481351	0.158485039083753	0.709447056525834	0.478047095101386	0.866274581904458	HIPK2	homeodomain interacting protein kinase 2 [Source:HGNC Symbol;Acc:HGNC:14402]
840	ENSG00000064419.14	755.247557211524	0.0270039440522624	0.0857418759170737	0.314944637768126	0.752803688860387	0.944113515052542	TNPO3	transportin 3 [Source:HGNC Symbol;Acc:HGNC:17103]
841	ENSG00000064490.14	404.687712338664	-0.110099064564709	0.066367000058239	-1.65894291542624	0.0971272957804485	0.658618374928019	RFXANK	regulatory factor X associated ankyrin containing protein [Source:HGNC Symbol;Acc:HGNC:9987]
842	ENSG00000064545.15	405.495351449091	-0.081685623323149	0.0836904910168769	-0.97604425939712	0.32904253189496	0.802815856816625	TMEM161A	transmembrane protein 161A [Source:HGNC Symbol;Acc:HGNC:26020]
843	ENSG00000064547.14	342.025228396852	-0.182276841161503	0.101205902793995	-1.80104950530927	0.0716950774660932	0.623620365452567	LPAR2	lysophosphatidic acid receptor 2 [Source:HGNC Symbol;Acc:HGNC:3168]
844	ENSG00000064601.21	765.152016232195	0.0229100544938017	0.090362809598367	0.253534109835998	0.799855506139085	0.956651855864048	CTSA	cathepsin A [Source:HGNC Symbol;Acc:HGNC:9251]
845	ENSG00000064607.17	1010.48134702515	0.163793300404752	0.128481240715355	1.27484214421333	0.202365120433103	0.732672694300188	SUGP2	SURP and G-patch domain containing 2 [Source:HGNC Symbol;Acc:HGNC:18641]
846	ENSG00000064651.14	2133.19491668328	-0.0783647469324503	0.132035291254646	-0.593513644630923	0.552837454223106	0.892101339047461	SLC12A2	solute carrier family 12 member 2 [Source:HGNC Symbol;Acc:HGNC:10911]
847	ENSG00000064652.11	107.857419697086	-0.0834437262942378	0.106299846728045	-0.784984446005067	0.432462688138822	0.850510944682507	SNX24	sorting nexin 24 [Source:HGNC Symbol;Acc:HGNC:21533]
848	ENSG00000064655.20	585.559788239959	0.0189032597666692	0.0981019055979685	0.19269003646205	0.847201726975464	0.968929810298384	EYA2	EYA transcriptional coactivator and phosphatase 2 [Source:HGNC Symbol;Acc:HGNC:3520]
849	ENSG00000064666.15	899.469177421471	0.101899230947844	0.129687852711047	0.785726872777223	0.432027516238954	0.850291548513458	CNN2	calponin 2 [Source:HGNC Symbol;Acc:HGNC:2156]
850	ENSG00000064687.13	136.762743247644	0.0584908372285414	0.137370057682311	0.425790293863094	0.670260660164634	0.924932404094028	ABCA7	ATP binding cassette subfamily A member 7 [Source:HGNC Symbol;Acc:HGNC:37]
851	ENSG00000064692.20	112.935972109007	0.178039510270339	0.145594756176695	1.22284287529057	0.22138904795274	0.741441702545498	SNCAIP	synuclein alpha interacting protein [Source:HGNC Symbol;Acc:HGNC:11139]
852	ENSG00000064703.13	355.126965066094	-0.0837309866941592	0.0854611577847867	-0.979754883557926	0.327207127315981	0.801344216590616	DDX20	DEAD-box helicase 20 [Source:HGNC Symbol;Acc:HGNC:2743]
853	ENSG00000064726.10	1266.86241368011	0.0461443447373382	0.0680508006628374	0.678086727678101	0.497716705472412	0.872960420578878	BTBD1	BTB domain containing 1 [Source:HGNC Symbol;Acc:HGNC:1120]
854	ENSG00000064763.12	86.7263135767778	0.233717647568986	0.117066954852475	1.99644423879916	0.0458855895557599	0.59225645551898	FAR2	fatty acyl-CoA reductase 2 [Source:HGNC Symbol;Acc:HGNC:25531]
855	ENSG00000064787.14	795.975824550372	-0.0734768341242092	0.186653561911869	-0.393653533163767	0.693836852049897	0.931834986834394	BCAS1	brain enriched myelin associated protein 1 [Source:HGNC Symbol;Acc:HGNC:974]
856	ENSG00000064886.14	70.47974957594	-0.124163057848445	0.302006820326157	-0.411126668312831	0.680979656026657	0.92860393649766	CHI3L2	chitinase 3 like 2 [Source:HGNC Symbol;Acc:HGNC:1933]
857	ENSG00000064932.16	595.551778536024	0.0258270195914735	0.117633762114089	0.219554481020719	0.826218145227137	0.964299762112708	SBNO2	strawberry notch homolog 2 [Source:HGNC Symbol;Acc:HGNC:29158]
858	ENSG00000064933.19	250.143580643777	0.0934554623928419	0.0827152021594676	1.1298462671066	0.258541008705649	0.76529051947625	PMS1	PMS1 homolog 1, mismatch repair system component [Source:HGNC Symbol;Acc:HGNC:9121]
859	ENSG00000064961.19	2676.01595489001	-0.215657174084296	0.113921045210949	-1.89304069046207	0.0583524584373346	0.605784369415462	HMG20B	high mobility group 20B [Source:HGNC Symbol;Acc:HGNC:5002]
860	ENSG00000064989.13	491.12370620943	-0.0373052241915312	0.150692882458747	-0.247557970773727	0.804476433032285	0.958072052339857	CALCRL	calcitonin receptor like receptor [Source:HGNC Symbol;Acc:HGNC:16709]
861	ENSG00000064995.19	461.400745487888	0.0303231971399065	0.0679772053089005	0.446078902510224	0.655540251920836	0.921062364394691	TAF11	TATA-box binding protein associated factor 11 [Source:HGNC Symbol;Acc:HGNC:11544]
862	ENSG00000064999.16	550.061878666461	0.0635545222844171	0.0855983926689447	0.742473314075146	0.457800614427841	0.857520614366305	ANKS1A	ankyrin repeat and sterile alpha motif domain containing 1A [Source:HGNC Symbol;Acc:HGNC:20961]
863	ENSG00000065000.20	2031.35323977721	0.0400012752274092	0.0905198861456437	0.441905938359759	0.658557273283328	0.921718313031038	AP3D1	adaptor related protein complex 3 subunit delta 1 [Source:HGNC Symbol;Acc:HGNC:568]
864	ENSG00000065029.15	614.416341530265	0.0248370633890374	0.0647109864117901	0.383815249407358	0.70111538476069	0.933938081091197	ZNF76	zinc finger protein 76 [Source:HGNC Symbol;Acc:HGNC:13149]
865	ENSG00000065054.14	2159.43925665851	-0.203462472998025	0.100608756878013	-2.02231375589623	0.0431439484160577	0.591234512527693	NHERF2	NHERF family PDZ scaffold protein 2 [Source:HGNC Symbol;Acc:HGNC:11076]
866	ENSG00000065057.9	231.293956300661	-0.0454280198966676	0.11034665416898	-0.411684615530809	0.680570602629897	0.928432162687259	NTHL1	nth like DNA glycosylase 1 [Source:HGNC Symbol;Acc:HGNC:8028]
867	ENSG00000065060.18	449.834778159842	0.0271679485638195	0.130219839098948	0.208631409405873	0.834735988939585	0.966412172862121	BLTP3A	bridge-like lipid transfer protein family member 3A [Source:HGNC Symbol;Acc:HGNC:21216]
868	ENSG00000065135.12	1509.27320550735	-0.0489048799241518	0.0681999588556311	-0.717080783401585	0.473324252231964	0.863435042161789	GNAI3	G protein subunit alpha i3 [Source:HGNC Symbol;Acc:HGNC:4387]
869	ENSG00000065150.21	2262.86666547592	-0.0549278797317216	0.0719685140404006	-0.763220978842039	0.445331619427377	0.855317434103641	IPO5	importin 5 [Source:HGNC Symbol;Acc:HGNC:6402]
870	ENSG00000065154.12	1251.73340417818	0.0798628038008813	0.118680065383152	0.672925175285744	0.500994894958529	0.874230741137256	OAT	ornithine aminotransferase [Source:HGNC Symbol;Acc:HGNC:8091]
871	ENSG00000065183.16	557.969336796728	-0.0268445535903511	0.107951988923957	-0.248671227440384	0.803615106995996	0.957751177880457	WDR3	WD repeat domain 3 [Source:HGNC Symbol;Acc:HGNC:12755]
872	ENSG00000065243.20	886.920549125724	0.0828363214679439	0.0636662556298258	1.3011024544867	0.193223387739124	0.725994669010671	PKN2	protein kinase N2 [Source:HGNC Symbol;Acc:HGNC:9406]
873	ENSG00000065268.11	362.940168235168	-0.193712025464012	0.0980169359409783	-1.97631178330914	0.0481194758589348	0.593022058557867	WDR18	WD repeat domain 18 [Source:HGNC Symbol;Acc:HGNC:17956]
874	ENSG00000065308.5	471.80927932137	0.0105017377330173	0.127429966346376	0.0824118379225798	0.934319222771519	0.989306418132333	TRAM2	translocation associated membrane protein 2 [Source:HGNC Symbol;Acc:HGNC:16855]
875	ENSG00000065320.9	130.256913015057	0.00255223885417792	0.176823873144921	0.0144337911436096	0.988483900760513	0.99750543376167	NTN1	netrin 1 [Source:HGNC Symbol;Acc:HGNC:8029]
876	ENSG00000065325.13	1.85016581195577	0.425204653254891	0.303765440225788	1.39977955668307	0.161579341492838	0.702202595831123	GLP2R	glucagon like peptide 2 receptor [Source:HGNC Symbol;Acc:HGNC:4325]
877	ENSG00000065328.17	11.7314013877991	0.142163566492429	0.24114547849253	0.589534447757984	0.555502810878431	0.892243318835119	MCM10	minichromosome maintenance 10 replication initiation factor [Source:HGNC Symbol;Acc:HGNC:18043]
878	ENSG00000065357.20	296.041396243713	-0.164202946027763	0.156014747687209	-1.05248348929789	0.292577781698596	0.780323831980777	DGKA	diacylglycerol kinase alpha [Source:HGNC Symbol;Acc:HGNC:2849]
879	ENSG00000065361.17	3740.84798491393	-0.211240390931792	0.114551664492359	-1.84406216939678	0.0651740803871983	0.614400814126451	ERBB3	erb-b2 receptor tyrosine kinase 3 [Source:HGNC Symbol;Acc:HGNC:3431]
880	ENSG00000065413.20	198.172661659182	0.207427689694796	0.109474075025629	1.8947654012718	0.0581234888328387	0.60576238574063	ANKRD44	ankyrin repeat domain 44 [Source:HGNC Symbol;Acc:HGNC:25259]
881	ENSG00000065427.15	1824.87143889432	-0.221524977279857	0.0877534586719962	-2.52440166612544	0.0115895423668786	0.483427085217249	KARS1	lysyl-tRNA synthetase 1 [Source:HGNC Symbol;Acc:HGNC:6215]
882	ENSG00000065457.11	313.617987855632	-0.0114800684863266	0.112493391160948	-0.102051048224706	0.918716155930391	0.985066189281357	ADAT1	adenosine deaminase tRNA specific 1 [Source:HGNC Symbol;Acc:HGNC:228]
883	ENSG00000065485.20	1440.57160432492	-0.0144606299247009	0.133222311380213	-0.10854510610787	0.913563302352159	0.983405482193551	PDIA5	protein disulfide isomerase family A member 5 [Source:HGNC Symbol;Acc:HGNC:24811]
884	ENSG00000065491.8	343.300762085572	0.0829029560448879	0.0873263604814848	0.949346286594244	0.342444519378195	0.811169047934285	TBC1D22B	TBC1 domain family member 22B [Source:HGNC Symbol;Acc:HGNC:21602]
885	ENSG00000065518.8	1567.7639767154	-0.0383594560638591	0.101800433688941	-0.376810340327914	0.706314555750787	0.93417500316008	NDUFB4	NADH:ubiquinone oxidoreductase subunit B4 [Source:HGNC Symbol;Acc:HGNC:7699]
886	ENSG00000065526.13	994.102408355238	0.179186663307144	0.129937763097225	1.37901914759814	0.167888850358235	0.706516062788778	SPEN	spen family transcriptional repressor [Source:HGNC Symbol;Acc:HGNC:17575]
887	ENSG00000065534.20	9813.81717401528	0.122178026833347	0.186313601285346	0.655765472786	0.511975035059291	0.877409692554152	MYLK	myosin light chain kinase [Source:HGNC Symbol;Acc:HGNC:7590]
888	ENSG00000065548.19	1014.99695687903	-0.00455767433256683	0.0747758106463612	-0.0609511858603784	0.951398084767882	0.992652431780607	ZC3H15	zinc finger CCCH-type containing 15 [Source:HGNC Symbol;Acc:HGNC:29528]
889	ENSG00000065559.15	831.912179635803	-0.0888097709989374	0.0713518244873188	-1.24467414305182	0.213251554281249	0.736671206075268	MAP2K4	mitogen-activated protein kinase kinase 4 [Source:HGNC Symbol;Acc:HGNC:6844]
890	ENSG00000065600.13	187.206711721391	0.0164113195157364	0.115231121954452	0.142420894957731	0.88674755882555	0.979167664687164	PACC1	proton activated chloride channel 1 [Source:HGNC Symbol;Acc:HGNC:25593]
891	ENSG00000065609.15	205.611290859796	0.149006674429047	0.27070453220315	0.550440264949925	0.582017437825834	0.901417371788291	SNAP91	synaptosome associated protein 91 [Source:HGNC Symbol;Acc:HGNC:14986]
892	ENSG00000065613.15	1258.43349139812	0.0434566063142049	0.0793859716754211	0.547409137874918	0.584097678796491	0.902020771949176	SLK	STE20 like kinase [Source:HGNC Symbol;Acc:HGNC:11088]
893	ENSG00000065615.14	262.931368871994	0.0664591830218494	0.0919465298791022	0.722802514779346	0.469801222110545	0.862964875565766	CYB5R4	cytochrome b5 reductase 4 [Source:HGNC Symbol;Acc:HGNC:20147]
894	ENSG00000065618.21	227.180412481812	0.0230350122013771	0.208611075091409	0.110420849857965	0.912075618440677	0.983296491214843	COL17A1	collagen type XVII alpha 1 chain [Source:HGNC Symbol;Acc:HGNC:2194]
895	ENSG00000065621.15	442.703234139832	-0.194292042541401	0.189401446586684	-1.02582132313587	0.30497581323162	0.787939963563501	GSTO2	glutathione S-transferase omega 2 [Source:HGNC Symbol;Acc:HGNC:23064]
896	ENSG00000065665.21	68.8564279860294	0.308507195248072	0.152932846993262	2.0172722950856	0.0436671051691086	0.591234512527693	SEC61A2	SEC61 translocon subunit alpha 2 [Source:HGNC Symbol;Acc:HGNC:17702]
897	ENSG00000065675.16	26.9417545410925	0.0977126200884973	0.166058712215433	0.588422123626563	0.556248991596737	0.892474894542021	PRKCQ	protein kinase C theta [Source:HGNC Symbol;Acc:HGNC:9410]
898	ENSG00000065717.16	422.490030084123	0.0546402457252071	0.103417996859374	0.528343686636148	0.597260815221965	0.906004418144552	TLE2	TLE family member 2, transcriptional corepressor [Source:HGNC Symbol;Acc:HGNC:11838]
899	ENSG00000065802.12	368.841680685324	-0.0450353802929716	0.0694396498098878	-0.648554254179992	0.516626532097536	0.8796337122679	ASB1	ankyrin repeat and SOCS box containing 1 [Source:HGNC Symbol;Acc:HGNC:16011]
900	ENSG00000065809.14	1338.25741861249	-0.0122140572979336	0.109592975218608	-0.111449271940741	0.91126009003142	0.983049228853401	FAM107B	family with sequence similarity 107 member B [Source:HGNC Symbol;Acc:HGNC:23726]
901	ENSG00000065833.9	198.319023228968	0.103450954189763	0.130498746107016	0.792735235210054	0.427932096892418	0.848083035100858	ME1	malic enzyme 1 [Source:HGNC Symbol;Acc:HGNC:6983]
902	ENSG00000065882.18	730.384586342245	0.00916849051258748	0.114840002741584	0.0798370802308205	0.936366832677459	0.990057083277389	TBC1D1	TBC1 domain family member 1 [Source:HGNC Symbol;Acc:HGNC:11578]
903	ENSG00000065883.18	746.518902161869	0.136636659129691	0.0703520110414358	1.94218554817452	0.05211464197775	0.59929882008905	CDK13	cyclin dependent kinase 13 [Source:HGNC Symbol;Acc:HGNC:1733]
904	ENSG00000065911.13	808.998852714729	-0.213938404750369	0.140969176361135	-1.51762541480913	0.129108856184401	0.684259073337845	MTHFD2	methylenetetrahydrofolate dehydrogenase (NADP+ dependent) 2, methenyltetrahydrofolate cyclohydrolase [Source:HGNC Symbol;Acc:HGNC:7434]
905	ENSG00000065923.10	961.921994704639	-0.210151100620787	0.113439582627771	-1.85253767470527	0.0639486527762575	0.613407654185872	SLC9A7	solute carrier family 9 member A7 [Source:HGNC Symbol;Acc:HGNC:17123]
906	ENSG00000065970.9	486.719204890834	0.0646783742250749	0.0602799601329809	1.07296643996431	0.283286173960463	0.776632811475249	FOXJ2	forkhead box J2 [Source:HGNC Symbol;Acc:HGNC:24818]
907	ENSG00000065978.19	4136.59163585349	-0.066891434665529	0.0745436997408817	-0.897345247124138	0.36953471930402	0.823552367972477	YBX1	Y-box binding protein 1 [Source:HGNC Symbol;Acc:HGNC:8014]
908	ENSG00000065989.16	176.751629461112	-0.0789695879471569	0.130125462871109	-0.606872676605786	0.54393541226839	0.889409202408649	PDE4A	phosphodiesterase 4A [Source:HGNC Symbol;Acc:HGNC:8780]
909	ENSG00000066027.12	947.093588897391	0.0186673438288026	0.0736615216360824	0.253420556814273	0.799943243967675	0.956651855864048	PPP2R5A	protein phosphatase 2 regulatory subunit B'alpha [Source:HGNC Symbol;Acc:HGNC:9309]
910	ENSG00000066032.19	10.7998861799796	-0.421173096209542	0.373669888773943	-1.12712613154745	0.259689156347624	0.765493566977924	CTNNA2	catenin alpha 2 [Source:HGNC Symbol;Acc:HGNC:2510]
911	ENSG00000066044.15	1228.37707056409	-0.0813286056521828	0.0601207794340324	-1.35275368047117	0.176134334881968	0.714722811207346	ELAVL1	ELAV like RNA binding protein 1 [Source:HGNC Symbol;Acc:HGNC:3312]
912	ENSG00000066056.15	207.532227958728	-0.0312309153042852	0.137959204709435	-0.226377901859197	0.820907513604139	0.962445767403655	TIE1	tyrosine kinase with immunoglobulin like and EGF like domains 1 [Source:HGNC Symbol;Acc:HGNC:11809]
913	ENSG00000066084.13	798.934179661655	0.0321528179058182	0.122647448162293	0.262156436090478	0.793200838037266	0.95450368562017	DIP2B	disco interacting protein 2 homolog B [Source:HGNC Symbol;Acc:HGNC:29284]
914	ENSG00000066117.15	631.885029648104	-0.0276184042990811	0.0682855555643975	-0.404454559544958	0.685878486391603	0.92988407889149	SMARCD1	SWI/SNF related, matrix associated, actin dependent regulator of chromatin, subfamily d, member 1 [Source:HGNC Symbol;Acc:HGNC:11106]
915	ENSG00000066135.13	330.996348994163	-0.0329145574978153	0.0639757264905541	-0.514485091508497	0.606912881021454	0.909958051586025	KDM4A	lysine demethylase 4A [Source:HGNC Symbol;Acc:HGNC:22978]
916	ENSG00000066136.21	682.964188784404	-0.0927174381871258	0.0463848766541542	-1.9988721513356	0.0456221886103948	0.591973008993113	NFYC	nuclear transcription factor Y subunit gamma [Source:HGNC Symbol;Acc:HGNC:7806]
917	ENSG00000066185.13	83.8402711194889	-0.182019188181915	0.131871595464445	-1.38027592326347	0.167501705176164	0.705742910954858	ZMYND12	zinc finger MYND-type containing 12 [Source:HGNC Symbol;Acc:HGNC:21192]
918	ENSG00000066230.12	44.2744417887182	-1.48082608968354	0.333482179764946	-4.44049541336002	8.97520178517711e-06	0.0521110106078338	SLC9A3	solute carrier family 9 member A3 [Source:HGNC Symbol;Acc:HGNC:11073]
919	ENSG00000066248.15	31.6755540107771	0.260059629613183	0.220628175724748	1.17872356401854	0.238508269372795	0.751991456328063	NGEF	neuronal guanine nucleotide exchange factor [Source:HGNC Symbol;Acc:HGNC:7807]
920	ENSG00000066279.19	32.0787941439714	0.495230190360966	0.238242286371945	2.07868299915411	0.037646496593472	0.576890224152367	ASPM	assembly factor for spindle microtubules [Source:HGNC Symbol;Acc:HGNC:19048]
921	ENSG00000066294.15	114.769864428026	0.195725310759395	0.18627516487879	1.05073218368511	0.293381610242989	0.780737393060712	CD84	CD84 molecule [Source:HGNC Symbol;Acc:HGNC:1704]
922	ENSG00000066322.15	1230.89697894575	-0.158455309673656	0.0757986585786615	-2.09047643645588	0.0365750229361094	0.576890224152367	ELOVL1	ELOVL fatty acid elongase 1 [Source:HGNC Symbol;Acc:HGNC:14418]
923	ENSG00000066336.13	148.135357846503	-0.194691231444004	0.151942673025623	-1.28134662611321	0.200071942503303	0.731243151032232	SPI1	Spi-1 proto-oncogene [Source:HGNC Symbol;Acc:HGNC:11241]
924	ENSG00000066379.15	232.573092667402	-0.0705929783186182	0.129407036068373	-0.545511128786846	0.58540202861314	0.90282052463198	POLR1H	RNA polymerase I subunit H [Source:HGNC Symbol;Acc:HGNC:13182]
925	ENSG00000066382.17	343.684884806923	-0.172385817031414	0.15836694317667	-1.08852146523473	0.276364965755698	0.773629547233303	MPPED2	metallophosphoesterase domain containing 2 [Source:HGNC Symbol;Acc:HGNC:1180]
926	ENSG00000066405.13	2.16932427442134	0.530708454037558	0.30820699673389	1.72192214862591	0.0850836221668699	0.644436267538893	CLDN18	claudin 18 [Source:HGNC Symbol;Acc:HGNC:2039]
927	ENSG00000066422.7	517.835898184098	0.04637245459033	0.0714239828373926	0.649256072654249	0.51617287370892	0.879506707539452	ZBTB11	zinc finger and BTB domain containing 11 [Source:HGNC Symbol;Acc:HGNC:16740]
928	ENSG00000066427.25	467.303521264267	0.0384353081751568	0.0678117963861109	0.566793835637557	0.570854259182045	0.896139970336765	ATXN3	ataxin 3 [Source:HGNC Symbol;Acc:HGNC:7106]
929	ENSG00000066455.13	1215.36885535532	-0.105620480953592	0.0816884034817758	-1.29296786877657	0.196022172295194	0.727557077040211	GOLGA5	golgin A5 [Source:HGNC Symbol;Acc:HGNC:4428]
930	ENSG00000066468.24	572.958374575916	-0.00748448033710833	0.169134847487269	-0.0442515569576618	0.964703885764632	0.99489740303888	FGFR2	fibroblast growth factor receptor 2 [Source:HGNC Symbol;Acc:HGNC:3689]
931	ENSG00000066557.6	338.560958024445	0.0122819533434798	0.0956896677491114	0.128351927981209	0.897870472317313	0.980362428456281	LRRC40	leucine rich repeat containing 40 [Source:HGNC Symbol;Acc:HGNC:26004]
932	ENSG00000066583.12	617.149209512065	-0.0966941799427937	0.0772773252854311	-1.25126199160808	0.210838907652719	0.736411360237829	ISOC1	isochorismatase domain containing 1 [Source:HGNC Symbol;Acc:HGNC:24254]
933	ENSG00000066629.19	372.696694179683	0.0293640300014903	0.102312387225707	0.287003663952358	0.774109514778043	0.949036319626378	EML1	EMAP like 1 [Source:HGNC Symbol;Acc:HGNC:3330]
934	ENSG00000066651.20	149.568558963482	0.135762193140314	0.0909637266460873	1.49248715005405	0.135571483431766	0.68912528098357	TRMT11	tRNA methyltransferase 11 homolog [Source:HGNC Symbol;Acc:HGNC:21080]
935	ENSG00000066654.14	1907.39523245219	-0.109037451030354	0.0731251579796922	-1.49110722004368	0.13593334704567	0.68912528098357	THUMPD1	THUMP domain containing 1 [Source:HGNC Symbol;Acc:HGNC:23807]
936	ENSG00000066697.15	250.972936079729	0.0133277927856965	0.078036743798162	0.170788684112296	0.864389927113868	0.973970373833707	MSANTD3	Myb/SANT DNA binding domain containing 3 [Source:HGNC Symbol;Acc:HGNC:23370]
937	ENSG00000066735.16	40.2249571975568	0.0243726636667521	0.145146511151742	0.167917667971171	0.86664805045408	0.974544935229281	KIF26A	kinesin family member 26A [Source:HGNC Symbol;Acc:HGNC:20226]
938	ENSG00000066739.12	696.084546759308	0.0232361486749511	0.0887863307957757	0.261708626392033	0.793546089378129	0.954600887969957	ATG2B	autophagy related 2B [Source:HGNC Symbol;Acc:HGNC:20187]
939	ENSG00000066777.9	1140.22855573993	0.0176474300306656	0.095704816976563	0.184394376251587	0.85370408127945	0.970435716859712	ARFGEF1	ADP ribosylation factor guanine nucleotide exchange factor 1 [Source:HGNC Symbol;Acc:HGNC:15772]
940	ENSG00000066827.16	156.797273543687	0.0608231166139311	0.1141487654773	0.532840774576982	0.594143805725711	0.905341390426871	ZFAT	zinc finger and AT-hook domain containing [Source:HGNC Symbol;Acc:HGNC:19899]
941	ENSG00000066855.16	431.71465577354	-0.112158485806644	0.0960233537512406	-1.1680334150503	0.242793286555358	0.754137536257413	MTFR1	mitochondrial fission regulator 1 [Source:HGNC Symbol;Acc:HGNC:29510]
942	ENSG00000066923.19	18.5011858819128	0.365257798931573	0.125407385804386	2.91257007383372	0.00358467761532147	0.402695419514119	STAG3	STAG3 cohesin complex component [Source:HGNC Symbol;Acc:HGNC:11356]
943	ENSG00000066926.13	934.404417880813	-0.175812232255301	0.153157268531549	-1.14791961191894	0.251001751180264	0.759863810859984	FECH	ferrochelatase [Source:HGNC Symbol;Acc:HGNC:3647]
944	ENSG00000066933.17	539.559693671818	0.210846949554696	0.110390063415939	1.91001746923766	0.0561309640996329	0.60576238574063	MYO9A	myosin IXA [Source:HGNC Symbol;Acc:HGNC:7608]
945	ENSG00000067048.17	896.025834835781	0.0288273247553476	0.0876304613229786	0.328964658180893	0.742182401315889	0.941384962795909	DDX3Y	DEAD-box helicase 3 Y-linked [Source:HGNC Symbol;Acc:HGNC:2699]
946	ENSG00000067057.19	663.134671296031	0.0673005733752999	0.0960954326949472	0.700351426575539	0.483707862781938	0.868840035969004	PFKP	phosphofructokinase, platelet [Source:HGNC Symbol;Acc:HGNC:8878]
947	ENSG00000067064.13	1346.23327393943	-0.0459177093760296	0.146478912887455	-0.313476584928711	0.753918607391501	0.944383593525176	IDI1	isopentenyl-diphosphate delta isomerase 1 [Source:HGNC Symbol;Acc:HGNC:5387]
948	ENSG00000067066.17	828.677057200939	0.0461851928986612	0.0685817557134611	0.673432641351818	0.500672088299874	0.874230741137256	SP100	SP100 nuclear antigen [Source:HGNC Symbol;Acc:HGNC:11206]
949	ENSG00000067082.15	1130.88804614426	0.287241206714038	0.108741568674154	2.64150324679204	0.00825390160408456	0.45949935299939	KLF6	KLF transcription factor 6 [Source:HGNC Symbol;Acc:HGNC:2235]
950	ENSG00000067113.17	4399.50516206225	0.106480674976873	0.186411492097663	0.571213039382179	0.567855240369389	0.895899759261954	PLPP1	phospholipid phosphatase 1 [Source:HGNC Symbol;Acc:HGNC:9228]
951	ENSG00000067141.17	1789.60033227914	-0.171050566638404	0.103477193514343	-1.65302672820069	0.0983254239915323	0.659355264862666	NEO1	neogenin 1 [Source:HGNC Symbol;Acc:HGNC:7754]
952	ENSG00000067167.8	4628.13695828969	-0.113833078631843	0.107034873158433	-1.06351393029958	0.287548951299863	0.778153012519069	TRAM1	translocation associated membrane protein 1 [Source:HGNC Symbol;Acc:HGNC:20568]
953	ENSG00000067177.15	381.919030944938	0.00782508771061307	0.0714776650146781	0.109475983987532	0.912824969265482	0.983405482193551	PHKA1	phosphorylase kinase regulatory subunit alpha 1 [Source:HGNC Symbol;Acc:HGNC:8925]
954	ENSG00000067182.9	1297.28160526266	-0.103721060623239	0.0758280227972358	-1.36784603893193	0.171360273345747	0.709278203424111	TNFRSF1A	TNF receptor superfamily member 1A [Source:HGNC Symbol;Acc:HGNC:11916]
955	ENSG00000067191.17	57.1044179993793	0.33353165130639	0.173442160292788	1.92301370522228	0.0544783286817922	0.603686758092084	CACNB1	calcium voltage-gated channel auxiliary subunit beta 1 [Source:HGNC Symbol;Acc:HGNC:1401]
956	ENSG00000067208.17	431.498992393316	0.0236425226056863	0.073679930364112	0.320881446125825	0.748300234889068	0.943484478069088	EVI5	ecotropic viral integration site 5 [Source:HGNC Symbol;Acc:HGNC:3501]
957	ENSG00000067221.14	242.081502375747	-0.182151760476535	0.101576323768939	-1.79325017600444	0.0729329302680477	0.626627007778938	STOML1	stomatin like 1 [Source:HGNC Symbol;Acc:HGNC:14560]
958	ENSG00000067225.21	5422.9649807046	-0.124661730940233	0.103093084976785	-1.20921525404255	0.226580158828443	0.744493143548853	PKM	pyruvate kinase M1/2 [Source:HGNC Symbol;Acc:HGNC:9021]
959	ENSG00000067248.11	621.0546655613	-0.0503588631246412	0.079813132633382	-0.630959611070053	0.528066933219337	0.883453752866756	DHX29	DExH-box helicase 29 [Source:HGNC Symbol;Acc:HGNC:15815]
960	ENSG00000067334.14	752.577974937286	0.00101898290269808	0.0409659829792295	0.0248738789745316	0.980155562344898	0.997243211082139	DNTTIP2	deoxynucleotidyltransferase terminal interacting protein 2 [Source:HGNC Symbol;Acc:HGNC:24013]
961	ENSG00000067365.15	175.055373434277	0.0207807153985365	0.0736718166031481	0.282071440025391	0.77788873196089	0.950020619537915	METTL22	methyltransferase 22, Kin17 lysine [Source:HGNC Symbol;Acc:HGNC:28368]
962	ENSG00000067369.14	513.933404136697	0.234124236000214	0.148138468589644	1.58044185436234	0.11400571290107	0.6693601185233	TP53BP1	tumor protein p53 binding protein 1 [Source:HGNC Symbol;Acc:HGNC:11999]
963	ENSG00000067445.22	78.0958214864566	0.229589912690955	0.175514774095816	1.30809451155159	0.190841254807438	0.724651044026436	TRO	trophinin [Source:HGNC Symbol;Acc:HGNC:12326]
964	ENSG00000067533.6	320.509884372315	0.114091025422363	0.0653864397566871	1.74487287955903	0.0810069991382679	0.638860519171671	RRP15	ribosomal RNA processing 15 homolog [Source:HGNC Symbol;Acc:HGNC:24255]
965	ENSG00000067560.14	4587.89384522407	-0.10877881882043	0.0753853614230536	-1.44297005104183	0.149028908006752	0.696031122096121	RHOA	ras homolog family member A [Source:HGNC Symbol;Acc:HGNC:667]
966	ENSG00000067596.12	540.001351507229	0.0034192085696043	0.0932094126285606	0.0366830824611012	0.970737697804463	0.996085449473404	DHX8	DEAH-box helicase 8 [Source:HGNC Symbol;Acc:HGNC:2749]
967	ENSG00000067606.17	248.036776098303	-0.100603257940728	0.110302637488978	-0.912065751381335	0.361734106013167	0.81965306547567	PRKCZ	protein kinase C zeta [Source:HGNC Symbol;Acc:HGNC:9412]
968	ENSG00000067646.12	328.497053921442	0.133247912368059	0.107041110200415	1.24482931948834	0.213194496299109	0.736671206075268	ZFY	zinc finger protein Y-linked [Source:HGNC Symbol;Acc:HGNC:12870]
969	ENSG00000067704.10	1633.14256963283	-0.010720499856307	0.0811958126532791	-0.132032669000869	0.894958451814577	0.980075490743896	IARS2	isoleucyl-tRNA synthetase 2, mitochondrial [Source:HGNC Symbol;Acc:HGNC:29685]
970	ENSG00000067715.15	225.517817857949	0.267488164635121	0.246764568774741	1.08398124561917	0.278373114314736	0.774283108153858	SYT1	synaptotagmin 1 [Source:HGNC Symbol;Acc:HGNC:11509]
971	ENSG00000067798.16	91.5748709369743	0.297907226962352	0.151829624468036	1.96211528551248	0.0497490637274657	0.59621292762778	NAV3	neuron navigator 3 [Source:HGNC Symbol;Acc:HGNC:15998]
972	ENSG00000067829.20	653.755226206916	-0.154886459877822	0.0627389251847388	-2.46874582919215	0.0135587486231303	0.483427085217249	IDH3G	isocitrate dehydrogenase (NAD(+)) 3 non-catalytic subunit gamma [Source:HGNC Symbol;Acc:HGNC:5386]
973	ENSG00000067836.13	331.491075027476	-0.160750983047198	0.126633495156464	-1.26941914418914	0.204291611772152	0.732672694300188	ROGDI	rogdi atypical leucine zipper [Source:HGNC Symbol;Acc:HGNC:29478]
974	ENSG00000067840.13	223.889212510817	0.0372223875177023	0.128712323345524	0.289190549515449	0.772435563431387	0.948545494491268	PDZD4	PDZ domain containing 4 [Source:HGNC Symbol;Acc:HGNC:21167]
975	ENSG00000067900.9	922.104267527799	0.134986579972693	0.0984414549231149	1.371237148802	0.170301041214253	0.707937506241405	ROCK1	Rho associated coiled-coil containing protein kinase 1 [Source:HGNC Symbol;Acc:HGNC:10251]
976	ENSG00000067955.15	710.936368558737	0.0821452730090783	0.0815933219904344	1.0067646592292	0.314047881517991	0.794669354309497	CBFB	core-binding factor subunit beta [Source:HGNC Symbol;Acc:HGNC:1539]
977	ENSG00000067992.17	583.769022348647	-0.00984472233903134	0.105798575261351	-0.0930515587257412	0.925862600927384	0.986384194272488	PDK3	pyruvate dehydrogenase kinase 3 [Source:HGNC Symbol;Acc:HGNC:8811]
978	ENSG00000068001.14	646.83683977024	-0.107711002860522	0.0773574901297769	-1.39237975120215	0.163807432851582	0.703623479010559	HYAL2	hyaluronidase 2 [Source:HGNC Symbol;Acc:HGNC:5321]
979	ENSG00000068024.18	386.136809598862	0.0564830751964247	0.0791302745207876	0.713798549777386	0.475351756563894	0.864841588393852	HDAC4	histone deacetylase 4 [Source:HGNC Symbol;Acc:HGNC:14063]
980	ENSG00000068028.18	324.725866816841	-0.0273970620656932	0.075775217745129	-0.361557021952	0.71768308626409	0.936558863056179	RASSF1	Ras association domain family member 1 [Source:HGNC Symbol;Acc:HGNC:9882]
981	ENSG00000068078.20	297.413419168709	-0.107020730488677	0.165446506811744	-0.646860018691435	0.517722543848903	0.880059395528865	FGFR3	fibroblast growth factor receptor 3 [Source:HGNC Symbol;Acc:HGNC:3690]
982	ENSG00000068079.8	465.872535183985	-0.233242246575594	0.106732112814085	-2.18530525093113	0.0288664726520819	0.554366620216312	IFI35	interferon induced protein 35 [Source:HGNC Symbol;Acc:HGNC:5399]
983	ENSG00000068097.16	305.896796397486	0.0191047881750759	0.0648874620697547	0.294429579547095	0.768429666866147	0.947057561558128	HEATR6	HEAT repeat containing 6 [Source:HGNC Symbol;Acc:HGNC:24076]
984	ENSG00000068120.15	992.503644619002	-0.0884590335543193	0.0828117431519469	-1.06819431867302	0.285432866991546	0.77727795107573	COASY	Coenzyme A synthase [Source:HGNC Symbol;Acc:HGNC:29932]
985	ENSG00000068137.15	422.014798015477	-0.0148986839538247	0.0989519237441368	-0.150564874234772	0.880318971743063	0.978384752219103	PLEKHH3	pleckstrin homology, MyTH4 and FERM domain containing H3 [Source:HGNC Symbol;Acc:HGNC:26105]
986	ENSG00000068305.19	811.43917393656	0.103457536531858	0.0993237008532995	1.04161983134986	0.297587970587183	0.783744390300774	MEF2A	myocyte enhancer factor 2A [Source:HGNC Symbol;Acc:HGNC:6993]
987	ENSG00000068308.15	699.715805518089	-0.00427058606896552	0.0744706190676098	-0.0573459187319011	0.954269642652616	0.993760600644223	OTUD5	OTU deubiquitinase 5 [Source:HGNC Symbol;Acc:HGNC:25402]
988	ENSG00000068323.17	715.08171928786	-0.010648662413791	0.0665666374219294	-0.159969961323042	0.872904736842949	0.975993403012224	TFE3	transcription factor binding to IGHM enhancer 3 [Source:HGNC Symbol;Acc:HGNC:11752]
989	ENSG00000068354.16	252.919470942395	-0.0586793451350563	0.0468711599506254	-1.25192858885655	0.210595886300001	0.736411360237829	TBC1D25	TBC1 domain family member 25 [Source:HGNC Symbol;Acc:HGNC:8092]
990	ENSG00000068366.21	490.705252944992	0.0432953488322188	0.105075363234635	0.412040915200451	0.680309434253495	0.92831475144815	ACSL4	acyl-CoA synthetase long chain family member 4 [Source:HGNC Symbol;Acc:HGNC:3571]
991	ENSG00000068383.19	668.268655149564	0.0966660329119766	0.0732120220688582	1.32035737001034	0.186715729542903	0.721468714737052	INPP5A	inositol polyphosphate-5-phosphatase A [Source:HGNC Symbol;Acc:HGNC:6076]
992	ENSG00000068394.11	298.637389972018	-0.0624664200906855	0.0490810135921843	-1.27272066159271	0.203117183138635	0.732672694300188	GPKOW	G-patch domain and KOW motifs [Source:HGNC Symbol;Acc:HGNC:30677]
993	ENSG00000068400.14	613.969229380581	0.0212682730830536	0.0704224406879642	0.302009883146361	0.762644528875616	0.945794178177573	GRIPAP1	GRIP1 associated protein 1 [Source:HGNC Symbol;Acc:HGNC:18706]
994	ENSG00000068438.15	450.977160296969	-0.0798284651894492	0.0519822682576652	-1.53568645357598	0.124615299035063	0.678774278591429	FTSJ1	FtsJ RNA 2'-O-methyltransferase 1 [Source:HGNC Symbol;Acc:HGNC:13254]
995	ENSG00000068489.13	38.1839322853244	0.221949665743083	0.151615541207078	1.46389785622268	0.143221859233568	0.692351119446073	PRR11	proline rich 11 [Source:HGNC Symbol;Acc:HGNC:25619]
996	ENSG00000068615.20	229.836622234087	0.15485950922975	0.146094208793443	1.05999758997087	0.289145695746101	0.778471563706341	REEP1	receptor accessory protein 1 [Source:HGNC Symbol;Acc:HGNC:25786]
997	ENSG00000068650.19	823.427774332498	0.0686954348532054	0.240378739867725	0.285779994066891	0.775046631810338	0.949421999131016	ATP11A	ATPase phospholipid transporting 11A [Source:HGNC Symbol;Acc:HGNC:13552]
998	ENSG00000068654.17	701.028046661753	-0.0596172603222101	0.0993723743915154	-0.599937967541413	0.548547577752242	0.890908640214113	POLR1A	RNA polymerase I subunit A [Source:HGNC Symbol;Acc:HGNC:17264]
999	ENSG00000068697.7	5011.62813119271	-0.0932863162929288	0.0799148754181318	-1.16732105011532	0.24308074086497	0.754205783643703	LAPTM4A	lysosomal protein transmembrane 4 alpha [Source:HGNC Symbol;Acc:HGNC:6924]
1000	ENSG00000068724.18	291.672329419768	0.0322274458882898	0.0808030239807374	0.398839601547245	0.690011395174094	0.931138667560864	TTC7A	tetratricopeptide repeat domain 7A [Source:HGNC Symbol;Acc:HGNC:19750]
1001	ENSG00000068745.15	1414.37680035235	0.0155970842086726	0.0663141813365273	0.235199830478512	0.814053637564991	0.960392877368908	IP6K2	inositol hexakisphosphate kinase 2 [Source:HGNC Symbol;Acc:HGNC:17313]
1002	ENSG00000068781.21	3.20039870394209	0.54833354607248	0.462736753003955	1.1849794564898	0.236025569532748	0.750879805997572	STON1-GTF2A1L	STON1-GTF2A1L readthrough [Source:HGNC Symbol;Acc:HGNC:30651]
1003	ENSG00000068784.13	347.58011399188	-0.0592058298616432	0.0815438782374722	-0.726061001038286	0.467801375463819	0.862354040083461	SRBD1	S1 RNA binding domain 1 [Source:HGNC Symbol;Acc:HGNC:25521]
1004	ENSG00000068796.19	423.32072921924	0.104231307215171	0.0801902410218121	1.29980039824073	0.193669388992162	0.726384617326532	KIF2A	kinesin family member 2A [Source:HGNC Symbol;Acc:HGNC:6318]
1005	ENSG00000068831.19	164.276935183088	0.106707385694732	0.167021983296945	0.638882281172646	0.522899515624805	0.881538091859423	RASGRP2	RAS guanyl releasing protein 2 [Source:HGNC Symbol;Acc:HGNC:9879]
1006	ENSG00000068878.15	1263.56111958818	0.0568256564970024	0.0848709219172621	0.669553896826995	0.503142211982017	0.875010203669001	PSME4	proteasome activator subunit 4 [Source:HGNC Symbol;Acc:HGNC:20635]
1007	ENSG00000068885.15	175.233835701891	0.209807409841136	0.112251073552462	1.86909045233389	0.0616102311292302	0.612947501683459	IFT80	intraflagellar transport 80 [Source:HGNC Symbol;Acc:HGNC:29262]
1008	ENSG00000068903.21	857.923600464988	-0.0745475995706255	0.0518504648357947	-1.43774216502611	0.15050722460237	0.697219329558263	SIRT2	sirtuin 2 [Source:HGNC Symbol;Acc:HGNC:10886]
1009	ENSG00000068912.15	2843.16171968357	-0.064771434560062	0.127572059740382	-0.507724298658157	0.611646705361716	0.910699144752338	ERLEC1	endoplasmic reticulum lectin 1 [Source:HGNC Symbol;Acc:HGNC:25222]
1010	ENSG00000068971.14	251.573039198996	0.0682949859668331	0.0788553030945707	0.866079810573137	0.386446396015118	0.830899470812354	PPP2R5B	protein phosphatase 2 regulatory subunit B'beta [Source:HGNC Symbol;Acc:HGNC:9310]
1011	ENSG00000068976.14	231.314038131353	-0.0951793648564994	0.205710304837868	-0.462686421720659	0.643589152409253	0.920463686835378	PYGM	glycogen phosphorylase, muscle associated [Source:HGNC Symbol;Acc:HGNC:9726]
1012	ENSG00000069011.16	88.6966587971902	-0.27284352426375	0.188238955753306	-1.44945302725394	0.147211109153656	0.695056793359116	PITX1	paired like homeodomain 1 [Source:HGNC Symbol;Acc:HGNC:9004]
1013	ENSG00000069018.19	12.0192126205759	-0.452697190701873	0.464301203099682	-0.975007576288106	0.329556501851874	0.80303587851308	TRPC7	transient receptor potential cation channel subfamily C member 7 [Source:HGNC Symbol;Acc:HGNC:20754]
1014	ENSG00000069020.19	423.197330484232	0.0497499180636239	0.112754938243166	0.441221633737528	0.659052552915079	0.921847713761168	MAST4	microtubule associated serine/threonine kinase family member 4 [Source:HGNC Symbol;Acc:HGNC:19037]
1015	ENSG00000069122.19	869.11611648811	-0.347208395722135	0.333970045973433	-1.03963933265367	0.298507495976891	0.783744390300774	ADGRF5	adhesion G protein-coupled receptor F5 [Source:HGNC Symbol;Acc:HGNC:19030]
1016	ENSG00000069188.17	314.703922719897	-0.0579957502240246	0.174298894353475	-0.332737338576631	0.739332561873197	0.940757222859703	SDK2	sidekick cell adhesion molecule 2 [Source:HGNC Symbol;Acc:HGNC:19308]
1017	ENSG00000069206.15	68.7419680531393	1.94084966306684	0.59046030055193	3.28701127112634	0.00101256780892255	0.335172445590513	ADAM7	ADAM metallopeptidase domain 7 [Source:HGNC Symbol;Acc:HGNC:214]
1018	ENSG00000069248.12	709.465714400377	-0.0194531724460642	0.0669326795106164	-0.290637885533608	0.771328281747386	0.948245009734631	NUP133	nucleoporin 133 [Source:HGNC Symbol;Acc:HGNC:18016]
1019	ENSG00000069275.13	5427.84664832805	-0.0162282025751767	0.0896162557116993	-0.181085478815181	0.856300482392709	0.971444890154578	NUCKS1	nuclear casein kinase and cyclin dependent kinase substrate 1 [Source:HGNC Symbol;Acc:HGNC:29923]
1020	ENSG00000069329.19	1924.84911334057	0.00354692021075235	0.0844293505859802	0.042010511583176	0.966490318484494	0.995243341282174	VPS35	VPS35 retromer complex component [Source:HGNC Symbol;Acc:HGNC:13487]
1021	ENSG00000069345.12	1428.88941098634	-0.0633624307043806	0.0777821636959559	-0.814613886958186	0.415293358917504	0.844000777128601	DNAJA2	DnaJ heat shock protein family (Hsp40) member A2 [Source:HGNC Symbol;Acc:HGNC:14884]
1022	ENSG00000069399.15	477.185575638042	-0.16254335941572	0.097975074768758	-1.65902766391714	0.0971102179613657	0.658618374928019	BCL3	BCL3 transcription coactivator [Source:HGNC Symbol;Acc:HGNC:998]
1023	ENSG00000069424.16	181.969802204057	-0.00903528768690681	0.114825495060638	-0.0786871215502739	0.937281489230581	0.990216872655394	KCNAB2	potassium voltage-gated channel subfamily A regulatory beta subunit 2 [Source:HGNC Symbol;Acc:HGNC:6229]
1024	ENSG00000069431.14	327.813079770347	0.159961529107047	0.151169122163786	1.05816271747437	0.28998126526615	0.778471563706341	ABCC9	ATP binding cassette subfamily C member 9 [Source:HGNC Symbol;Acc:HGNC:60]
1025	ENSG00000069482.7	40.4389775110337	-0.170603373940774	0.288020980511256	-0.592329675560237	0.55362984783601	0.892101339047461	GAL	galanin and GMAP prepropeptide [Source:HGNC Symbol;Acc:HGNC:4114]
1026	ENSG00000069493.15	251.324799356695	-0.0711927405771862	0.176123357207105	-0.404220892141352	0.686050291870358	0.92988407889149	CLEC2D	C-type lectin domain family 2 member D [Source:HGNC Symbol;Acc:HGNC:14351]
1027	ENSG00000069509.6	310.320199979018	-0.0599448331523102	0.0885424696392556	-0.677017858170668	0.498394623854709	0.873363339796881	FUNDC1	FUN14 domain containing 1 [Source:HGNC Symbol;Acc:HGNC:28746]
1028	ENSG00000069535.14	1254.21815963145	-0.0417741673954474	0.212221442841987	-0.196842349368773	0.843950909397465	0.968083396339149	MAOB	monoamine oxidase B [Source:HGNC Symbol;Acc:HGNC:6834]
1029	ENSG00000069667.16	319.286918104994	0.170890471654077	0.119638263381288	1.42839311457947	0.153178739893522	0.697689384305275	RORA	RAR related orphan receptor A [Source:HGNC Symbol;Acc:HGNC:10258]
1030	ENSG00000069696.7	4.46684042039897	-0.191082623341672	0.297633771802712	-0.642005852307418	0.520869383152919	0.880751848272391	DRD4	dopamine receptor D4 [Source:HGNC Symbol;Acc:HGNC:3025]
1031	ENSG00000069702.11	713.716830318433	0.00210218096283528	0.134614285455724	0.0156163289484363	0.987540478654366	0.99750543376167	TGFBR3	transforming growth factor beta receptor 3 [Source:HGNC Symbol;Acc:HGNC:11774]
1032	ENSG00000069764.10	4.71855333155052	-0.335011688367366	0.238351587839966	-1.40553579442609	0.15986201314464	0.701777452715049	PLA2G10	phospholipase A2 group X [Source:HGNC Symbol;Acc:HGNC:9029]
1033	ENSG00000069812.11	64.8368445909607	-0.0793611952943988	0.204952924250463	-0.38721670151637	0.698595786711309	0.932955307300009	HES2	hes family bHLH transcription factor 2 [Source:HGNC Symbol;Acc:HGNC:16005]
1034	ENSG00000069849.11	1241.6736281849	-0.0817622015460837	0.10177934146422	-0.803328066087227	0.421785140082069	0.845387566020558	ATP1B3	ATPase Na+/K+ transporting subunit beta 3 [Source:HGNC Symbol;Acc:HGNC:806]
1035	ENSG00000069869.17	263.009877244589	0.104936241951432	0.109485007983994	0.958453069362455	0.337834345687269	0.808620243876682	NEDD4	NEDD4 E3 ubiquitin protein ligase [Source:HGNC Symbol;Acc:HGNC:7727]
1036	ENSG00000069943.10	130.165780386043	0.130139557098919	0.0806573609267139	1.61348642707472	0.106638869718334	0.664224158331962	PIGB	phosphatidylinositol glycan anchor biosynthesis class B [Source:HGNC Symbol;Acc:HGNC:8959]
1037	ENSG00000069956.14	1046.9207765532	0.143246382633461	0.128396420112307	1.11565713832337	0.264568924026049	0.768284376348268	MAPK6	mitogen-activated protein kinase 6 [Source:HGNC Symbol;Acc:HGNC:6879]
1038	ENSG00000069966.19	344.764863119881	0.0496926508075554	0.0781894556648926	0.635541587864866	0.525075252083742	0.882954314724902	GNB5	G protein subunit beta 5 [Source:HGNC Symbol;Acc:HGNC:4401]
1039	ENSG00000069974.17	1696.65063226971	-0.297478551636439	0.189896994225308	-1.56652585708381	0.117225560070016	0.673775367333701	RAB27A	RAB27A, member RAS oncogene family [Source:HGNC Symbol;Acc:HGNC:9766]
1040	ENSG00000069998.12	664.193771844032	-0.0650815077963116	0.0590937079672864	-1.10132719768304	0.270754278157971	0.770411655663976	HDHD5	haloacid dehalogenase like hydrolase domain containing 5 [Source:HGNC Symbol;Acc:HGNC:1843]
1041	ENSG00000070010.19	726.751879429101	-0.105772480675636	0.0753862230616934	-1.40307441306716	0.160594650236778	0.701966703969432	UFD1	ubiquitin recognition factor in ER associated degradation 1 [Source:HGNC Symbol;Acc:HGNC:12520]
1042	ENSG00000070018.9	752.543443823851	0.137405916786793	0.101125091743367	1.35877173921877	0.174218931220865	0.713045028834352	LRP6	LDL receptor related protein 6 [Source:HGNC Symbol;Acc:HGNC:6698]
1043	ENSG00000070019.5	2.37233027517814	0.303413442675852	0.316914384163953	0.957398773414094	0.338366017328852	0.808981532528471	GUCY2C	guanylate cyclase 2C [Source:HGNC Symbol;Acc:HGNC:4688]
1044	ENSG00000070047.13	579.320543344079	0.0552378028797941	0.0872514665822857	0.63308738573122	0.52667657926746	0.883316446991207	PHRF1	PHD and ring finger domains 1 [Source:HGNC Symbol;Acc:HGNC:24351]
1045	ENSG00000070061.16	660.545999839022	0.0585379905624498	0.0774899652064851	0.755426724046984	0.449992983465842	0.85665198827434	ELP1	elongator acetyltransferase complex subunit 1 [Source:HGNC Symbol;Acc:HGNC:5959]
1046	ENSG00000070081.18	2312.02878247701	-0.476232338905197	0.152321397878563	-3.12649664156095	0.0017690252498745	0.348758124997318	NUCB2	nucleobindin 2 [Source:HGNC Symbol;Acc:HGNC:8044]
1047	ENSG00000070087.15	2547.41592762162	-0.00379609758562323	0.0839525086453377	-0.0452172025217265	0.963934182644529	0.994878852738501	PFN2	profilin 2 [Source:HGNC Symbol;Acc:HGNC:8882]
1048	ENSG00000070159.14	507.338601030595	0.121105855898703	0.112528943813151	1.07621960888385	0.281829052036858	0.775627048072422	PTPN3	protein tyrosine phosphatase non-receptor type 3 [Source:HGNC Symbol;Acc:HGNC:9655]
1049	ENSG00000070182.21	18.4398042658308	0.26309176068696	0.191437179791308	1.37429814299273	0.169349142602404	0.707937506241405	SPTB	spectrin beta, erythrocytic [Source:HGNC Symbol;Acc:HGNC:11274]
1050	ENSG00000070190.13	45.5819818023012	0.112258618241031	0.215889135455187	0.519982712443319	0.603075624316225	0.908676625184242	DAPP1	dual adaptor of phosphotyrosine and 3-phosphoinositides 1 [Source:HGNC Symbol;Acc:HGNC:16500]
1051	ENSG00000070193.5	97.0461706804902	0.0148775188006569	0.18413870080494	0.0807951763296995	0.935604844261021	0.989537388718257	FGF10	fibroblast growth factor 10 [Source:HGNC Symbol;Acc:HGNC:3666]
1052	ENSG00000070214.17	1609.01066023813	0.113319547031693	0.0913308549269962	1.24075863652293	0.214694925764793	0.737353877302057	SLC44A1	solute carrier family 44 member 1 [Source:HGNC Symbol;Acc:HGNC:18798]
1053	ENSG00000070269.14	280.475502127717	-0.10892154140063	0.0676712606464373	-1.60956867598069	0.107492051140183	0.664851903098057	TMEM260	transmembrane protein 260 [Source:HGNC Symbol;Acc:HGNC:20185]
1054	ENSG00000070366.14	289.921256173254	0.0760224866566412	0.143983493795945	0.527994457228419	0.597503183018892	0.906004418144552	SMG6	SMG6 nonsense mediated mRNA decay factor [Source:HGNC Symbol;Acc:HGNC:17809]
1055	ENSG00000070367.17	1022.2034574593	0.0444500614799758	0.0800240485349679	0.555458793871852	0.578580887434307	0.899294878533498	EXOC5	exocyst complex component 5 [Source:HGNC Symbol;Acc:HGNC:10696]
1056	ENSG00000070371.16	96.836133057922	0.0245724843310077	0.141588858946615	0.173548148588955	0.862220584912918	0.973178628612298	CLTCL1	clathrin heavy chain like 1 [Source:HGNC Symbol;Acc:HGNC:2093]
1057	ENSG00000070388.12	7.1125260203917	-0.106240697022727	0.218079833760726	-0.48716424251906	0.626141943084308	0.915632275864547	FGF22	fibroblast growth factor 22 [Source:HGNC Symbol;Acc:HGNC:3679]
1058	ENSG00000070404.10	327.790453318296	0.276291982576881	0.129052784946032	2.14092227992153	0.0322803061084402	0.56421093049511	FSTL3	follistatin like 3 [Source:HGNC Symbol;Acc:HGNC:3973]
1059	ENSG00000070413.21	2164.4314330338	-0.191005604903983	0.086485897296384	-2.20851735225009	0.0272082295587717	0.548111331080081	DGCR2	DiGeorge syndrome critical region gene 2 [Source:HGNC Symbol;Acc:HGNC:2845]
1060	ENSG00000070423.18	365.916139953702	-0.173226682663162	0.066631696855871	-2.5997639387432	0.009328790841323	0.461995848296086	RNF126	ring finger protein 126 [Source:HGNC Symbol;Acc:HGNC:21151]
1061	ENSG00000070444.15	302.354224207048	-0.0157698383591715	0.0767498944166269	-0.205470489295619	0.8372045523357	0.966776133781973	MNT	MAX network transcriptional repressor [Source:HGNC Symbol;Acc:HGNC:7188]
1062	ENSG00000070476.15	335.284134931293	0.130527498258104	0.0929400277713189	1.4044271492932	0.160191691064311	0.701777452715049	ZXDC	ZXD family zinc finger C [Source:HGNC Symbol;Acc:HGNC:28160]
1063	ENSG00000070495.15	274.175900809826	-0.0380943833627839	0.0715576145897156	-0.532359603952742	0.5944769578099	0.905343318144522	JMJD6	jumonji domain containing 6, arginine demethylase and lysine hydroxylase [Source:HGNC Symbol;Acc:HGNC:19355]
1064	ENSG00000070501.12	865.623851431096	-0.39161509559591	0.184358747265741	-2.12420132705406	0.0336533123186665	0.570361953153026	POLB	DNA polymerase beta [Source:HGNC Symbol;Acc:HGNC:9174]
1065	ENSG00000070526.15	472.716605690875	-0.270299358665702	0.212581043650212	-1.2715120502958	0.20354654324021	0.732672694300188	ST6GALNAC1	ST6 N-acetylgalactosaminide alpha-2,6-sialyltransferase 1 [Source:HGNC Symbol;Acc:HGNC:23614]
1066	ENSG00000070540.13	312.754616646229	0.116995709867309	0.143136191174578	0.817373362440627	0.413715093569943	0.843605493680087	WIPI1	WD repeat domain, phosphoinositide interacting 1 [Source:HGNC Symbol;Acc:HGNC:25471]
1067	ENSG00000070601.10	8.08240020364685	0.146168974372597	0.286035643191939	0.511016643735246	0.609339402443138	0.910034338647522	FRMPD1	FERM and PDZ domain containing 1 [Source:HGNC Symbol;Acc:HGNC:29159]
1068	ENSG00000070610.14	951.206117487203	-0.0131002355047009	0.0892415373187386	-0.146795269314014	0.88329361877403	0.978601812955512	GBA2	glucosylceramidase beta 2 [Source:HGNC Symbol;Acc:HGNC:18986]
1069	ENSG00000070614.15	1514.78401489611	0.0473399642562	0.126172794425048	0.375199459375705	0.707512132233358	0.934314783725629	NDST1	N-deacetylase and N-sulfotransferase 1 [Source:HGNC Symbol;Acc:HGNC:7680]
1070	ENSG00000070669.17	7.07707906626035	0.475774119253179	0.2378518765565	2.00029584017245	0.045468327952003	0.591308222292539	ASNS	asparagine synthetase (glutamine-hydrolyzing) [Source:HGNC Symbol;Acc:HGNC:753]
1071	ENSG00000070718.13	321.596203673616	0.0295732036193183	0.0863603557686617	0.342439576077451	0.732020109364709	0.937895710851151	AP3M2	adaptor related protein complex 3 subunit mu 2 [Source:HGNC Symbol;Acc:HGNC:570]
1072	ENSG00000070731.11	21.8274407600672	-0.213769290853976	0.19785563577334	-1.08043063832089	0.279950458513089	0.774563265634656	ST6GALNAC2	ST6 N-acetylgalactosaminide alpha-2,6-sialyltransferase 2 [Source:HGNC Symbol;Acc:HGNC:10867]
1073	ENSG00000070748.19	1.92028509768314	0.442333769612994	0.745945507614624	0.592984025103233	0.553191843310407	0.892101339047461	CHAT	choline O-acetyltransferase [Source:HGNC Symbol;Acc:HGNC:1912]
1074	ENSG00000070756.17	16067.6615456688	-0.0576161845322144	0.12623994407109	-0.456402170930689	0.648100804926025	0.921061302896311	PABPC1	poly(A) binding protein cytoplasmic 1 [Source:HGNC Symbol;Acc:HGNC:8554]
1075	ENSG00000070759.17	457.539738033658	0.092182602140466	0.121290260678014	0.760016522556423	0.447244708664832	0.855803962940443	TESK2	testis associated actin remodelling kinase 2 [Source:HGNC Symbol;Acc:HGNC:11732]
1076	ENSG00000070761.8	342.99185992088	0.0673324976184338	0.0633001505156429	1.06370201444931	0.287463711611116	0.778153012519069	CFAP20	cilia and flagella associated protein 20 [Source:HGNC Symbol;Acc:HGNC:29523]
1077	ENSG00000070770.10	378.481298502925	0.027146780185556	0.0595672739966758	0.455733129353392	0.648581895708117	0.921062364394691	CSNK2A2	casein kinase 2 alpha 2 [Source:HGNC Symbol;Acc:HGNC:2459]
1078	ENSG00000070778.13	439.915603959881	0.127923369797455	0.091993579260599	1.39056845951253	0.164356326219402	0.70428668988247	PTPN21	protein tyrosine phosphatase non-receptor type 21 [Source:HGNC Symbol;Acc:HGNC:9651]
1079	ENSG00000070785.17	362.445491439653	0.0254186608575764	0.0693658707719358	0.366443332646237	0.714034290157857	0.935877363833303	EIF2B3	eukaryotic translation initiation factor 2B subunit gamma [Source:HGNC Symbol;Acc:HGNC:3259]
1080	ENSG00000070808.17	7.8881559587338	0.132379937636997	0.257192551536217	0.51471139753577	0.606754707739162	0.909955445340006	CAMK2A	calcium/calmodulin dependent protein kinase II alpha [Source:HGNC Symbol;Acc:HGNC:1460]
1081	ENSG00000070814.22	486.889369458445	0.0575120558759942	0.0924437098447205	0.622130548120563	0.533856029483377	0.885464365207736	TCOF1	treacle ribosome biogenesis factor 1 [Source:HGNC Symbol;Acc:HGNC:11654]
1082	ENSG00000070831.18	27.9448434349892	0.506130077455941	0.187875416730543	2.69396649260318	0.00706072625277507	0.44544045244566	CDC42	cell division cycle 42 [Source:HGNC Symbol;Acc:HGNC:1736]
1083	ENSG00000070882.13	74.9149789238294	0.151635589436915	0.150088856715393	1.01030544675582	0.312348972404224	0.793584824040751	OSBPL3	oxysterol binding protein like 3 [Source:HGNC Symbol;Acc:HGNC:16370]
1084	ENSG00000070886.12	6.84876261963017	0.223550671464833	0.365396390327316	0.611803174258455	0.540667989324812	0.888525198505318	EPHA8	EPH receptor A8 [Source:HGNC Symbol;Acc:HGNC:3391]
1085	ENSG00000070915.10	6.61314394678197	0.407384509936527	0.371574938322142	1.09637240815025	0.272915833668005	0.771228492552092	SLC12A3	solute carrier family 12 member 3 [Source:HGNC Symbol;Acc:HGNC:10912]
1086	ENSG00000070950.10	205.293300620444	-0.0397215063354929	0.0749858480675752	-0.529720038635783	0.596306052325082	0.905840755193776	RAD18	RAD18 E3 ubiquitin protein ligase [Source:HGNC Symbol;Acc:HGNC:18278]
1087	ENSG00000070961.17	864.793348380617	-0.0220422646204574	0.0881677181999005	-0.250003800376023	0.802584409667069	0.957501699385665	ATP2B1	ATPase plasma membrane Ca2+ transporting 1 [Source:HGNC Symbol;Acc:HGNC:814]
1088	ENSG00000071051.14	621.115799088	-0.042610534731958	0.0521794859065944	-0.816614690459664	0.414148657184177	0.843605493680087	NCK2	NCK adaptor protein 2 [Source:HGNC Symbol;Acc:HGNC:7665]
1089	ENSG00000071054.17	1008.6157769714	0.158801316481856	0.0964653582420729	1.64620045346595	0.0997224959492129	0.659940501096863	MAP4K4	mitogen-activated protein kinase kinase kinase kinase 4 [Source:HGNC Symbol;Acc:HGNC:6866]
1090	ENSG00000071073.13	1017.68943299239	0.088087221272194	0.128994964631184	0.682873331715302	0.494686886750234	0.872172920303765	MGAT4A	alpha-1,3-mannosyl-glycoprotein 4-beta-N-acetylglucosaminyltransferase A [Source:HGNC Symbol;Acc:HGNC:7047]
1091	ENSG00000071082.11	12701.0956975506	-0.0339945520720205	0.170987045449108	-0.198813611772352	0.84240854788993	0.967971971630445	RPL31	ribosomal protein L31 [Source:HGNC Symbol;Acc:HGNC:10334]
1092	ENSG00000071127.18	3613.45141919632	-0.0667729231863841	0.0854167148243942	-0.781731342907072	0.434372477629704	0.851042389586057	WDR1	WD repeat domain 1 [Source:HGNC Symbol;Acc:HGNC:12754]
1093	ENSG00000071189.21	993.267219813081	0.174229889928957	0.0833930250662723	2.08926213901578	0.0366841325473074	0.576890224152367	SNX13	sorting nexin 13 [Source:HGNC Symbol;Acc:HGNC:21335]
1094	ENSG00000071205.12	441.144673509313	0.0723899831287915	0.120891015005614	0.598803667298433	0.549303816506169	0.891285351676199	ARHGAP10	Rho GTPase activating protein 10 [Source:HGNC Symbol;Acc:HGNC:26099]
1095	ENSG00000071242.13	999.184007559077	-0.00875679899408045	0.0879033751602929	-0.0996184614994853	0.920647236576649	0.985166415441354	RPS6KA2	ribosomal protein S6 kinase A2 [Source:HGNC Symbol;Acc:HGNC:10431]
1096	ENSG00000071243.16	234.179066173488	0.019471704923648	0.106865454333766	0.182207665190223	0.855419757737876	0.971020937530395	ING3	inhibitor of growth family member 3 [Source:HGNC Symbol;Acc:HGNC:14587]
1097	ENSG00000071246.11	130.198311956617	0.130581978126564	0.113501289650229	1.15048893742945	0.249942547987741	0.75904709840227	VASH1	vasohibin 1 [Source:HGNC Symbol;Acc:HGNC:19964]
1098	ENSG00000071282.12	245.473499547461	0.133496997625667	0.113560845052224	1.17555480997236	0.23977282267772	0.752873746531798	LMCD1	LIM and cysteine rich domains 1 [Source:HGNC Symbol;Acc:HGNC:6633]
1099	ENSG00000071462.13	819.913283472375	-0.04933250069274	0.0764213548756017	-0.6455329243121	0.518581889147702	0.8801228537401	BUD23	BUD23 rRNA methyltransferase and ribosome maturation factor [Source:HGNC Symbol;Acc:HGNC:16405]
1100	ENSG00000071537.14	4665.51896263339	-0.229324483244228	0.135679707683071	-1.69018998610977	0.0909916135526128	0.64945965849426	SEL1L	SEL1L adaptor subunit of SYVN1 ubiquitin ligase [Source:HGNC Symbol;Acc:HGNC:10717]
1101	ENSG00000071539.14	44.6801207559443	0.0644462891651313	0.147115063927098	0.43806723420973	0.661337545667698	0.922206675478228	TRIP13	thyroid hormone receptor interactor 13 [Source:HGNC Symbol;Acc:HGNC:12307]
1102	ENSG00000071553.18	3513.6651285568	-0.22191323921722	0.0915836379801045	-2.42306643535418	0.0153901118756349	0.485576042118276	ATP6AP1	ATPase H+ transporting accessory protein 1 [Source:HGNC Symbol;Acc:HGNC:868]
1103	ENSG00000071564.19	750.206439913376	0.0408439851632676	0.0787293149085915	0.518790049306151	0.603907157755824	0.90878674271717	TCF3	transcription factor 3 [Source:HGNC Symbol;Acc:HGNC:11633]
1104	ENSG00000071575.12	651.105411240416	-0.239405685988033	0.127129392725119	-1.88316549663443	0.0596779433471634	0.608668745067692	TRIB2	tribbles pseudokinase 2 [Source:HGNC Symbol;Acc:HGNC:30809]
1105	ENSG00000071626.17	1006.28266319694	-0.0209344221555945	0.0673588127395204	-0.310789654748649	0.755960534817667	0.94475281277992	DAZAP1	DAZ associated protein 1 [Source:HGNC Symbol;Acc:HGNC:2683]
1106	ENSG00000071655.18	821.316821918724	-0.188233041516001	0.0967749821356542	-1.94505891256219	0.0517678882539076	0.598830428495681	MBD3	methyl-CpG binding domain protein 3 [Source:HGNC Symbol;Acc:HGNC:6918]
1107	ENSG00000071794.16	450.407834349494	0.218679074949529	0.193597542070869	1.1295550171266	0.258663774547245	0.765397847689074	HLTF	helicase like transcription factor [Source:HGNC Symbol;Acc:HGNC:11099]
1108	ENSG00000071859.15	832.571645628175	-0.127250074744049	0.0870961980649949	-1.46102904111945	0.144007471786749	0.692803138689191	FAM50A	family with sequence similarity 50 member A [Source:HGNC Symbol;Acc:HGNC:18786]
1109	ENSG00000071889.17	738.700170774223	-0.155102142981404	0.0886891888650695	-1.7488280698719	0.0803207431679919	0.637471800145157	FAM3A	FAM3 metabolism regulating signaling molecule A [Source:HGNC Symbol;Acc:HGNC:13749]
1110	ENSG00000071894.17	854.564815078875	0.0663250985422443	0.127578287386791	0.519877636710708	0.603148863187395	0.908676625184242	CPSF1	cleavage and polyadenylation specific factor 1 [Source:HGNC Symbol;Acc:HGNC:2324]
1111	ENSG00000071909.19	6.24037904853315	-0.0901616391442198	0.252952632937829	-0.356436847867798	0.721513438380826	0.936592001732512	MYO3B	myosin IIIB [Source:HGNC Symbol;Acc:HGNC:15576]
1112	ENSG00000071967.12	3436.82329311036	0.148704221744222	0.126663995267281	1.17400545775011	0.240392839558879	0.752991479121339	CYBRD1	cytochrome b reductase 1 [Source:HGNC Symbol;Acc:HGNC:20797]
1113	ENSG00000071991.9	65.240163712312	0.203216430500968	0.250639718589314	0.810791009680109	0.417485698243505	0.844102765420379	CDH19	cadherin 19 [Source:HGNC Symbol;Acc:HGNC:1758]
1114	ENSG00000071994.11	1001.27115507896	-0.087792465804558	0.0947843039327446	-0.926234219822432	0.354324272548028	0.815805670755869	PDCD2	programmed cell death 2 [Source:HGNC Symbol;Acc:HGNC:8762]
1115	ENSG00000072041.18	15.9486038093993	-0.00459905938963188	0.353409551535327	-0.0130133986748577	0.989617103169331	0.997849261845865	SLC6A15	solute carrier family 6 member 15 [Source:HGNC Symbol;Acc:HGNC:13621]
1116	ENSG00000072042.13	20149.2122986973	-0.354957716220739	0.180924556746765	-1.96191010553401	0.0497729510834683	0.59621292762778	RDH11	retinol dehydrogenase 11 [Source:HGNC Symbol;Acc:HGNC:17964]
1117	ENSG00000072062.16	1206.58966992664	-0.0122473514479186	0.0762557832095665	-0.160608821159969	0.872401506819273	0.975868453434237	PRKACA	protein kinase cAMP-activated catalytic subunit alpha [Source:HGNC Symbol;Acc:HGNC:9380]
1118	ENSG00000072071.17	413.563499141218	-0.155410437636853	0.139547930338428	-1.11367067401111	0.265420494690896	0.768468784376823	ADGRL1	adhesion G protein-coupled receptor L1 [Source:HGNC Symbol;Acc:HGNC:20973]
1119	ENSG00000072110.17	3791.40451231129	0.102993772519838	0.122756627293776	0.839007838439206	0.40146491101137	0.837735607015582	ACTN1	actinin alpha 1 [Source:HGNC Symbol;Acc:HGNC:163]
1120	ENSG00000072121.17	327.177959463027	0.132924627522513	0.0802069954264419	1.65726975329001	0.097464949594943	0.659355264862666	ZFYVE26	zinc finger FYVE-type containing 26 [Source:HGNC Symbol;Acc:HGNC:20761]
1121	ENSG00000072133.12	347.872217944455	-0.0610611625909881	0.108295294938573	-0.56383947821208	0.57286338178838	0.896956107307202	RPS6KA6	ribosomal protein S6 kinase A6 [Source:HGNC Symbol;Acc:HGNC:10435]
1122	ENSG00000072134.16	302.345453477613	0.149330338151746	0.142996629528904	1.0442927126584	0.296349983414171	0.782676886849956	EPN2	epsin 2 [Source:HGNC Symbol;Acc:HGNC:18639]
1123	ENSG00000072135.13	1496.43317025732	-0.184262195036626	0.0823350410861861	-2.23795594932351	0.0252239278962049	0.536196724052432	PTPN18	protein tyrosine phosphatase non-receptor type 18 [Source:HGNC Symbol;Acc:HGNC:9649]
1124	ENSG00000072163.20	994.674303434927	-0.0373941714325999	0.196062346503715	-0.19072592009344	0.848740330152691	0.969464412495663	LIMS2	LIM zinc finger domain containing 2 [Source:HGNC Symbol;Acc:HGNC:16084]
1125	ENSG00000072182.14	2.07684364716288	0.458872138141652	0.373217891418662	1.22950198447723	0.218883654263434	0.739356532189818	ASIC4	acid sensing ion channel subunit family member 4 [Source:HGNC Symbol;Acc:HGNC:21263]
1126	ENSG00000072195.15	506.914097035716	0.167178309361916	0.214850479019647	0.77811466897697	0.436501415676687	0.85248718928841	SPEG	striated muscle enriched protein kinase [Source:HGNC Symbol;Acc:HGNC:16901]
1127	ENSG00000072201.14	111.703656330436	-0.0183047255389551	0.247343262029922	-0.0740053534862037	0.941006125478322	0.990552408236163	LNX1	ligand of numb-protein X 1 [Source:HGNC Symbol;Acc:HGNC:6657]
1128	ENSG00000072210.19	2462.47272204909	-0.0967556734722909	0.10303007696105	-0.939101244279071	0.347678765493898	0.813187900979827	ALDH3A2	aldehyde dehydrogenase 3 family member A2 [Source:HGNC Symbol;Acc:HGNC:403]
1129	ENSG00000072274.14	412.131471721054	0.0934393596347031	0.112461944150006	0.8308531418421	0.406056597472327	0.840010706596205	TFRC	transferrin receptor [Source:HGNC Symbol;Acc:HGNC:11763]
1130	ENSG00000072310.18	2098.79671829294	0.181463531177443	0.140915960794227	1.28774292248147	0.197835466873378	0.728328511168253	SREBF1	sterol regulatory element binding transcription factor 1 [Source:HGNC Symbol;Acc:HGNC:11289]
1131	ENSG00000072364.13	2106.0506398718	0.0668476783889497	0.102800482804058	0.650266191029125	0.515520291798597	0.879449968540118	AFF4	ALF transcription elongation factor 4 [Source:HGNC Symbol;Acc:HGNC:17869]
1132	ENSG00000072401.15	413.460895264739	-0.137361841558799	0.105132837772131	-1.30655506376155	0.191363866496714	0.724798416232503	UBE2D1	ubiquitin conjugating enzyme E2 D1 [Source:HGNC Symbol;Acc:HGNC:12474]
1133	ENSG00000072415.10	1162.52610407077	-0.0324039643503741	0.101865815067326	-0.318104403611333	0.750405743402452	0.943734560318449	PALS1	protein associated with LIN7 1, MAGUK p55 family member [Source:HGNC Symbol;Acc:HGNC:18669]
1134	ENSG00000072422.17	236.918997448137	0.114645031150582	0.144576532423487	0.792971232805399	0.427794583386531	0.848006179109076	RHOBTB1	Rho related BTB domain containing 1 [Source:HGNC Symbol;Acc:HGNC:18738]
1135	ENSG00000072501.19	923.24873629007	-0.0437630557459594	0.077585722600782	-0.564060683834093	0.57271283386153	0.896956107307202	SMC1A	structural maintenance of chromosomes 1A [Source:HGNC Symbol;Acc:HGNC:11111]
1136	ENSG00000072506.14	761.062066325602	-0.135502363301567	0.0880572809720064	-1.53879794840183	0.123853630897306	0.678672047092393	HSD17B10	hydroxysteroid 17-beta dehydrogenase 10 [Source:HGNC Symbol;Acc:HGNC:4800]
1137	ENSG00000072518.23	1104.90096215723	0.0230874777753315	0.100097981784454	0.230648783958971	0.817587665136101	0.961534014503237	MARK2	microtubule affinity regulating kinase 2 [Source:HGNC Symbol;Acc:HGNC:3332]
1138	ENSG00000072571.20	42.2754878976348	0.136732306247352	0.195870276315017	0.698075832738636	0.485129770925553	0.869128320075827	HMMR	hyaluronan mediated motility receptor [Source:HGNC Symbol;Acc:HGNC:5012]
1139	ENSG00000072609.18	261.177154168031	0.106017249623933	0.0837711471637247	1.26555804967944	0.205671353113025	0.732672694300188	CHFR	checkpoint with forkhead and ring finger domains [Source:HGNC Symbol;Acc:HGNC:20455]
1140	ENSG00000072657.10	55.2897005891371	0.0923475743860527	0.20906806212311	0.441710577159671	0.658698654729698	0.921813681852532	TRHDE	thyrotropin releasing hormone degrading enzyme [Source:HGNC Symbol;Acc:HGNC:30748]
1141	ENSG00000072682.20	247.462915134779	0.0287445762506125	0.114328900302444	0.251420036181334	0.801489378477339	0.957221008027159	P4HA2	prolyl 4-hydroxylase subunit alpha 2 [Source:HGNC Symbol;Acc:HGNC:8547]
1142	ENSG00000072694.22	66.6084192157468	-0.0590690582230214	0.162001878820398	-0.36461958745866	0.715395391367721	0.936352513221935	FCGR2B	Fc gamma receptor IIb [Source:HGNC Symbol;Acc:HGNC:3618]
1143	ENSG00000072736.19	249.821289463129	0.0781821076969274	0.157119313574731	0.497597054863287	0.618768079997095	0.912439574335697	NFATC3	nuclear factor of activated T cells 3 [Source:HGNC Symbol;Acc:HGNC:7777]
1144	ENSG00000072756.18	692.807881598526	-0.064698294307549	0.151862471155619	-0.426032144842754	0.670084423070908	0.924932404094028	TRNT1	tRNA nucleotidyl transferase 1 [Source:HGNC Symbol;Acc:HGNC:17341]
1145	ENSG00000072778.20	3111.14077262762	-0.0627334933970734	0.108219842149014	-0.579685685649883	0.562126598105133	0.894071349213327	ACADVL	acyl-CoA dehydrogenase very long chain [Source:HGNC Symbol;Acc:HGNC:92]
1146	ENSG00000072786.13	198.053789281382	0.00322315637923507	0.124103128073585	0.0259715966008846	0.9792799934353	0.997243211082139	STK10	serine/threonine kinase 10 [Source:HGNC Symbol;Acc:HGNC:11388]
1147	ENSG00000072803.18	940.948734039109	0.025350237774428	0.0767251638735643	0.330403175367637	0.741095342538581	0.941361015924978	FBXW11	F-box and WD repeat domain containing 11 [Source:HGNC Symbol;Acc:HGNC:13607]
1148	ENSG00000072818.12	147.023886668915	0.011314975359994	0.146797866004734	0.0770786093009628	0.938561009672362	0.990371568366992	ACAP1	ArfGAP with coiled-coil, ankyrin repeat and PH domains 1 [Source:HGNC Symbol;Acc:HGNC:16467]
1149	ENSG00000072832.15	208.806427454783	0.0568728833420516	0.120576668371007	0.471674032052846	0.637159475219667	0.919799002544666	CRMP1	collapsin response mediator protein 1 [Source:HGNC Symbol;Acc:HGNC:2365]
1150	ENSG00000072840.13	461.523242472641	0.155239117182864	0.168758497473716	0.919889187843961	0.357630669577243	0.818167868062425	EVC	EvC ciliary complex subunit 1 [Source:HGNC Symbol;Acc:HGNC:3497]
1151	ENSG00000072849.11	1015.69037174156	-0.198303892866519	0.11997301615648	-1.65290412143905	0.0983503782247202	0.659355264862666	DERL2	derlin 2 [Source:HGNC Symbol;Acc:HGNC:17943]
1152	ENSG00000072858.12	255.178185934652	0.107066468090715	0.155078544493115	0.690401553874969	0.489941699835068	0.870803722218932	SIDT1	SID1 transmembrane family member 1 [Source:HGNC Symbol;Acc:HGNC:25967]
1153	ENSG00000072864.16	208.919561778192	0.145588691298391	0.103721287887084	1.40365294593031	0.16042222060786	0.701966703969432	NDE1	nudE neurodevelopment protein 1 [Source:HGNC Symbol;Acc:HGNC:17619]
1154	ENSG00000072952.21	1007.95482013808	0.183105041794621	0.164661238997339	1.11201059162187	0.266133596392973	0.769510214503286	IRAG1	inositol 1,4,5-triphosphate receptor associated 1 [Source:HGNC Symbol;Acc:HGNC:7237]
1155	ENSG00000072954.7	231.529665068133	-0.168696266000153	0.0974977976568182	-1.73025719610556	0.0835843334436157	0.643616226311825	TMEM38A	transmembrane protein 38A [Source:HGNC Symbol;Acc:HGNC:28462]
1156	ENSG00000072958.9	516.80281115567	-0.0872877981620033	0.0783394042626548	-1.11422596308425	0.265182259816819	0.768359127996007	AP1M1	adaptor related protein complex 1 subunit mu 1 [Source:HGNC Symbol;Acc:HGNC:13667]
1157	ENSG00000073008.16	525.087752219436	-0.0284623889739204	0.0814741764124132	-0.349342457048562	0.726832227691953	0.937070181480858	PVR	PVR cell adhesion molecule [Source:HGNC Symbol;Acc:HGNC:9705]
1158	ENSG00000073050.12	312.838253673126	-0.0297543072281177	0.0628057363786315	-0.473751426919677	0.635677175885628	0.919333851868582	XRCC1	X-ray repair cross complementing 1 [Source:HGNC Symbol;Acc:HGNC:12828]
1159	ENSG00000073060.17	729.004858958988	-0.0828054163740201	0.101921289405823	-0.812444748852335	0.416536477872568	0.844102765420379	SCARB1	scavenger receptor class B member 1 [Source:HGNC Symbol;Acc:HGNC:1664]
1160	ENSG00000073067.14	6.46328570057805	-0.157628000409677	0.303686275637239	-0.519048811405517	0.603726703184796	0.908725108953616	CYP2W1	cytochrome P450 family 2 subfamily W member 1 [Source:HGNC Symbol;Acc:HGNC:20243]
1161	ENSG00000073111.15	147.50687587062	-0.0247437188321593	0.20437192950233	-0.121072002854859	0.903634004504107	0.981695094358351	MCM2	minichromosome maintenance complex component 2 [Source:HGNC Symbol;Acc:HGNC:6944]
1162	ENSG00000073146.17	28.0639526772234	0.252148759986336	0.265059352853525	0.951291690980909	0.341456323745276	0.810472124140278	MOV10L1	Mov10 like RNA helicase 1 [Source:HGNC Symbol;Acc:HGNC:7201]
1163	ENSG00000073150.14	108.711489749875	-0.25930158531017	0.129746615381159	-1.99852292522942	0.0456599970489137	0.591973008993113	PANX2	pannexin 2 [Source:HGNC Symbol;Acc:HGNC:8600]
1164	ENSG00000073169.15	308.106076730944	-0.150984168159085	0.116244634889254	-1.29884848709729	0.193995930922245	0.726650538094175	SELENOO	selenoprotein O [Source:HGNC Symbol;Acc:HGNC:30395]
1165	ENSG00000073282.14	327.061458633134	0.00680660724918301	0.201564410764513	0.0337688941384357	0.973061440673592	0.996627830519534	TP63	tumor protein p63 [Source:HGNC Symbol;Acc:HGNC:15979]
1166	ENSG00000073331.18	175.238420467043	0.108157143048241	0.0898446609425056	1.20382382117791	0.22865768052053	0.745595266809532	ALPK1	alpha kinase 1 [Source:HGNC Symbol;Acc:HGNC:20917]
1167	ENSG00000073350.14	743.472292459248	-0.0259365755261936	0.0861358055004112	-0.301112590467036	0.763328640517066	0.945904889388699	LLGL2	LLGL scribble cell polarity complex component 2 [Source:HGNC Symbol;Acc:HGNC:6629]
1168	ENSG00000073417.15	333.35329854367	0.0395124563989482	0.068585913035854	0.576101631515683	0.564546488747312	0.894711876061409	PDE8A	phosphodiesterase 8A [Source:HGNC Symbol;Acc:HGNC:8793]
1169	ENSG00000073464.13	99.7574463054726	-0.140631476103665	0.160786564629201	-0.874646936004781	0.381766041027073	0.827746327997565	CLCN4	chloride voltage-gated channel 4 [Source:HGNC Symbol;Acc:HGNC:2022]
1170	ENSG00000073536.18	347.807141236137	-0.109505656763303	0.0913059046232289	-1.19932722002126	0.230400734905967	0.747303457081761	NLE1	notchless homolog 1 [Source:HGNC Symbol;Acc:HGNC:19889]
1171	ENSG00000073578.18	371.662885944946	-0.192107368976618	0.103490609661434	-1.85627826142961	0.0634139059732606	0.613407654185872	SDHA	succinate dehydrogenase complex flavoprotein subunit A [Source:HGNC Symbol;Acc:HGNC:10680]
1172	ENSG00000073584.20	248.797659638303	0.0279854779115402	0.0838960379078921	0.333573296301131	0.738701571609966	0.940280409134371	SMARCE1	SWI/SNF related, matrix associated, actin dependent regulator of chromatin, subfamily e, member 1 [Source:HGNC Symbol;Acc:HGNC:11109]
1173	ENSG00000073605.19	81.5049197877978	0.09929487418204	0.324940331010983	0.305578793106737	0.759925369222199	0.945688932015173	GSDMB	gasdermin B [Source:HGNC Symbol;Acc:HGNC:23690]
1174	ENSG00000073614.13	843.427902494732	0.0540945457496922	0.0816532009495639	0.662491428634937	0.50765632624016	0.875684360174888	KDM5A	lysine demethylase 5A [Source:HGNC Symbol;Acc:HGNC:9886]
1175	ENSG00000073670.14	35.8525437106781	-0.100991461310991	0.188576778044387	-0.535545587098854	0.592272643302967	0.905308369661887	ADAM11	ADAM metallopeptidase domain 11 [Source:HGNC Symbol;Acc:HGNC:189]
1176	ENSG00000073711.11	283.459552507595	0.156033471883005	0.0969034248974185	1.61019563599719	0.107355153819	0.664851903098057	PPP2R3A	protein phosphatase 2 regulatory subunit B''alpha [Source:HGNC Symbol;Acc:HGNC:9307]
1177	ENSG00000073712.15	1117.94017880083	0.103933404584521	0.125345199682777	0.82917738252087	0.407004041262533	0.840605286567798	FERMT2	FERM domain containing kindlin 2 [Source:HGNC Symbol;Acc:HGNC:15767]
1178	ENSG00000073734.10	1.98474783264449	-0.776954762441947	0.466518188780103	-1.66543294801346	0.0958264106102839	0.657857117000258	ABCB11	ATP binding cassette subfamily B member 11 [Source:HGNC Symbol;Acc:HGNC:42]
1179	ENSG00000073737.17	25.7607217437485	-0.367956033660736	0.239659956580498	-1.53532546242094	0.124703902665996	0.678774278591429	DHRS9	dehydrogenase/reductase 9 [Source:HGNC Symbol;Acc:HGNC:16888]
1180	ENSG00000073756.13	711.786903925512	0.170264203962927	0.231377981643918	0.735870382969098	0.461809582902124	0.858969027871783	PTGS2	prostaglandin-endoperoxide synthase 2 [Source:HGNC Symbol;Acc:HGNC:9605]
1181	ENSG00000073792.16	18.0375974989637	0.0909672364628109	0.234470827897958	0.387968248665885	0.698039530715866	0.932955307300009	IGF2BP2	insulin like growth factor 2 mRNA binding protein 2 [Source:HGNC Symbol;Acc:HGNC:28867]
1182	ENSG00000073803.14	753.026351114382	-0.108745371358396	0.105393977511423	-1.03179872252766	0.30216641785456	0.785664954942762	MAP3K13	mitogen-activated protein kinase kinase kinase 13 [Source:HGNC Symbol;Acc:HGNC:6852]
1183	ENSG00000073849.16	3890.68591841392	-0.0975184854607053	0.206020481828016	-0.473343643289375	0.635968029973109	0.919470197877541	ST6GAL1	ST6 beta-galactoside alpha-2,6-sialyltransferase 1 [Source:HGNC Symbol;Acc:HGNC:10860]
1184	ENSG00000073861.3	12.9134343021568	0.00697792312220438	0.202847313993709	0.0343998793221428	0.972558279703138	0.996605763630956	TBX21	T-box transcription factor 21 [Source:HGNC Symbol;Acc:HGNC:11599]
1185	ENSG00000073905.8	393.770596797764	-0.00660650954996551	0.14359895892769	-0.0460066674528764	0.963304935679542	0.994878852738501	VDAC1P1	voltage dependent anion channel 1 pseudogene 1 [Source:HGNC Symbol;Acc:HGNC:12671]
1186	ENSG00000073910.23	442.872480824844	0.190861483277564	0.133227608276123	1.43259708514764	0.151973015244636	0.697219329558263	FRY	FRY microtubule binding protein [Source:HGNC Symbol;Acc:HGNC:20367]
1187	ENSG00000073921.18	2710.51031012878	0.0341232313393825	0.0654130332934291	0.521657988039063	0.601908480793551	0.908043859811748	PICALM	phosphatidylinositol binding clathrin assembly protein [Source:HGNC Symbol;Acc:HGNC:15514]
1188	ENSG00000073969.19	1143.64543723774	-0.13259364061929	0.11502601739838	-1.15272738827484	0.24902229616423	0.758447521510147	NSF	N-ethylmaleimide sensitive factor, vesicle fusing ATPase [Source:HGNC Symbol;Acc:HGNC:8016]
1189	ENSG00000074047.22	92.7517445147362	0.254178042586646	0.147645999751241	1.72153693980801	0.0851534350049279	0.644436267538893	GLI2	GLI family zinc finger 2 [Source:HGNC Symbol;Acc:HGNC:4318]
1190	ENSG00000074054.21	732.728779801789	0.0479636613505099	0.0753013588885141	0.636956119497412	0.524153426485837	0.88235632315108	CLASP1	cytoplasmic linker associated protein 1 [Source:HGNC Symbol;Acc:HGNC:17088]
1191	ENSG00000074071.15	996.57240666998	-0.267956242993494	0.106827306467468	-2.50831226447794	0.0121309410915185	0.483427085217249	MRPS34	mitochondrial ribosomal protein S34 [Source:HGNC Symbol;Acc:HGNC:16618]
1192	ENSG00000074181.9	1121.07317659341	0.136190876894229	0.145975083106532	0.932973449960893	0.350833676737488	0.814561182948175	NOTCH3	notch receptor 3 [Source:HGNC Symbol;Acc:HGNC:7883]
1193	ENSG00000074201.9	1304.60370371541	-0.00142292427430793	0.0731801957874608	-0.0194441167995857	0.984486816934352	0.99747649165245	CLNS1A	chloride nucleotide-sensitive channel 1A [Source:HGNC Symbol;Acc:HGNC:2080]
1194	ENSG00000074211.14	350.189575372732	0.0721398284927276	0.154293019759117	0.467550823785501	0.640105838857851	0.920290115702469	PPP2R2C	protein phosphatase 2 regulatory subunit Bgamma [Source:HGNC Symbol;Acc:HGNC:9306]
1195	ENSG00000074219.14	350.787433047579	0.161884285200966	0.120334189403399	1.34528919838631	0.178531860416442	0.717713915283425	TEAD2	TEA domain transcription factor 2 [Source:HGNC Symbol;Acc:HGNC:11715]
1196	ENSG00000074266.24	258.975493138037	0.00368017129346578	0.097256610702672	0.0378398061260495	0.969815406386482	0.996076551503461	EED	embryonic ectoderm development [Source:HGNC Symbol;Acc:HGNC:3188]
1197	ENSG00000074276.11	1.26572894404449	0.0871314273891543	0.362764204146494	0.240187500291424	0.810184903419143	0.959421069862168	CDHR2	cadherin related family member 2 [Source:HGNC Symbol;Acc:HGNC:18231]
1198	ENSG00000074319.13	1130.27016484211	-0.0610370110844171	0.0614316554944307	-0.993575878643717	0.320429392363037	0.797581764507157	TSG101	tumor susceptibility 101 [Source:HGNC Symbol;Acc:HGNC:15971]
1199	ENSG00000074356.17	626.818951876902	0.00479943849078069	0.0622959577082972	0.0770425348182978	0.938589707609556	0.990371568366992	NCBP3	nuclear cap binding subunit 3 [Source:HGNC Symbol;Acc:HGNC:24612]
1200	ENSG00000074370.19	638.251691161714	0.115884378824593	0.15532588827096	0.746072532496558	0.455623600823953	0.857117573705267	ATP2A3	ATPase sarcoplasmic/endoplasmic reticulum Ca2+ transporting 3 [Source:HGNC Symbol;Acc:HGNC:813]
1201	ENSG00000074410.14	106.256700419076	-0.0252025620656045	0.171950906869905	-0.146568357936444	0.883472730611684	0.978601812955512	CA12	carbonic anhydrase 12 [Source:HGNC Symbol;Acc:HGNC:1371]
1202	ENSG00000074416.16	1145.49353960747	0.209688526725868	0.126686803759851	1.65517260284943	0.0978894909580601	0.659355264862666	MGLL	monoglyceride lipase [Source:HGNC Symbol;Acc:HGNC:17038]
1203	ENSG00000074527.13	929.02657642621	0.0563227010483557	0.134573111122386	0.41852863903201	0.675560651974515	0.927194842540666	NTN4	netrin 4 [Source:HGNC Symbol;Acc:HGNC:13658]
1204	ENSG00000074582.15	338.035849018219	-0.0911854574166035	0.0772921516312478	-1.17975053730732	0.23809944737246	0.751805047894037	BCS1L	BCS1 homolog, ubiquinol-cytochrome c reductase complex chaperone [Source:HGNC Symbol;Acc:HGNC:1020]
1205	ENSG00000074590.14	296.209726107865	0.201790838651542	0.119392996836683	1.69013965641193	0.0910012396260837	0.64945965849426	NUAK1	NUAK family kinase 1 [Source:HGNC Symbol;Acc:HGNC:14311]
1206	ENSG00000074603.19	726.397161127276	0.0549437012389501	0.0652877938927968	0.841561614551843	0.400033382948759	0.837211387676544	DPP8	dipeptidyl peptidase 8 [Source:HGNC Symbol;Acc:HGNC:16490]
1207	ENSG00000074621.14	199.393873028173	0.091137859364158	0.12666802279578	0.719501712844249	0.471831847244553	0.863422823287424	SLC24A1	solute carrier family 24 member 1 [Source:HGNC Symbol;Acc:HGNC:10975]
1208	ENSG00000074657.14	1416.01502663299	0.0234562863644231	0.1199218568541	0.195596424036035	0.844926059424738	0.968453859766107	ZNF532	zinc finger protein 532 [Source:HGNC Symbol;Acc:HGNC:30940]
1209	ENSG00000074660.17	85.4977456894739	0.0401183150392434	0.130897460536629	0.306486580219156	0.759234195978368	0.945630476265713	SCARF1	scavenger receptor class F member 1 [Source:HGNC Symbol;Acc:HGNC:16820]
1210	ENSG00000074695.6	3742.65771526538	-0.084335980965273	0.104309848137277	-0.808514080609942	0.418794703610574	0.844909532091273	LMAN1	lectin, mannose binding 1 [Source:HGNC Symbol;Acc:HGNC:6631]
1211	ENSG00000074696.13	2427.0939759487	-0.191846970486108	0.120687391932567	-1.58961899345129	0.11192071313736	0.667985913847412	HACD3	3-hydroxyacyl-CoA dehydratase 3 [Source:HGNC Symbol;Acc:HGNC:24175]
1212	ENSG00000074706.14	42.6501577666739	0.0714847185255574	0.157880192116361	0.452778259054003	0.650708420297047	0.921062364394691	IPCEF1	interaction protein for cytohesin exchange factors 1 [Source:HGNC Symbol;Acc:HGNC:21204]
1213	ENSG00000074755.15	720.010542440289	0.037336817576295	0.0919507316106834	0.406052425274634	0.684704080751131	0.929863070805244	ZZEF1	zinc finger ZZ-type and EF-hand domain containing 1 [Source:HGNC Symbol;Acc:HGNC:29027]
1214	ENSG00000074800.16	5542.70181198812	-0.15586869925033	0.0995846026304947	-1.5651887453794	0.117538659664688	0.674185029043398	ENO1	enolase 1 [Source:HGNC Symbol;Acc:HGNC:3350]
1215	ENSG00000074803.21	15.523007116394	0.581284755974092	0.415167386650036	1.40012143213957	0.161476958105431	0.702202595831123	SLC12A1	solute carrier family 12 member 1 [Source:HGNC Symbol;Acc:HGNC:10910]
1216	ENSG00000074842.8	1921.66144572798	-0.2056230475131	0.108028144547656	-1.90342107951684	0.0569856226188175	0.60576238574063	MYDGF	myeloid derived growth factor [Source:HGNC Symbol;Acc:HGNC:16948]
1217	ENSG00000074855.11	126.863229017652	0.0106522070219548	0.0965719554836445	0.110303317030366	0.912168826708699	0.983314084230735	ANO8	anoctamin 8 [Source:HGNC Symbol;Acc:HGNC:29329]
1218	ENSG00000074935.14	165.348489690704	0.235177505702985	0.127964288417087	1.83783701384286	0.0660864256674127	0.615530664571478	TUBE1	tubulin epsilon 1 [Source:HGNC Symbol;Acc:HGNC:20775]
1219	ENSG00000074964.17	477.489499808271	0.0107865621981409	0.101514709505885	0.106256149977118	0.915379121813466	0.984048154206433	ARHGEF10L	Rho guanine nucleotide exchange factor 10 like [Source:HGNC Symbol;Acc:HGNC:25540]
1220	ENSG00000074966.12	20.9897200539666	0.278300412109531	0.196152844986235	1.41879365618715	0.155959182719829	0.699260469412048	TXK	TXK tyrosine kinase [Source:HGNC Symbol;Acc:HGNC:12434]
1221	ENSG00000075035.10	127.271085664462	0.0723270400903347	0.222318654888173	0.325330504211243	0.744930946435543	0.941822512601014	WSCD2	WSC domain containing 2 [Source:HGNC Symbol;Acc:HGNC:29117]
1222	ENSG00000075043.21	29.0454558901084	0.227597359549122	0.448272505934799	0.507720987872109	0.611649027534156	0.910699144752338	KCNQ2	potassium voltage-gated channel subfamily Q member 2 [Source:HGNC Symbol;Acc:HGNC:6296]
1223	ENSG00000075073.16	51.0021047197803	0.199201173104023	0.211079350017579	0.943726485264584	0.34530943603078	0.812504819019214	TACR2	tachykinin receptor 2 [Source:HGNC Symbol;Acc:HGNC:11527]
1224	ENSG00000075089.10	401.780951112621	-0.0161219543454633	0.0708215412626413	-0.227641958336873	0.819924598172617	0.962156868154356	ACTR6	actin related protein 6 [Source:HGNC Symbol;Acc:HGNC:24025]
1225	ENSG00000075131.10	55.4929120260028	-0.108469403365995	0.0922285801571366	-1.17609317178242	0.239557646211037	0.752690335815627	TIPIN	TIMELESS interacting protein [Source:HGNC Symbol;Acc:HGNC:30750]
1226	ENSG00000075142.14	1288.77987778432	-0.000899836804994112	0.0875215000723323	-0.0102813229235153	0.991796835695022	0.998537672586645	SRI	sorcin [Source:HGNC Symbol;Acc:HGNC:11292]
1227	ENSG00000075151.24	1008.08741326375	0.129408864732147	0.0920781233404575	1.40542465503624	0.159895039519973	0.701777452715049	EIF4G3	eukaryotic translation initiation factor 4 gamma 3 [Source:HGNC Symbol;Acc:HGNC:3298]
1228	ENSG00000075188.9	242.028586015163	0.0240371968750776	0.0618470074143244	0.388655779479321	0.697530798302126	0.932955307300009	NUP37	nucleoporin 37 [Source:HGNC Symbol;Acc:HGNC:29929]
1229	ENSG00000075213.11	47.8561187555871	0.161249903509991	0.216394893485236	0.745165012505216	0.45617197099312	0.857520614366305	SEMA3A	semaphorin 3A [Source:HGNC Symbol;Acc:HGNC:10723]
1230	ENSG00000075218.19	23.8641934101914	0.192604188408001	0.204701175303494	0.940904164924515	0.346753973076239	0.812940710323367	GTSE1	G2 and S-phase expressed 1 [Source:HGNC Symbol;Acc:HGNC:13698]
1231	ENSG00000075223.14	2254.30449221663	-0.106443406523251	0.130988487785369	-0.812616500296297	0.416437968275321	0.844102765420379	SEMA3C	semaphorin 3C [Source:HGNC Symbol;Acc:HGNC:10725]
1232	ENSG00000075234.17	903.798298585204	-0.325395526743141	0.100722182333745	-3.23062426968607	0.00123520196139649	0.336048078440757	TTC38	tetratricopeptide repeat domain 38 [Source:HGNC Symbol;Acc:HGNC:26082]
1233	ENSG00000075239.15	983.566383724591	-0.0140790000608859	0.0977365122453285	-0.144050567566256	0.885460538858908	0.978720536664439	ACAT1	acetyl-CoA acetyltransferase 1 [Source:HGNC Symbol;Acc:HGNC:93]
1234	ENSG00000075240.17	153.013777959161	-0.0134878154700389	0.129472102131151	-0.104175457477134	0.917030110078759	0.984596796238263	GRAMD4	GRAM domain containing 4 [Source:HGNC Symbol;Acc:HGNC:29113]
1235	ENSG00000075275.18	320.39231105098	-0.170885285624753	0.125182089853692	-1.36509372726144	0.172223593322859	0.710041621376202	CELSR1	cadherin EGF LAG seven-pass G-type receptor 1 [Source:HGNC Symbol;Acc:HGNC:1850]
1236	ENSG00000075290.8	5.16668944077016	-0.559480906203642	0.234508776933062	-2.38575678710456	0.0170440187359732	0.488753187538945	WNT8B	Wnt family member 8B [Source:HGNC Symbol;Acc:HGNC:12789]
1237	ENSG00000075292.20	1287.59713096917	0.0901466884243721	0.0718592420144896	1.25448983174906	0.209664019332797	0.735812588722529	ZNF638	zinc finger protein 638 [Source:HGNC Symbol;Acc:HGNC:17894]
1238	ENSG00000075303.13	462.197066999991	0.0834608381642496	0.0789742559939618	1.05681069246959	0.29059799342523	0.778471563706341	SLC25A40	solute carrier family 25 member 40 [Source:HGNC Symbol;Acc:HGNC:29680]
1239	ENSG00000075336.12	274.382996877315	-0.0105528906257949	0.0614948307229136	-0.171606141552688	0.863747178824972	0.973753914924742	TIMM21	translocase of inner mitochondrial membrane 21 [Source:HGNC Symbol;Acc:HGNC:25010]
1240	ENSG00000075340.23	57.4208371285937	0.33967347984453	0.275092156529412	1.23476250333664	0.216918906296635	0.73863004284227	ADD2	adducin 2 [Source:HGNC Symbol;Acc:HGNC:244]
1241	ENSG00000075391.18	355.83090969474	0.0616111530174765	0.13324490397009	0.462390314239008	0.643801443897669	0.920463686835378	RASAL2	RAS protein activator like 2 [Source:HGNC Symbol;Acc:HGNC:9874]
1242	ENSG00000075399.14	160.381477399676	-0.00336481410523937	0.127645200532892	-0.0263606785934135	0.978969657179178	0.997243211082139	VPS9D1	VPS9 domain containing 1 [Source:HGNC Symbol;Acc:HGNC:13526]
1243	ENSG00000075407.19	403.83690574722	0.137804561247701	0.102546972594965	1.34381891303603	0.179006952047312	0.717713915283425	ZNF37A	zinc finger protein 37A [Source:HGNC Symbol;Acc:HGNC:13102]
1244	ENSG00000075413.19	836.962555200786	0.0539920936234072	0.0652976773822078	0.826860859190665	0.408315930470684	0.841507367417493	MARK3	microtubule affinity regulating kinase 3 [Source:HGNC Symbol;Acc:HGNC:6897]
1245	ENSG00000075415.15	5327.35279984825	-0.0381407897572935	0.0725806608125112	-0.525495212227648	0.599238980733183	0.906959952098115	SLC25A3	solute carrier family 25 member 3 [Source:HGNC Symbol;Acc:HGNC:10989]
1246	ENSG00000075420.13	1028.63731595629	0.0671590395393194	0.111208330682862	0.603902955173747	0.54590816395868	0.890484254551324	FNDC3B	fibronectin type III domain containing 3B [Source:HGNC Symbol;Acc:HGNC:24670]
1247	ENSG00000075426.12	957.547657253915	-0.0305518861347184	0.0979001132733154	-0.312072020278714	0.754985789987691	0.944683525375845	FOSL2	FOS like 2, AP-1 transcription factor subunit [Source:HGNC Symbol;Acc:HGNC:3798]
1248	ENSG00000075461.6	355.080575528241	0.120733052266493	0.264358142060183	0.456702605509338	0.647884817838757	0.921061302896311	CACNG4	calcium voltage-gated channel auxiliary subunit gamma 4 [Source:HGNC Symbol;Acc:HGNC:1408]
1249	ENSG00000075539.15	768.966366607994	0.0914806253019209	0.105084353099214	0.870544687233797	0.384002809233114	0.82944359310064	FRYL	FRY like transcription coactivator [Source:HGNC Symbol;Acc:HGNC:29127]
1250	ENSG00000075568.17	1202.96015706096	0.0666296925886361	0.0946083765916138	0.704268427268862	0.481265624522296	0.86759638495082	TMEM131	transmembrane protein 131 [Source:HGNC Symbol;Acc:HGNC:30366]
1251	ENSG00000075618.18	174.36382363472	-0.105738016478991	0.142748749243259	-0.740728146758067	0.458858289534095	0.857618212650384	FSCN1	fascin actin-bundling protein 1 [Source:HGNC Symbol;Acc:HGNC:11148]
1252	ENSG00000075624.17	35721.6310748987	-0.0390393058856396	0.111552446551855	-0.34996369055422	0.726365947359966	0.937061072037063	ACTB	actin beta [Source:HGNC Symbol;Acc:HGNC:132]
1253	ENSG00000075643.6	110.994545723925	-0.118904571380418	0.128385118235122	-0.926155406599843	0.354365223334405	0.815805670755869	MOCOS	molybdenum cofactor sulfurase [Source:HGNC Symbol;Acc:HGNC:18234]
1254	ENSG00000075651.17	118.488817523643	0.162193198356641	0.164469874391481	0.986157489064409	0.324055836425382	0.799460874258272	PLD1	phospholipase D1 [Source:HGNC Symbol;Acc:HGNC:9067]
1255	ENSG00000075673.12	11.9107936713919	1.02213736759702	0.402017820317129	2.54251756001938	0.0110057070913262	0.482296988913654	ATP12A	ATPase H+/K+ transporting non-gastric alpha2 subunit [Source:HGNC Symbol;Acc:HGNC:13816]
1256	ENSG00000075702.19	20.2353910392577	0.275435185645107	0.193431801318108	1.42393951650246	0.154463981406026	0.698435189526459	WDR62	WD repeat domain 62 [Source:HGNC Symbol;Acc:HGNC:24502]
1257	ENSG00000075711.21	1034.3016705124	0.0556811323908486	0.068666284548758	0.810894790023348	0.417426092488828	0.844102765420379	DLG1	discs large MAGUK scaffold protein 1 [Source:HGNC Symbol;Acc:HGNC:2900]
1258	ENSG00000075785.14	3904.4225372344	-0.0258241416355311	0.0767352836451137	-0.336535429450719	0.736467139118101	0.93955528427307	RAB7A	RAB7A, member RAS oncogene family [Source:HGNC Symbol;Acc:HGNC:9788]
1259	ENSG00000075790.12	19.9154621545005	0.0730445510160015	0.127543987525664	0.572700857430096	0.5668472568102	0.895545851723239	BCAP29	B cell receptor associated protein 29 [Source:HGNC Symbol;Acc:HGNC:24131]
1260	ENSG00000075826.17	94.0918003801405	0.429934513374712	0.376067756625897	1.1432368391061	0.25294027082723	0.761359689189444	SEC31B	SEC31 homolog B, COPII coat complex component [Source:HGNC Symbol;Acc:HGNC:23197]
1261	ENSG00000075856.12	647.162737772185	-0.0391806660551106	0.0469089229112587	-0.835249748309756	0.403577104650821	0.838879706170851	SART3	spliceosome associated factor 3, U4/U6 recycling protein [Source:HGNC Symbol;Acc:HGNC:16860]
1262	ENSG00000075884.14	99.4602720455613	0.034501811562677	0.147823691479751	0.233398389779781	0.815452063421766	0.960891330889431	ARHGAP15	Rho GTPase activating protein 15 [Source:HGNC Symbol;Acc:HGNC:21030]
1263	ENSG00000075886.11	75.7580087221034	-0.194907288367108	0.245483863129964	-0.793971896490483	0.427211792280252	0.847655867865339	TUBA3D	tubulin alpha 3d [Source:HGNC Symbol;Acc:HGNC:24071]
1264	ENSG00000075891.24	4.16161683702366	-0.2472019127864	0.317060785479427	-0.779667256588059	0.435586756705812	0.851918602436081	PAX2	paired box 2 [Source:HGNC Symbol;Acc:HGNC:8616]
1265	ENSG00000075914.13	424.669864055775	-0.133936886897859	0.0729746010450993	-1.83539046434915	0.0664478555884809	0.615938983558732	EXOSC7	exosome component 7 [Source:HGNC Symbol;Acc:HGNC:28112]
1266	ENSG00000075945.13	431.512383945029	-0.0100790945933265	0.0602197344956629	-0.16737195335945	0.867077391848638	0.974544935229281	KIFAP3	kinesin associated protein 3 [Source:HGNC Symbol;Acc:HGNC:17060]
1267	ENSG00000075975.17	151.391253478254	0.0472284699897128	0.150424408532953	0.31396812824673	0.753545245618727	0.944266025150629	MKRN2	makorin ring finger protein 2 [Source:HGNC Symbol;Acc:HGNC:7113]
1268	ENSG00000076003.5	344.297918225866	0.018445015993132	0.0834091351626783	0.221139038993241	0.824984173902797	0.964138787329797	MCM6	minichromosome maintenance complex component 6 [Source:HGNC Symbol;Acc:HGNC:6949]
1269	ENSG00000076043.11	1769.73246740531	-0.1156052810474	0.159950483663856	-0.722756683189221	0.46982938420955	0.862964875565766	REXO2	RNA exonuclease 2 [Source:HGNC Symbol;Acc:HGNC:17851]
1270	ENSG00000076053.12	524.010580426728	0.00554235263668037	0.125284621074157	0.0442380923465443	0.96471461845963	0.99489740303888	RBM7	RNA binding motif protein 7 [Source:HGNC Symbol;Acc:HGNC:9904]
1271	ENSG00000076067.14	509.932063982578	0.149565520036904	0.0961375073406082	1.55574576639484	0.119768559018366	0.676734233720543	RBMS2	RNA binding motif single stranded interacting protein 2 [Source:HGNC Symbol;Acc:HGNC:9909]
1272	ENSG00000076108.12	1371.77699161894	0.12277062507722	0.121577516137349	1.00981356568038	0.312584619543879	0.793750689725203	BAZ2A	bromodomain adjacent to zinc finger domain 2A [Source:HGNC Symbol;Acc:HGNC:962]
1273	ENSG00000076201.16	723.253050084649	-0.00314825618718678	0.0924468199280192	-0.0340547807878959	0.972833467254485	0.996627602293138	PTPN23	protein tyrosine phosphatase non-receptor type 23 [Source:HGNC Symbol;Acc:HGNC:14406]
1274	ENSG00000076242.18	562.386263386552	0.0274180964446608	0.0548804744867558	0.499596563278212	0.617359178260048	0.912241373407784	MLH1	mutL homolog 1 [Source:HGNC Symbol;Acc:HGNC:7127]
1275	ENSG00000076248.12	518.454526661644	-0.0496989644005667	0.0625244261986539	-0.794872778882642	0.426687510164482	0.847655867865339	UNG	uracil DNA glycosylase [Source:HGNC Symbol;Acc:HGNC:12572]
1276	ENSG00000076258.10	51.6340055557364	0.0366025308417505	0.105581752122809	0.346674781444956	0.728835658109451	0.937443929365386	FMO4	flavin containing dimethylaniline monoxygenase 4 [Source:HGNC Symbol;Acc:HGNC:3772]
1277	ENSG00000076321.11	349.620305193008	0.218735209086904	0.117766871816047	1.85735772474768	0.0632602768349355	0.613407654185872	KLHL20	kelch like family member 20 [Source:HGNC Symbol;Acc:HGNC:25056]
1278	ENSG00000076344.16	136.45121786601	0.428523851679003	0.223486750193988	1.91744634215246	0.0551812516080076	0.604378969817769	RGS11	regulator of G protein signaling 11 [Source:HGNC Symbol;Acc:HGNC:9993]
1279	ENSG00000076351.13	176.893668229675	-0.192862850691398	0.084126975010995	-2.2925209264471	0.0218756014143611	0.518710520940531	SLC46A1	solute carrier family 46 member 1 [Source:HGNC Symbol;Acc:HGNC:30521]
1280	ENSG00000076356.7	242.166134094723	0.192859817758133	0.11825824125745	1.630836174354	0.102924892214253	0.662724118416104	PLXNA2	plexin A2 [Source:HGNC Symbol;Acc:HGNC:9100]
1281	ENSG00000076382.17	57.6827653908628	0.203972718640502	0.162679054481742	1.25383516206381	0.209901925819719	0.735812588722529	SPAG5	sperm associated antigen 5 [Source:HGNC Symbol;Acc:HGNC:13452]
1282	ENSG00000076513.17	708.87935489513	0.0732240108459564	0.081044070865048	0.903508548674544	0.366256053250884	0.822196916131021	ANKRD13A	ankyrin repeat domain 13A [Source:HGNC Symbol;Acc:HGNC:21268]
1283	ENSG00000076554.16	6581.02226224319	-0.117883323245459	0.128610560184952	-0.916591320929889	0.359356834022876	0.81871364811201	TPD52	tumor protein D52 [Source:HGNC Symbol;Acc:HGNC:12005]
1284	ENSG00000076555.16	358.139210628711	0.223468453777656	0.153227870204865	1.45840605549682	0.144728652544196	0.693844010949956	ACACB	acetyl-CoA carboxylase beta [Source:HGNC Symbol;Acc:HGNC:85]
1285	ENSG00000076604.16	944.771704388968	0.0862071043896553	0.102350270854702	0.842275293164946	0.399633877246337	0.83688277032492	TRAF4	TNF receptor associated factor 4 [Source:HGNC Symbol;Acc:HGNC:12034]
1286	ENSG00000076641.4	336.639119292817	-0.0714808322838627	0.132389815485349	-0.539926972643703	0.589247395718475	0.904692787237549	PAG1	phosphoprotein membrane anchor with glycosphingolipid microdomains 1 [Source:HGNC Symbol;Acc:HGNC:30043]
1287	ENSG00000076650.7	140.324377960178	0.0568753998553174	0.0720373191548787	0.78952688026933	0.429804125459053	0.849469866711495	GPATCH1	G-patch domain containing 1 [Source:HGNC Symbol;Acc:HGNC:24658]
1288	ENSG00000076662.11	12.5918981630212	-0.0147091966800615	0.214671710674059	-0.0685194925492292	0.94537210372988	0.991514799108225	ICAM3	intercellular adhesion molecule 3 [Source:HGNC Symbol;Acc:HGNC:5346]
1289	ENSG00000076685.19	589.51810649766	0.0459458914624778	0.150383531844574	0.305524753268624	0.759966520263079	0.945688932015173	NT5C2	5'-nucleotidase, cytosolic II [Source:HGNC Symbol;Acc:HGNC:8022]
1290	ENSG00000076706.17	1351.84191633501	0.155238585356412	0.171959097690884	0.902764596005683	0.366650844927436	0.822303843930942	MCAM	melanoma cell adhesion molecule [Source:HGNC Symbol;Acc:HGNC:6934]
1291	ENSG00000076716.9	453.267988024896	0.132074855451421	0.127335223401258	1.0372216887328	0.29963255239426	0.784329108315598	GPC4	glypican 4 [Source:HGNC Symbol;Acc:HGNC:4452]
1292	ENSG00000076770.16	319.633917565796	0.240389217660988	0.1348443393257	1.78271641852431	0.0746324773050989	0.630343910474821	MBNL3	muscleblind like splicing regulator 3 [Source:HGNC Symbol;Acc:HGNC:20564]
1293	ENSG00000076826.10	610.182814292247	-0.0597163285845364	0.0975348381164323	-0.612256397178308	0.540368133278475	0.888525198505318	CAMSAP3	calmodulin regulated spectrin associated protein family member 3 [Source:HGNC Symbol;Acc:HGNC:29307]
1294	ENSG00000076864.21	2062.61116202439	0.168533802885917	0.148233569694983	1.13694761067082	0.255560187200686	0.76345100392751	RAP1GAP	RAP1 GTPase activating protein [Source:HGNC Symbol;Acc:HGNC:9858]
1295	ENSG00000076924.12	917.304739935536	-0.188307821970375	0.0705507233076224	-2.66911256386836	0.00760519577654677	0.448690296799764	XAB2	XPA binding protein 2 [Source:HGNC Symbol;Acc:HGNC:14089]
1296	ENSG00000076928.20	696.794883934381	0.0516740881115178	0.114249783448952	0.452290468757048	0.651059741375358	0.921062364394691	ARHGEF1	Rho guanine nucleotide exchange factor 1 [Source:HGNC Symbol;Acc:HGNC:681]
1297	ENSG00000076944.18	173.799933834251	-0.211289761289636	0.136975182536156	-1.54254046154576	0.122942313467339	0.678367518495805	STXBP2	syntaxin binding protein 2 [Source:HGNC Symbol;Acc:HGNC:11445]
1298	ENSG00000076984.18	438.224712215908	-0.0559612129361411	0.0577699316002085	-0.968691002153429	0.332699383270816	0.805501421861504	MAP2K7	mitogen-activated protein kinase kinase 7 [Source:HGNC Symbol;Acc:HGNC:6847]
1299	ENSG00000077009.14	6.72965276493477	0.349511235126421	0.366656744586981	0.953238254270017	0.340469368174083	0.809866179095781	NMRK2	nicotinamide riboside kinase 2 [Source:HGNC Symbol;Acc:HGNC:17871]
1300	ENSG00000077044.11	751.135766840784	-0.0153905778300802	0.118079657582302	-0.130340637373147	0.89629693030595	0.980291889373924	DGKD	diacylglycerol kinase delta [Source:HGNC Symbol;Acc:HGNC:2851]
1301	ENSG00000077063.11	84.8871896996339	0.229675443435899	0.175241553562937	1.31062204577759	0.189985487263181	0.724082476956845	CTTNBP2	cortactin binding protein 2 [Source:HGNC Symbol;Acc:HGNC:15679]
1302	ENSG00000077092.20	224.13262909205	0.176791949592078	0.0948835572106885	1.86325170334321	0.0624268616608032	0.613407654185872	RARB	retinoic acid receptor beta [Source:HGNC Symbol;Acc:HGNC:9865]
1303	ENSG00000077097.17	2716.98382323536	0.0818809744393498	0.0914584072901755	0.895281001117384	0.370636893790125	0.823621387739975	TOP2B	DNA topoisomerase II beta [Source:HGNC Symbol;Acc:HGNC:11990]
1304	ENSG00000077147.16	9805.73219304766	-0.231684476325625	0.0935492816719445	-2.47660347770588	0.0132639169769883	0.483427085217249	TM9SF3	transmembrane 9 superfamily member 3 [Source:HGNC Symbol;Acc:HGNC:21529]
1305	ENSG00000077150.21	544.319494145763	-0.135147263847181	0.0980380640241979	-1.378518284631	0.16804332649279	0.70661052767845	NFKB2	nuclear factor kappa B subunit 2 [Source:HGNC Symbol;Acc:HGNC:7795]
1306	ENSG00000077152.12	61.9695727013892	0.297798818265034	0.150684285177329	1.97630972542741	0.0481197087891705	0.593022058557867	UBE2T	ubiquitin conjugating enzyme E2 T [Source:HGNC Symbol;Acc:HGNC:25009]
1307	ENSG00000077157.23	5392.62115412667	0.221678843692442	0.154198943514952	1.43761583989677	0.150543084053639	0.697219329558263	PPP1R12B	protein phosphatase 1 regulatory subunit 12B [Source:HGNC Symbol;Acc:HGNC:7619]
1308	ENSG00000077232.19	3525.08856584531	-0.0125473717259568	0.124799979261598	-0.10053985425475	0.919915743992062	0.985166415441354	DNAJC10	DnaJ heat shock protein family (Hsp40) member C10 [Source:HGNC Symbol;Acc:HGNC:24637]
1309	ENSG00000077235.18	3079.35009565344	-0.0827273424575374	0.0970689880481826	-0.852253063733122	0.3940736506713	0.834194119832537	GTF3C1	general transcription factor IIIC subunit 1 [Source:HGNC Symbol;Acc:HGNC:4664]
1310	ENSG00000077238.14	553.1233004076	0.0887366786512023	0.0791394103311727	1.12127040471831	0.262172779093233	0.765894154831965	IL4R	interleukin 4 receptor [Source:HGNC Symbol;Acc:HGNC:6015]
1311	ENSG00000077254.14	1722.45879240753	0.0469719189926359	0.0844187607119784	0.556415642642464	0.577926747771596	0.899272936060127	USP33	ubiquitin specific peptidase 33 [Source:HGNC Symbol;Acc:HGNC:20059]
1312	ENSG00000077264.17	82.3006917814051	0.0677212690629896	0.166314973870526	0.407186842452982	0.683870764571066	0.929717589872911	PAK3	p21 (RAC1) activated kinase 3 [Source:HGNC Symbol;Acc:HGNC:8592]
1313	ENSG00000077274.9	183.841923609958	0.135501424833423	0.238155451000895	0.568962097083868	0.569381862466378	0.896139970336765	CAPN6	calpain 6 [Source:HGNC Symbol;Acc:HGNC:1483]
1314	ENSG00000077312.9	687.945325921495	-0.16124309046664	0.0866416027807121	-1.86103540668266	0.0627391768043938	0.613407654185872	SNRPA	small nuclear ribonucleoprotein polypeptide A [Source:HGNC Symbol;Acc:HGNC:11151]
1315	ENSG00000077327.16	39.396417624111	-0.694163876319945	0.346403786798118	-2.00391538076487	0.0450791256595552	0.591308222292539	SPAG6	sperm associated antigen 6 [Source:HGNC Symbol;Acc:HGNC:11215]
1316	ENSG00000077348.10	291.702813983697	-0.164433036901702	0.107876671767188	-1.52426872472086	0.127441596472204	0.68189265308576	EXOSC5	exosome component 5 [Source:HGNC Symbol;Acc:HGNC:24662]
1317	ENSG00000077380.16	1125.30891635287	0.0191525170871612	0.0513821388133592	0.372746591120523	0.709337056660008	0.93446485054406	DYNC1I2	dynein cytoplasmic 1 intermediate chain 2 [Source:HGNC Symbol;Acc:HGNC:2964]
1318	ENSG00000077420.17	86.2298407685417	-0.0118821976971743	0.158703426776101	-0.074870454523567	0.940317784432065	0.990470548017525	APBB1IP	amyloid beta precursor protein binding family B member 1 interacting protein [Source:HGNC Symbol;Acc:HGNC:17379]
1319	ENSG00000077454.17	120.732823645048	0.0959602865529266	0.112011473534591	0.856700510446303	0.391610421170207	0.832537530505613	LRCH4	leucine rich repeats and calponin homology domain containing 4 [Source:HGNC Symbol;Acc:HGNC:6691]
1320	ENSG00000077458.13	260.308331736214	0.213003581831091	0.117766126264424	1.80869990877365	0.0704976371774773	0.622943730341134	FAM76B	family with sequence similarity 76 member B [Source:HGNC Symbol;Acc:HGNC:28492]
1321	ENSG00000077463.15	240.193067651101	-0.150029932009178	0.0832977445076526	-1.80112838463945	0.0716826467915344	0.623620365452567	SIRT6	sirtuin 6 [Source:HGNC Symbol;Acc:HGNC:14934]
1322	ENSG00000077514.9	186.284136768439	0.146880902069939	0.0511708922573377	2.8703994710758	0.00409953528656194	0.402695419514119	POLD3	DNA polymerase delta 3, accessory subunit [Source:HGNC Symbol;Acc:HGNC:20932]
1323	ENSG00000077522.15	18.1374580345269	-0.297741163626538	0.359566482369933	-0.82805594577142	0.407638817018986	0.841117867234445	ACTN2	actinin alpha 2 [Source:HGNC Symbol;Acc:HGNC:164]
1324	ENSG00000077549.19	3582.47204308389	-0.105996489051517	0.0746719846733907	-1.41949473440591	0.155754830922137	0.699070099941306	CAPZB	capping actin protein of muscle Z-line subunit beta [Source:HGNC Symbol;Acc:HGNC:1491]
1325	ENSG00000077585.14	376.907333823484	0.0708986188993272	0.146426304682634	0.484193185459359	0.62824877269122	0.91671325678351	GPR137B	G protein-coupled receptor 137B [Source:HGNC Symbol;Acc:HGNC:11862]
1326	ENSG00000077616.11	46.9845488612073	-0.151144973166856	0.185690329316899	-0.813962545722624	0.415666407876358	0.844102765420379	NAALAD2	N-acetylated alpha-linked acidic dipeptidase 2 [Source:HGNC Symbol;Acc:HGNC:14526]
1327	ENSG00000077684.16	684.117217788585	-0.104811638962925	0.0992291119051631	-1.05625896423518	0.290849918399779	0.778503345526093	JADE1	jade family PHD finger 1 [Source:HGNC Symbol;Acc:HGNC:30027]
1328	ENSG00000077713.19	202.762086093461	0.197333144036146	0.100315848722537	1.96711832226977	0.0491695714159256	0.595722796567464	SLC25A43	solute carrier family 25 member 43 [Source:HGNC Symbol;Acc:HGNC:30557]
1329	ENSG00000077721.17	910.467170152368	0.0448038269503448	0.0571476006220567	0.784001890939448	0.433039000757831	0.850601480987433	UBE2A	ubiquitin conjugating enzyme E2 A [Source:HGNC Symbol;Acc:HGNC:12472]
1330	ENSG00000077782.23	1085.19157272895	0.154266566290007	0.125444890001666	1.22975568225982	0.218788608467195	0.739356532189818	FGFR1	fibroblast growth factor receptor 1 [Source:HGNC Symbol;Acc:HGNC:3688]
1331	ENSG00000077800.13	3.05304280059861	0.204301584106172	0.327104751498078	0.624575409469014	0.532249763147015	0.885125220024543	FKBP6	FKBP prolyl isomerase family member 6 (inactive) [Source:HGNC Symbol;Acc:HGNC:3722]
1332	ENSG00000077935.17	5.36237143059262	0.30848193414343	0.268166592616557	1.1503369272567	0.250005127073865	0.75904709840227	SMC1B	structural maintenance of chromosomes 1B [Source:HGNC Symbol;Acc:HGNC:11112]
1333	ENSG00000077942.19	5291.32214849767	-0.113902671225784	0.17495094412669	-0.651054910245596	0.51501104160199	0.879128799098018	FBLN1	fibulin 1 [Source:HGNC Symbol;Acc:HGNC:3600]
1334	ENSG00000077943.8	833.281525427681	0.262634873121111	0.22919240476912	1.1459143830952	0.251830579350737	0.760955370012553	ITGA8	integrin subunit alpha 8 [Source:HGNC Symbol;Acc:HGNC:6144]
1335	ENSG00000077984.6	59.2208984752408	-0.268671571297622	0.170941541040812	-1.5717160946471	0.116016407886223	0.672423676663516	CST7	cystatin F [Source:HGNC Symbol;Acc:HGNC:2479]
1336	ENSG00000078018.22	582.727474892404	-0.0248811138530799	0.203024603076974	-0.12255221030353	0.902461699723878	0.981318705474595	MAP2	microtubule associated protein 2 [Source:HGNC Symbol;Acc:HGNC:6839]
1337	ENSG00000078043.16	649.201372568167	0.00342735329507195	0.0707072023946482	0.0484724777532899	0.961339698221667	0.994762271584542	PIAS2	protein inhibitor of activated STAT 2 [Source:HGNC Symbol;Acc:HGNC:17311]
1338	ENSG00000078053.17	29.9783387944491	0.117987657318995	0.150703971746085	0.782910071658814	0.433679922677646	0.851002049737391	AMPH	amphiphysin [Source:HGNC Symbol;Acc:HGNC:471]
1339	ENSG00000078061.14	1008.7979203126	-0.0955674271910188	0.0647209540003118	-1.47660720808532	0.139780958421977	0.691167702319326	ARAF	A-Raf proto-oncogene, serine/threonine kinase [Source:HGNC Symbol;Acc:HGNC:646]
1340	ENSG00000078070.14	530.708839154292	0.141097844604306	0.106178433679898	1.32887479796209	0.183889279690487	0.720027250573397	MCCC1	methylcrotonyl-CoA carboxylase subunit 1 [Source:HGNC Symbol;Acc:HGNC:6936]
1341	ENSG00000078081.8	91.3373143375948	0.034603978859961	0.184972277264937	0.187076568292434	0.851600599607262	0.969851904895397	LAMP3	lysosomal associated membrane protein 3 [Source:HGNC Symbol;Acc:HGNC:14582]
1342	ENSG00000078098.15	87.9299286334679	0.596231080115581	0.214259014118477	2.78275844107958	0.00538989190729933	0.416232528563113	FAP	fibroblast activation protein alpha [Source:HGNC Symbol;Acc:HGNC:3590]
1343	ENSG00000078114.19	1215.16392372492	0.118823864210212	0.111450234936661	1.06616073333305	0.286350989126868	0.777289999354783	NEBL	nebulette [Source:HGNC Symbol;Acc:HGNC:16932]
1344	ENSG00000078124.13	906.11954829065	0.228438937526301	0.176941332348082	1.29104338988989	0.196688632199602	0.727894550394525	ACER3	alkaline ceramidase 3 [Source:HGNC Symbol;Acc:HGNC:16066]
1345	ENSG00000078140.14	1638.37773934159	-0.0410555885482003	0.0647094692488725	-0.6344602888072	0.525780475003385	0.883292116630319	UBE2K	ubiquitin conjugating enzyme E2 K [Source:HGNC Symbol;Acc:HGNC:4914]
1346	ENSG00000078142.14	516.573012815073	0.0354668164230821	0.0647580165290411	0.547682253473233	0.583910099692692	0.902020771949176	PIK3C3	phosphatidylinositol 3-kinase catalytic subunit type 3 [Source:HGNC Symbol;Acc:HGNC:8974]
1347	ENSG00000078177.15	374.179581766015	0.103033290901086	0.126464679523386	0.814719898784332	0.415232660463436	0.844000777128601	N4BP2	NEDD4 binding protein 2 [Source:HGNC Symbol;Acc:HGNC:29851]
1348	ENSG00000078237.7	86.9643671361237	0.00428792566877515	0.116034562852222	0.0369538658428535	0.970521790317205	0.996085449473404	TIGAR	TP53 induced glycolysis regulatory phosphatase [Source:HGNC Symbol;Acc:HGNC:1185]
1349	ENSG00000078246.17	336.050223921997	0.129883937124501	0.0731021778839303	1.77674511053183	0.0756101865663871	0.630345387476234	TULP3	TUB like protein 3 [Source:HGNC Symbol;Acc:HGNC:12425]
1350	ENSG00000078269.15	713.890602444416	0.0677506831460645	0.114378380959132	0.592338189944063	0.553624147438839	0.892101339047461	SYNJ2	synaptojanin 2 [Source:HGNC Symbol;Acc:HGNC:11504]
1351	ENSG00000078295.17	242.909036927511	-0.296368688059076	0.159450025920731	-1.85869325732448	0.0630706297509679	0.613407654185872	ADCY2	adenylate cyclase 2 [Source:HGNC Symbol;Acc:HGNC:233]
1352	ENSG00000078304.20	1665.2897065404	-0.026424129971021	0.0470915584323738	-0.561122435753906	0.574714074450133	0.898131011491342	PPP2R5C	protein phosphatase 2 regulatory subunit B'gamma [Source:HGNC Symbol;Acc:HGNC:9311]
1353	ENSG00000078328.23	18.0149033323465	-0.105692955369531	0.205338334257628	-0.514725882780968	0.606744584116535	0.909955445340006	RBFOX1	RNA binding fox-1 homolog 1 [Source:HGNC Symbol;Acc:HGNC:18222]
1354	ENSG00000078369.19	4665.95519515714	-0.0758343485004069	0.0856420539341367	-0.885480263688299	0.375897659631771	0.825273751368121	GNB1	G protein subunit beta 1 [Source:HGNC Symbol;Acc:HGNC:4396]
1355	ENSG00000078399.19	360.728235469723	-0.018059489656812	0.120423208353651	-0.14996685359666	0.880790766466545	0.978384752219103	HOXA9	homeobox A9 [Source:HGNC Symbol;Acc:HGNC:5109]
1356	ENSG00000078401.7	61.7097641949445	0.19633990797221	0.16257764785918	1.20766852367229	0.227174790002161	0.745051143153641	EDN1	endothelin 1 [Source:HGNC Symbol;Acc:HGNC:3176]
1357	ENSG00000078403.17	407.53789874241	0.268953298965724	0.110340459926131	2.43748575224156	0.0147897970413924	0.485576042118276	MLLT10	MLLT10 histone lysine methyltransferase DOT1L cofactor [Source:HGNC Symbol;Acc:HGNC:16063]
1358	ENSG00000078487.18	74.0884492094203	-0.0914501089873966	0.107127726304603	-0.853654904682384	0.393296227370257	0.833779736504964	ZCWPW1	zinc finger CW-type and PWWP domain containing 1 [Source:HGNC Symbol;Acc:HGNC:23486]
1359	ENSG00000078549.16	30.5376197801027	-0.0684301317571947	0.232272635824213	-0.294611250758714	0.768290866590722	0.94705598432396	ADCYAP1R1	ADCYAP receptor type I [Source:HGNC Symbol;Acc:HGNC:242]
1360	ENSG00000078579.9	2.27499124021809	-0.427851312168683	0.368410903209475	-1.16134269762752	0.245502562132612	0.757034467613524	FGF20	fibroblast growth factor 20 [Source:HGNC Symbol;Acc:HGNC:3677]
1361	ENSG00000078589.13	44.8992190610554	-0.0448565580653505	0.201312103924552	-0.222820968987348	0.823674847361689	0.963556690154845	P2RY10	P2Y receptor family member 10 [Source:HGNC Symbol;Acc:HGNC:19906]
1362	ENSG00000078596.11	324.605308152984	-0.212822592244571	0.204500095337057	-1.04069678742104	0.29801629469259	0.783744390300774	ITM2A	integral membrane protein 2A [Source:HGNC Symbol;Acc:HGNC:6173]
1363	ENSG00000078618.23	1960.49606863134	-0.0378656306210748	0.0635589726675189	-0.595755863128127	0.551338333063266	0.892038565644318	NRDC	nardilysin convertase [Source:HGNC Symbol;Acc:HGNC:7995]
1364	ENSG00000078668.14	1216.90587105739	-0.0289177896072518	0.0777745351713817	-0.371815653330867	0.71003010825864	0.934838834944835	VDAC3	voltage dependent anion channel 3 [Source:HGNC Symbol;Acc:HGNC:12674]
1365	ENSG00000078674.20	1469.6052277228	0.0527030677390294	0.0752042183248924	0.700799355580628	0.483428240289305	0.868589680973766	PCM1	pericentriolar material 1 [Source:HGNC Symbol;Acc:HGNC:8727]
1366	ENSG00000078687.18	370.344482662134	0.0649895597122132	0.0933138886167269	0.696461809443483	0.486139666253791	0.869261852069263	TNRC6C	trinucleotide repeat containing adaptor 6C [Source:HGNC Symbol;Acc:HGNC:29318]
1367	ENSG00000078699.22	1102.58472955572	-0.00168417898515186	0.117678979566197	-0.0143116382497562	0.988581354602235	0.99750543376167	CBFA2T2	CBFA2/RUNX1 partner transcriptional co-repressor 2 [Source:HGNC Symbol;Acc:HGNC:1536]
1368	ENSG00000078725.13	46.5546839454188	0.897857896779067	0.228344502252995	3.93203203020094	8.42308393506904e-05	0.107542726889082	BRINP1	BMP/retinoic acid inducible neural specific 1 [Source:HGNC Symbol;Acc:HGNC:2687]
1369	ENSG00000078747.17	675.346444517318	0.0470684516403327	0.0610268478234451	0.771274501617796	0.440544242745103	0.853886580933943	ITCH	itchy E3 ubiquitin protein ligase [Source:HGNC Symbol;Acc:HGNC:13890]
1370	ENSG00000078795.17	2.10883414236501	0.0945852249073372	0.323303299089159	0.292558799040442	0.769859410028707	0.947638899168565	PKD2L2	polycystin 2 like 2, transient receptor potential cation channel [Source:HGNC Symbol;Acc:HGNC:9012]
1371	ENSG00000078804.13	1076.17266047827	0.00840948388798904	0.103520268634053	0.0812351435999144	0.935254951311377	0.98945168828263	TP53INP2	tumor protein p53 inducible nuclear protein 2 [Source:HGNC Symbol;Acc:HGNC:16104]
1372	ENSG00000078808.20	2501.89926670119	-0.136069403602792	0.0843774190432047	-1.61262817879176	0.10682531265021	0.664224158331962	SDF4	stromal cell derived factor 4 [Source:HGNC Symbol;Acc:HGNC:24188]
1373	ENSG00000078814.19	14.6517234149049	0.0582339243490961	0.300757924933378	0.193623906542099	0.846470377713261	0.968860779818483	MYH7B	myosin heavy chain 7B [Source:HGNC Symbol;Acc:HGNC:15906]
1374	ENSG00000078898.7	130.315163779295	0.512459883878427	0.319433214582142	1.60427864256004	0.108652646636655	0.665149750810754	BPIFB2	BPI fold containing family B member 2 [Source:HGNC Symbol;Acc:HGNC:16177]
1375	ENSG00000078900.16	40.1940674305708	-0.0146684016703645	0.169169276120971	-0.0867084260612151	0.930903278617918	0.987985779717689	TP73	tumor protein p73 [Source:HGNC Symbol;Acc:HGNC:12003]
1376	ENSG00000078902.16	1499.96454587082	-0.177981434506788	0.0739955112487389	-2.40530042300128	0.0161591755913848	0.485576042118276	TOLLIP	toll interacting protein [Source:HGNC Symbol;Acc:HGNC:16476]
1377	ENSG00000078967.13	357.122271578104	-0.0843010059538067	0.0765966268550467	-1.10058379089382	0.27107784332668	0.770411655663976	UBE2D4	ubiquitin conjugating enzyme E2 D4 [Source:HGNC Symbol;Acc:HGNC:21647]
1378	ENSG00000079101.18	115.572177706878	-0.1565455646046	0.153919739730627	-1.01705970188469	0.309125029178121	0.791023736696269	CLUL1	clusterin like 1 [Source:HGNC Symbol;Acc:HGNC:2096]
1379	ENSG00000079102.18	110.87885952098	0.134873711982189	0.137530841655124	0.980679754148538	0.326750690867533	0.801241158874684	RUNX1T1	RUNX1 partner transcriptional co-repressor 1 [Source:HGNC Symbol;Acc:HGNC:1535]
1380	ENSG00000079112.10	15.1790362211911	-0.334097828540063	0.24640558673438	-1.35588576934424	0.175135516000662	0.713918587221251	CDH17	cadherin 17 [Source:HGNC Symbol;Acc:HGNC:1756]
1381	ENSG00000079134.13	281.641061620353	0.137875456281619	0.125281612856944	1.10052427596902	0.271103758436133	0.770411655663976	THOC1	THO complex subunit 1 [Source:HGNC Symbol;Acc:HGNC:19070]
1382	ENSG00000079150.19	208.993912888558	0.0565200683448989	0.0954427086339483	0.592188435909447	0.553724412261257	0.892101339047461	FKBP7	FKBP prolyl isomerase 7 [Source:HGNC Symbol;Acc:HGNC:3723]
1383	ENSG00000079156.17	125.273762105587	-0.225809966981196	0.138138910127995	-1.63465866910321	0.102120621313133	0.661964525261201	OSBPL6	oxysterol binding protein like 6 [Source:HGNC Symbol;Acc:HGNC:16388]
1384	ENSG00000079215.15	102.446732305136	0.0399958898680908	0.145110696595711	0.275623305561838	0.782837407532492	0.95148551880812	SLC1A3	solute carrier family 1 member 3 [Source:HGNC Symbol;Acc:HGNC:10941]
1385	ENSG00000079246.16	4185.48257468682	-0.0641246840666007	0.0681497626201475	-0.940937746533589	0.346736762551622	0.812940710323367	XRCC5	X-ray repair cross complementing 5 [Source:HGNC Symbol;Acc:HGNC:12833]
1386	ENSG00000079257.8	386.318456761429	-0.00141863277208898	0.127928518662429	-0.0110892613071867	0.991152230950216	0.998237208760074	LXN	latexin [Source:HGNC Symbol;Acc:HGNC:13347]
1387	ENSG00000079263.19	39.2624211411802	0.0850729432042136	0.167326578707886	0.5084245662653	0.611155628146952	0.910699144752338	SP140	SP140 nuclear body protein [Source:HGNC Symbol;Acc:HGNC:17133]
1388	ENSG00000079277.22	244.144459593052	0.0196769836226494	0.094456261788542	0.208318466664497	0.834980313616157	0.966412172862121	MKNK1	MAPK interacting serine/threonine kinase 1 [Source:HGNC Symbol;Acc:HGNC:7110]
1389	ENSG00000079308.21	7107.31554735963	0.194052794199291	0.144824194162776	1.33991972350409	0.180271445033103	0.717713915283425	TNS1	tensin 1 [Source:HGNC Symbol;Acc:HGNC:11973]
1390	ENSG00000079313.15	269.677258476271	0.0491454365969676	0.0989738371348597	0.496549775371475	0.619506578255414	0.913018218386448	REXO1	RNA exonuclease 1 homolog [Source:HGNC Symbol;Acc:HGNC:24616]
1391	ENSG00000079332.16	1891.78701570438	-0.098030798276694	0.0536447803481907	-1.82740608947242	0.0676387344424404	0.618108298524442	SAR1A	secretion associated Ras related GTPase 1A [Source:HGNC Symbol;Acc:HGNC:10534]
1392	ENSG00000079335.21	456.102385764148	0.0462051505579232	0.155955698360921	0.296270999030717	0.767023131695547	0.946551075931623	CDC14A	cell division cycle 14A [Source:HGNC Symbol;Acc:HGNC:1718]
1393	ENSG00000079337.16	254.965456609835	0.109411277702982	0.161034712613902	0.679426664767038	0.496867559399879	0.872303323585508	RAPGEF3	Rap guanine nucleotide exchange factor 3 [Source:HGNC Symbol;Acc:HGNC:16629]
1394	ENSG00000079385.23	377.859449008714	-0.050269947638989	0.167575641537153	-0.299983620398932	0.76418964961333	0.946046772338489	CEACAM1	CEA cell adhesion molecule 1 [Source:HGNC Symbol;Acc:HGNC:1814]
1395	ENSG00000079387.15	280.07367242072	0.0912950754457637	0.0679505850019812	1.34355098551546	0.179093628350484	0.717713915283425	SENP1	SUMO specific peptidase 1 [Source:HGNC Symbol;Acc:HGNC:17927]
1396	ENSG00000079432.9	926.233620547225	0.0515660825061497	0.102739177092027	0.5019125514307	0.615729035879977	0.91159176753252	CIC	capicua transcriptional repressor [Source:HGNC Symbol;Acc:HGNC:14214]
1397	ENSG00000079435.11	35.9293589611351	-0.00227123502014406	0.131384751577005	-0.0172868996811466	0.986207736583228	0.99747649165245	LIPE	lipase E, hormone sensitive type [Source:HGNC Symbol;Acc:HGNC:6621]
1398	ENSG00000079459.14	2014.42825330143	0.0274735954228735	0.121716318604659	0.225718258141779	0.821420556587601	0.962584264127044	FDFT1	farnesyl-diphosphate farnesyltransferase 1 [Source:HGNC Symbol;Acc:HGNC:3629]
1399	ENSG00000079462.8	339.30727668955	-0.288350982024791	0.119240108472624	-2.41823817269498	0.0155958649050429	0.485576042118276	PAFAH1B3	platelet activating factor acetylhydrolase 1b catalytic subunit 3 [Source:HGNC Symbol;Acc:HGNC:8576]
1400	ENSG00000079482.14	477.987084417391	-0.017726293989326	0.148714106255701	-0.119197125515768	0.905119183920949	0.981757172996015	OPHN1	oligophrenin 1 [Source:HGNC Symbol;Acc:HGNC:8148]
1401	ENSG00000079616.14	447.285861743752	0.0428115421675541	0.148538794438299	0.288217918621505	0.773179933418395	0.948706822404136	KIF22	kinesin family member 22 [Source:HGNC Symbol;Acc:HGNC:6391]
1402	ENSG00000079689.15	59.4861953633121	-0.196982278401587	0.31045921812878	-0.634486808247638	0.525763173240954	0.883292116630319	SCGN	secretagogin, EF-hand calcium binding protein [Source:HGNC Symbol;Acc:HGNC:16941]
1403	ENSG00000079691.19	243.612345888325	0.0751337902776881	0.125340865006776	0.599435708965519	0.548882370463231	0.890945278899391	CARMIL1	capping protein regulator and myosin 1 linker 1 [Source:HGNC Symbol;Acc:HGNC:21581]
1404	ENSG00000079739.17	1074.34764123012	-0.059306857536972	0.103199868387178	-0.574679585001686	0.565508016794696	0.895193572714053	PGM1	phosphoglucomutase 1 [Source:HGNC Symbol;Acc:HGNC:8905]
1405	ENSG00000079785.16	1514.36790581142	-0.0272136262053454	0.0526788245018214	-0.516595168223703	0.605438789321988	0.909464105512978	DDX1	DEAD-box helicase 1 [Source:HGNC Symbol;Acc:HGNC:2734]
1406	ENSG00000079805.19	1544.11444426137	0.0205896852540473	0.067502400723773	0.30502152565362	0.760349757944803	0.945794178177573	DNM2	dynamin 2 [Source:HGNC Symbol;Acc:HGNC:2974]
1407	ENSG00000079819.20	565.017497042862	0.200722774264775	0.104223945385711	1.92587963852205	0.0541194044146053	0.6018454878326	EPB41L2	erythrocyte membrane protein band 4.1 like 2 [Source:HGNC Symbol;Acc:HGNC:3379]
1408	ENSG00000079841.20	184.365730637427	-0.0217424689858844	0.186655830155653	-0.116484274655408	0.907268748262155	0.982014150796112	RIMS1	regulating synaptic membrane exocytosis 1 [Source:HGNC Symbol;Acc:HGNC:17282]
1409	ENSG00000079931.15	985.325879113596	0.154705371426269	0.170677294530233	0.906420340514977	0.364713410674069	0.82091134712837	MOXD1	monooxygenase DBH like 1 [Source:HGNC Symbol;Acc:HGNC:21063]
1410	ENSG00000079950.14	1077.97636673594	0.0233828656410065	0.0668221837474577	0.349926690953079	0.726393715378934	0.937061072037063	STX7	syntaxin 7 [Source:HGNC Symbol;Acc:HGNC:11442]
1411	ENSG00000079974.19	161.583857569994	0.10910797843648	0.0708515629306694	1.53995161042877	0.123572149066637	0.678541112238529	RABL2B	RAB, member of RAS oncogene family like 2B [Source:HGNC Symbol;Acc:HGNC:9800]
1412	ENSG00000079999.14	1286.12723968769	-0.085079200050753	0.0497126550963734	-1.71141935359955	0.0870037269838821	0.645361867646187	KEAP1	kelch like ECH associated protein 1 [Source:HGNC Symbol;Acc:HGNC:23177]
1413	ENSG00000080007.8	29.0404399399655	0.0956917638391596	0.324273487270792	0.295095860733289	0.767920651663997	0.946860819149923	DDX43	DEAD-box helicase 43 [Source:HGNC Symbol;Acc:HGNC:18677]
1414	ENSG00000080031.10	2.83610033150455	-0.480311479672064	0.326202252362346	-1.47243458987074	0.140903558245596	0.691417680029452	PTPRH	protein tyrosine phosphatase receptor type H [Source:HGNC Symbol;Acc:HGNC:9672]
1415	ENSG00000080166.16	4.97633411519937	0.169329639422399	0.221246004792316	0.765345523781768	0.444065822686682	0.854791526414451	DCT	dopachrome tautomerase [Source:HGNC Symbol;Acc:HGNC:2709]
1416	ENSG00000080189.15	951.038862099983	-0.0896562715574948	0.047204614131822	-1.89931160769843	0.0575235175732682	0.60576238574063	SLC35C2	solute carrier family 35 member C2 [Source:HGNC Symbol;Acc:HGNC:17117]
1417	ENSG00000080200.10	259.469977578747	0.287987133335759	0.212168361349475	1.35735192327473	0.174669416443717	0.713705170053515	CRYBG3	crystallin beta-gamma domain containing 3 [Source:HGNC Symbol;Acc:HGNC:34427]
1418	ENSG00000080224.18	81.0327048383522	-0.309510013403657	0.253365140361594	-1.22159667648807	0.221860186086298	0.741441702545498	EPHA6	EPH receptor A6 [Source:HGNC Symbol;Acc:HGNC:19296]
1419	ENSG00000080298.16	389.484004724647	-0.138553060458106	0.128524112381509	-1.07803164628616	0.281019633618047	0.77512031772275	RFX3	regulatory factor X3 [Source:HGNC Symbol;Acc:HGNC:9984]
1420	ENSG00000080345.18	762.318850548348	0.113865494934233	0.0845956331280692	1.34599731361845	0.178303382944186	0.717713915283425	RIF1	replication timing regulatory factor 1 [Source:HGNC Symbol;Acc:HGNC:23207]
1421	ENSG00000080371.6	1199.92762324824	-0.0464382375343195	0.0565061266602136	-0.821826592602338	0.411175596578812	0.842680879007136	RAB21	RAB21, member RAS oncogene family [Source:HGNC Symbol;Acc:HGNC:18263]
1422	ENSG00000080493.19	5111.77166701847	-0.60583061135164	0.2247409416422	-2.69568422613515	0.00702442223036355	0.444195303869122	SLC4A4	solute carrier family 4 member 4 [Source:HGNC Symbol;Acc:HGNC:11030]
1423	ENSG00000080503.25	1849.2703762415	-0.00794491391542689	0.0752287342461563	-0.105610096926931	0.915891713368118	0.984243348441215	SMARCA2	SWI/SNF related, matrix associated, actin dependent regulator of chromatin, subfamily a, member 2 [Source:HGNC Symbol;Acc:HGNC:11098]
1424	ENSG00000080546.14	1032.48010133549	-0.105306022699132	0.145758516241464	-0.722469090757498	0.470006122183701	0.862964875565766	SESN1	sestrin 1 [Source:HGNC Symbol;Acc:HGNC:21595]
1425	ENSG00000080561.14	558.590519906138	0.00793832083176487	0.109235718488365	0.0726714754259653	0.942067547826216	0.990899329703025	MID2	midline 2 [Source:HGNC Symbol;Acc:HGNC:7096]
1426	ENSG00000080573.7	144.14299914402	0.277456327157349	0.22183005621682	1.25076074851714	0.211021779409418	0.736411360237829	COL5A3	collagen type V alpha 3 chain [Source:HGNC Symbol;Acc:HGNC:14864]
1427	ENSG00000080603.17	71.2717868898081	0.0646400166033472	0.126053612949131	0.512797809527543	0.608092762190408	0.910034338647522	SRCAP	Snf2 related CREBBP activator protein [Source:HGNC Symbol;Acc:HGNC:16974]
1428	ENSG00000080608.10	311.506829798266	-0.0122473657130181	0.0590143149605587	-0.207532116931349	0.835594312927037	0.966458630186991	PUM3	pumilio RNA binding family member 3 [Source:HGNC Symbol;Acc:HGNC:29676]
1429	ENSG00000080644.16	12.3916200436725	0.124175990336633	0.277561040577018	0.447382637269573	0.654598809945033	0.921062364394691	CHRNA3	cholinergic receptor nicotinic alpha 3 subunit [Source:HGNC Symbol;Acc:HGNC:1957]
1430	ENSG00000080709.17	750.959565100386	0.131590278458954	0.248713976268854	0.529082765806085	0.596748036280206	0.905840755193776	KCNN2	potassium calcium-activated channel subfamily N member 2 [Source:HGNC Symbol;Acc:HGNC:6291]
1431	ENSG00000080802.21	353.601044077701	-0.00238732821747816	0.067464420827743	-0.0353864776157158	0.971771567259212	0.996242438626164	CNOT4	CCR4-NOT transcription complex subunit 4 [Source:HGNC Symbol;Acc:HGNC:7880]
1432	ENSG00000080815.20	1501.23778092917	-0.177694842847777	0.0774162791429774	-2.29531624116936	0.0217150075202533	0.518710520940531	PSEN1	presenilin 1 [Source:HGNC Symbol;Acc:HGNC:9508]
1433	ENSG00000080819.9	249.908693398576	0.0685276530247688	0.0905547238752556	0.756754038797243	0.449197233137307	0.856422969130162	CPOX	coproporphyrinogen oxidase [Source:HGNC Symbol;Acc:HGNC:2321]
1434	ENSG00000080822.17	1038.14315045259	0.0235390505456888	0.0710940124291288	0.331097510766523	0.740570831820644	0.941254245187994	CLDND1	claudin domain containing 1 [Source:HGNC Symbol;Acc:HGNC:1322]
1435	ENSG00000080823.23	88.2470020521034	0.173603326753023	0.117620249781567	1.47596461557787	0.1399533915345	0.691167702319326	MOK	MOK protein kinase [Source:HGNC Symbol;Acc:HGNC:9833]
1436	ENSG00000080824.19	14005.2929462148	-0.25818906329811	0.0896152064420992	-2.88108540446121	0.00396308239057907	0.402695419514119	HSP90AA1	heat shock protein 90 alpha family class A member 1 [Source:HGNC Symbol;Acc:HGNC:5253]
1437	ENSG00000080839.12	91.128537911976	0.0892268034932332	0.08306457878521	1.07418595023467	0.2827393481137	0.776046264027672	RBL1	RB transcriptional corepressor like 1 [Source:HGNC Symbol;Acc:HGNC:9893]
1438	ENSG00000080845.19	914.433026092502	-0.00902446019875697	0.0653240245058259	-0.138149176616516	0.890122521026322	0.980000881895614	DLGAP4	DLG associated protein 4 [Source:HGNC Symbol;Acc:HGNC:24476]
1439	ENSG00000080854.16	203.127045762505	0.106730388083304	0.170585999186065	0.62566909706868	0.531532006854807	0.884724289705692	IGSF9B	immunoglobulin superfamily member 9B [Source:HGNC Symbol;Acc:HGNC:32326]
1440	ENSG00000080986.13	91.0971792176039	0.0244025687505856	0.153700773514664	0.158766727014926	0.873852664246556	0.976344211653	NDC80	NDC80 kinetochore complex component [Source:HGNC Symbol;Acc:HGNC:16909]
1441	ENSG00000081014.11	158.623508459298	0.178644940291216	0.0845704048955316	2.11238128174853	0.0346537591854899	0.573725148039966	AP4E1	adaptor related protein complex 4 subunit epsilon 1 [Source:HGNC Symbol;Acc:HGNC:573]
1442	ENSG00000081019.14	617.07073009323	0.0131231973205766	0.065899653663251	0.199139093926601	0.842153941067326	0.967887622354919	RSBN1	round spermatid basic protein 1 [Source:HGNC Symbol;Acc:HGNC:25642]
1443	ENSG00000081026.19	396.123619813036	0.1825171891465	0.127108015370743	1.43592194885698	0.151024552115512	0.697219329558263	MAGI3	membrane associated guanylate kinase, WW and PDZ domain containing 3 [Source:HGNC Symbol;Acc:HGNC:29647]
1444	ENSG00000081041.9	69.2482896002285	-0.275155818614396	0.336142348501588	-0.81856933480994	0.413032168671131	0.843428675278779	CXCL2	C-X-C motif chemokine ligand 2 [Source:HGNC Symbol;Acc:HGNC:4603]
1445	ENSG00000081052.14	215.598357614527	0.284885573352196	0.150966244146596	1.88708128073689	0.059149394063163	0.608248145350247	COL4A4	collagen type IV alpha 4 chain [Source:HGNC Symbol;Acc:HGNC:2206]
1446	ENSG00000081059.20	155.298465313327	-0.0336730802125011	0.136289360128045	-0.247070498980001	0.804853664473839	0.958332731675662	TCF7	transcription factor 7 [Source:HGNC Symbol;Acc:HGNC:11639]
1447	ENSG00000081087.16	640.646609570428	-0.000382583052669606	0.0985580707548669	-0.00388180338494211	0.996902776789449	0.999533107586449	OSTM1	osteoclastogenesis associated transmembrane protein 1 [Source:HGNC Symbol;Acc:HGNC:21652]
1448	ENSG00000081138.14	138.996866156165	0.1065441481694	0.324913319755902	0.327915606074393	0.742975473644216	0.941431116939155	CDH7	cadherin 7 [Source:HGNC Symbol;Acc:HGNC:1766]
1449	ENSG00000081148.12	4.58370628318426	0.0828320955303008	0.224769281078041	0.36852053418074	0.712485136773785	0.935570980123289	IMPG2	interphotoreceptor matrix proteoglycan 2 [Source:HGNC Symbol;Acc:HGNC:18362]
1450	ENSG00000081154.12	2496.12917340645	0.0422290024043103	0.0763223253627111	0.55329816280653	0.58005925887336	0.900341974924746	PCNP	PEST proteolytic signal containing nuclear protein [Source:HGNC Symbol;Acc:HGNC:30023]
1451	ENSG00000081177.19	648.324946811746	-0.0253932341587204	0.0686291777121092	-0.370006388029911	0.711377730704917	0.935272295093973	EXD2	exonuclease 3'-5' domain containing 2 [Source:HGNC Symbol;Acc:HGNC:20217]
1452	ENSG00000081181.8	1251.32878018866	-0.0752155639922376	0.22298228868945	-0.337316315274667	0.735878461880283	0.939394476600556	ARG2	arginase 2 [Source:HGNC Symbol;Acc:HGNC:664]
1453	ENSG00000081189.17	405.033270554079	0.0982561093781409	0.111789280302243	0.878940351995174	0.379433618107509	0.826755825572092	MEF2C	myocyte enhancer factor 2C [Source:HGNC Symbol;Acc:HGNC:6996]
1454	ENSG00000081237.22	544.798379774062	0.096844560184297	0.168105108992128	0.576095282082306	0.564550780218071	0.894711876061409	PTPRC	protein tyrosine phosphatase receptor type C [Source:HGNC Symbol;Acc:HGNC:9666]
1455	ENSG00000081277.13	1444.35959306741	-0.43799810062364	0.256024509067681	-1.71076629428417	0.0871242640509196	0.645361867646187	PKP1	plakophilin 1 [Source:HGNC Symbol;Acc:HGNC:9023]
1456	ENSG00000081307.15	950.536731090856	-0.0120733178975399	0.0883125838322168	-0.136711183997037	0.891259088988871	0.980000881895614	UBA5	ubiquitin like modifier activating enzyme 5 [Source:HGNC Symbol;Acc:HGNC:23230]
1457	ENSG00000081320.12	819.054828192717	0.0569712179743024	0.0989930417692484	0.575507297847273	0.564948256478982	0.895056389008858	STK17B	serine/threonine kinase 17b [Source:HGNC Symbol;Acc:HGNC:11396]
1458	ENSG00000081377.17	381.007803031419	0.0272057996933744	0.116623756390591	0.233278369136542	0.815545254221554	0.960891330889431	CDC14B	cell division cycle 14B [Source:HGNC Symbol;Acc:HGNC:1719]
1459	ENSG00000081386.13	375.549746375947	0.0398318951372259	0.061866906087133	0.643832020323222	0.519684367507391	0.880144723670582	ZNF510	zinc finger protein 510 [Source:HGNC Symbol;Acc:HGNC:29161]
1460	ENSG00000081479.15	4.77145153789029	0.356132541701041	0.319013676096296	1.11635509191631	0.264270168248349	0.768284376348268	LRP2	LDL receptor related protein 2 [Source:HGNC Symbol;Acc:HGNC:6694]
1461	ENSG00000081665.15	430.123161799859	0.0949271251680284	0.0720612404901036	1.31731183813114	0.187734118714572	0.721676347698579	ZNF506	zinc finger protein 506 [Source:HGNC Symbol;Acc:HGNC:23780]
1462	ENSG00000081692.13	221.178264309786	-0.209521232954553	0.0975088493609915	-2.1487406971533	0.0316549606858967	0.562992549538581	JMJD4	jumonji domain containing 4 [Source:HGNC Symbol;Acc:HGNC:25724]
1463	ENSG00000081721.12	136.796214144194	0.110363643960288	0.0851151610565197	1.29663907804865	0.19475540005817	0.727022639767269	DUSP12	dual specificity phosphatase 12 [Source:HGNC Symbol;Acc:HGNC:3067]
1464	ENSG00000081760.17	646.613765586021	-0.0333947526684628	0.0869797336009225	-0.383937168877563	0.701025016878266	0.933938081091197	AACS	acetoacetyl-CoA synthetase [Source:HGNC Symbol;Acc:HGNC:21298]
1465	ENSG00000081791.9	1125.97769075223	-0.0595573197076237	0.0583847510205184	-1.02008347499321	0.307688873254699	0.790112926862711	DELE1	DAP3 binding cell death enhancer 1 [Source:HGNC Symbol;Acc:HGNC:28969]
1466	ENSG00000081803.17	928.696129382247	-0.0422354781803444	0.116125536923373	-0.363705342505446	0.716078053464688	0.936558863056179	CADPS2	calcium dependent secretion activator 2 [Source:HGNC Symbol;Acc:HGNC:16018]
1467	ENSG00000081818.4	80.5441772742763	0.143961141837376	0.164375841825501	0.875804742586222	0.381136191392595	0.827592734526285	PCDHB4	protocadherin beta 4 [Source:HGNC Symbol;Acc:HGNC:8689]
1468	ENSG00000081842.18	23.8717969200078	0.537453251657734	0.517933218789591	1.03768831996094	0.2994151844552	0.784129705568745	PCDHA6	protocadherin alpha 6 [Source:HGNC Symbol;Acc:HGNC:8672]
1469	ENSG00000081853.15	81.6760075033381	-0.413054029331731	0.247868723251703	-1.66642254784314	0.095629282911067	0.657857117000258	PCDHGA2	protocadherin gamma subfamily A, 2 [Source:HGNC Symbol;Acc:HGNC:8700]
1470	ENSG00000081870.12	374.161793333108	0.0320451633223923	0.112588320669188	0.284622446910357	0.775933412101743	0.949642020610777	IFT25	intraflagellar transport 25 [Source:HGNC Symbol;Acc:HGNC:25019]
1471	ENSG00000081913.14	346.732403776751	-0.0744402178325804	0.0841985795891309	-0.884103012139053	0.37664060734532	0.825917065849572	PHLPP1	PH domain and leucine rich repeat protein phosphatase 1 [Source:HGNC Symbol;Acc:HGNC:20610]
1472	ENSG00000081923.15	1825.82840321607	-0.163787997803391	0.112593250606022	-1.45468753163994	0.145755785917544	0.694722743976172	ATP8B1	ATPase phospholipid transporting 8B1 [Source:HGNC Symbol;Acc:HGNC:3706]
1473	ENSG00000081985.14	8.12047508935825	0.139870091134636	0.197704382371229	0.707470868662903	0.479273909859078	0.866844199058809	IL12RB2	interleukin 12 receptor subunit beta 2 [Source:HGNC Symbol;Acc:HGNC:5972]
1474	ENSG00000082014.17	201.433616634242	0.116903863830765	0.145619997020218	0.802800894265465	0.422089825216269	0.845387566020558	SMARCD3	SWI/SNF related, matrix associated, actin dependent regulator of chromatin, subfamily d, member 3 [Source:HGNC Symbol;Acc:HGNC:11108]
1475	ENSG00000082068.9	374.646259723053	0.037935149803228	0.039049933074627	0.971452364098331	0.331323063492233	0.804731767221102	WDR70	WD repeat domain 70 [Source:HGNC Symbol;Acc:HGNC:25495]
1476	ENSG00000082074.19	200.40183056839	0.137363308320099	0.163438985749499	0.840456196483218	0.400652651811122	0.837302171119321	FYB1	FYN binding protein 1 [Source:HGNC Symbol;Acc:HGNC:4036]
1477	ENSG00000082146.13	346.2158300777	-0.273125877493536	0.138625279096464	-1.97024582582429	0.0488102038792237	0.594869827768427	STRADB	STE20 related adaptor beta [Source:HGNC Symbol;Acc:HGNC:13205]
1478	ENSG00000082153.18	4903.24770506773	-0.0406311362143684	0.0899587383024608	-0.451664140483582	0.651510955283532	0.921062364394691	BZW1	basic leucine zipper and W2 domains 1 [Source:HGNC Symbol;Acc:HGNC:18380]
1479	ENSG00000082175.16	267.414639768494	-0.144715252210757	0.187486654073941	-0.771869618803291	0.440191652975313	0.853886456343084	PGR	progesterone receptor [Source:HGNC Symbol;Acc:HGNC:8910]
1480	ENSG00000082196.21	118.942143070282	1.08007268758522	0.313967002088194	3.4400834495398	0.000581534850332291	0.298894701134783	C1QTNF3	C1q and TNF related 3 [Source:HGNC Symbol;Acc:HGNC:14326]
1481	ENSG00000082212.13	717.284055211136	-0.0716587931300639	0.0749047549997777	-0.956665476447744	0.338736128772562	0.809061984347567	ME2	malic enzyme 2 [Source:HGNC Symbol;Acc:HGNC:6984]
1482	ENSG00000082213.18	462.574782757047	-0.0652131105727483	0.0692472256111426	-0.941743297254277	0.346324081994688	0.812842433303776	C5orf22	chromosome 5 open reading frame 22 [Source:HGNC Symbol;Acc:HGNC:25639]
1483	ENSG00000082258.13	699.331482104553	0.105369540869821	0.0887373332631276	1.18743190712499	0.235057300618696	0.750879805997572	CCNT2	cyclin T2 [Source:HGNC Symbol;Acc:HGNC:1600]
1484	ENSG00000082269.17	900.147341095944	-0.0177501963299849	0.179847341131299	-0.0986959063077073	0.921379719290146	0.985166415441354	FAM135A	family with sequence similarity 135 member A [Source:HGNC Symbol;Acc:HGNC:21084]
1485	ENSG00000082293.13	2.8940152374085	0.586163596518849	0.35679065230382	1.6428782333112	0.100408129405728	0.66032404702934	COL19A1	collagen type XIX alpha 1 chain [Source:HGNC Symbol;Acc:HGNC:2196]
1486	ENSG00000082397.18	221.114545208329	0.0731100586740437	0.149148894811159	0.490181699077357	0.624005329796435	0.914489521759799	EPB41L3	erythrocyte membrane protein band 4.1 like 3 [Source:HGNC Symbol;Acc:HGNC:3380]
1487	ENSG00000082438.18	1827.2618694716	-0.00770624594108133	0.11087998295021	-0.0695007857688958	0.944591007214515	0.991282396092849	COBLL1	cordon-bleu WH2 repeat protein like 1 [Source:HGNC Symbol;Acc:HGNC:23571]
1488	ENSG00000082458.12	853.319695980202	-0.0549889992953772	0.0561684471775459	-0.979001593573692	0.327579192118042	0.801834504926713	DLG3	discs large MAGUK scaffold protein 3 [Source:HGNC Symbol;Acc:HGNC:2902]
1489	ENSG00000082482.14	30.8868251245471	0.285664457150489	0.260645356285555	1.09598905279373	0.273083565243128	0.771228492552092	KCNK2	potassium two pore domain channel subfamily K member 2 [Source:HGNC Symbol;Acc:HGNC:6277]
1490	ENSG00000082497.12	185.02465939098	0.229704521741234	0.116452659913512	1.97251416937864	0.0485509403968508	0.594869827768427	SERTAD4	SERTA domain containing 4 [Source:HGNC Symbol;Acc:HGNC:25236]
1491	ENSG00000082512.15	235.985219371945	0.251992399899853	0.144404932189366	1.74504011794695	0.0809778859194594	0.638860519171671	TRAF5	TNF receptor associated factor 5 [Source:HGNC Symbol;Acc:HGNC:12035]
1492	ENSG00000082515.18	357.748576210094	-0.0141333298351552	0.0785793400748232	-0.179860632854609	0.857261981554772	0.971508020180335	MRPL22	mitochondrial ribosomal protein L22 [Source:HGNC Symbol;Acc:HGNC:14480]
1493	ENSG00000082516.9	364.145888939921	-0.0287921419671142	0.0767314645237808	-0.375232535255349	0.707487535357675	0.934314783725629	GEMIN5	gem nuclear organelle associated protein 5 [Source:HGNC Symbol;Acc:HGNC:20043]
1494	ENSG00000082556.14	146.901593567956	-0.33447723727407	0.293155182891285	-1.14095624704718	0.253888130834476	0.762284626142512	OPRK1	opioid receptor kappa 1 [Source:HGNC Symbol;Acc:HGNC:8154]
1495	ENSG00000082641.16	3816.49756513116	-0.0374636256566883	0.090562548932231	-0.413676802369187	0.679110818197885	0.927953300813562	NFE2L1	NFE2 like bZIP transcription factor 1 [Source:HGNC Symbol;Acc:HGNC:7781]
1496	ENSG00000082684.16	17.5632464137161	0.556990516644391	0.226246345668229	2.46187630124717	0.0138212325837402	0.485045664967596	SEMA5B	semaphorin 5B [Source:HGNC Symbol;Acc:HGNC:10737]
1497	ENSG00000082701.17	1164.03765477744	0.116600990529686	0.110027723474153	1.05974191638235	0.289262027759451	0.778471563706341	GSK3B	glycogen synthase kinase 3 beta [Source:HGNC Symbol;Acc:HGNC:4617]
1498	ENSG00000082781.12	2040.93006443821	-0.0612668741397627	0.114887060420174	-0.533279151853071	0.593840357173862	0.905341390426871	ITGB5	integrin subunit beta 5 [Source:HGNC Symbol;Acc:HGNC:6160]
1499	ENSG00000082805.21	751.161254201846	0.148425983922164	0.104504277563651	1.42028620629201	0.155524375243841	0.699034862503522	ERC1	ELKS/RAB6-interacting/CAST family member 1 [Source:HGNC Symbol;Acc:HGNC:17072]
1500	ENSG00000082898.19	1946.42962341116	0.149396354527076	0.0920549067229505	1.62290484934932	0.104609746767635	0.663768895338584	XPO1	exportin 1 [Source:HGNC Symbol;Acc:HGNC:12825]
1501	ENSG00000082996.20	1644.69873311103	-0.115262274965034	0.105146428802453	-1.09620722527426	0.272988098396871	0.771228492552092	RNF13	ring finger protein 13 [Source:HGNC Symbol;Acc:HGNC:10057]
1502	ENSG00000083067.27	11.2000501955661	0.214856834612322	0.220986548924002	0.972262047886961	0.33092019941873	0.804263269290699	TRPM3	transient receptor potential cation channel subfamily M member 3 [Source:HGNC Symbol;Acc:HGNC:17992]
1503	ENSG00000083093.12	140.599241470647	0.15119913544883	0.0814581023437409	1.85615833291565	0.063430993201771	0.613407654185872	PALB2	partner and localizer of BRCA2 [Source:HGNC Symbol;Acc:HGNC:26144]
1504	ENSG00000083097.15	244.519642003221	0.141154060868119	0.13298394865677	1.06143682973677	0.288491426818428	0.778471563706341	DOP1A	DOP1 leucine zipper like protein A [Source:HGNC Symbol;Acc:HGNC:21194]
1505	ENSG00000083099.11	680.614202307789	-0.091350778315881	0.0868301032454236	-1.05206345381946	0.292770438061495	0.780476953112857	LYRM2	LYR motif containing 2 [Source:HGNC Symbol;Acc:HGNC:25229]
1506	ENSG00000083123.15	538.47729205588	-0.115993206738444	0.0967613020634194	-1.19875615834954	0.2306227744245	0.747303457081761	BCKDHB	branched chain keto acid dehydrogenase E1 subunit beta [Source:HGNC Symbol;Acc:HGNC:987]
1507	ENSG00000083168.11	915.349073952241	0.0838249744656611	0.11563331880323	0.724920596703654	0.468500744345017	0.862511948567705	KAT6A	lysine acetyltransferase 6A [Source:HGNC Symbol;Acc:HGNC:13013]
1508	ENSG00000083223.18	1933.62728430076	-0.0239261758207829	0.135361628833338	-0.176757446161066	0.859698915699634	0.972408788375637	TUT7	terminal uridylyl transferase 7 [Source:HGNC Symbol;Acc:HGNC:25817]
1509	ENSG00000083290.20	505.300072751166	0.134531950555365	0.0850290023372826	1.58218898090465	0.113606435125213	0.668939184619015	ULK2	unc-51 like autophagy activating kinase 2 [Source:HGNC Symbol;Acc:HGNC:13480]
1510	ENSG00000083307.12	1924.81093183096	0.0580103083872302	0.121912350949085	0.475836188340406	0.634191086123906	0.918853766006416	GRHL2	grainyhead like transcription factor 2 [Source:HGNC Symbol;Acc:HGNC:2799]
1511	ENSG00000083312.19	2076.54885269979	0.0500662356113085	0.0782984831806891	0.639427911978459	0.522544595917076	0.881537577128328	TNPO1	transportin 1 [Source:HGNC Symbol;Acc:HGNC:6401]
1512	ENSG00000083444.17	1634.98881729402	-0.182485221267351	0.0985267394118096	-1.85213904729581	0.0640058586814896	0.613407654185872	PLOD1	procollagen-lysine,2-oxoglutarate 5-dioxygenase 1 [Source:HGNC Symbol;Acc:HGNC:9081]
1513	ENSG00000083454.23	18.7332724090617	0.12061796627287	0.221350824379678	0.544917628433933	0.585810171402214	0.903005864398491	P2RX5	purinergic receptor P2X 5 [Source:HGNC Symbol;Acc:HGNC:8536]
1514	ENSG00000083457.12	267.05087251006	0.0439515619659125	0.151089323977257	0.290897866301449	0.771129433228271	0.948191521947873	ITGAE	integrin subunit alpha E [Source:HGNC Symbol;Acc:HGNC:6147]
1515	ENSG00000083520.15	733.408072947591	-0.00558831813291017	0.0751505242922641	-0.0743616652783009	0.940722610993813	0.990552408236163	DIS3	DIS3 homolog, exosome endoribonuclease and 3'-5' exoribonuclease [Source:HGNC Symbol;Acc:HGNC:20604]
1516	ENSG00000083535.16	322.481688861831	0.0431931944109527	0.0826465994943271	0.522625185733352	0.601235110348904	0.907738430103298	PIBF1	progesterone immunomodulatory binding factor 1 [Source:HGNC Symbol;Acc:HGNC:23352]
1517	ENSG00000083544.16	346.724100073195	-0.069380823102347	0.0718937934666518	-0.965046073615931	0.334521735292101	0.806947439293519	TDRD3	tudor domain containing 3 [Source:HGNC Symbol;Acc:HGNC:20612]
1518	ENSG00000083635.8	108.326359931536	-0.0382335806179195	0.0759379097310307	-0.503484764768236	0.6146234891447	0.911162500881771	NUFIP1	nuclear FMR1 interacting protein 1 [Source:HGNC Symbol;Acc:HGNC:8057]
1519	ENSG00000083642.19	765.045552691147	0.159508067295919	0.0786633613161027	2.02773012273081	0.0425877995216057	0.591234512527693	PDS5B	PDS5 cohesin associated factor B [Source:HGNC Symbol;Acc:HGNC:20418]
1520	ENSG00000083720.13	1143.09549882537	0.138660589756735	0.120699050877416	1.1488125942064	0.250633265058157	0.759405481154854	OXCT1	3-oxoacid CoA-transferase 1 [Source:HGNC Symbol;Acc:HGNC:8527]
1521	ENSG00000083750.13	291.650571699733	0.00500682642650261	0.0907998099390847	0.0551413756247019	0.956025833287593	0.994210895486888	RRAGB	Ras related GTP binding B [Source:HGNC Symbol;Acc:HGNC:19901]
1522	ENSG00000083782.8	2.51816837092981	-0.0442459246149286	0.424499415851093	-0.104230825680215	0.916986171840265	0.984591455663817	EPYC	epiphycan [Source:HGNC Symbol;Acc:HGNC:3053]
1523	ENSG00000083799.18	774.236806361608	0.0678165849831333	0.0727292661679235	0.932452485173612	0.351102731344388	0.814686248246293	CYLD	CYLD lysine 63 deubiquitinase [Source:HGNC Symbol;Acc:HGNC:2584]
1524	ENSG00000083807.10	196.505101449239	-0.37527572539849	0.184986785336745	-2.02866234317953	0.0424926938981255	0.591234512527693	SLC27A5	solute carrier family 27 member 5 [Source:HGNC Symbol;Acc:HGNC:10999]
1525	ENSG00000083812.13	146.309563413385	-0.0890999310916775	0.0608103695067552	-1.4652094998663	0.142863768531872	0.692351119446073	ZNF324	zinc finger protein 324 [Source:HGNC Symbol;Acc:HGNC:14096]
1526	ENSG00000083814.13	122.895581786304	0.0364743076869358	0.128029332816905	0.284890242606339	0.775728231634881	0.949631328033716	ZNF671	zinc finger protein 671 [Source:HGNC Symbol;Acc:HGNC:26279]
1527	ENSG00000083817.9	112.857541735237	-0.0966203913020343	0.0677694555374278	-1.42572181723775	0.1539486563256	0.698435189526459	ZNF416	zinc finger protein 416 [Source:HGNC Symbol;Acc:HGNC:20645]
1528	ENSG00000083828.16	212.785149351113	0.179656886105905	0.0910973952823961	1.97214075714218	0.0485935403798379	0.594869827768427	ZNF586	zinc finger protein 586 [Source:HGNC Symbol;Acc:HGNC:25949]
1529	ENSG00000083838.17	112.93047110202	-0.0722438299495458	0.0733180365567201	-0.985348671928179	0.324452832714542	0.799460874258272	ZNF446	zinc finger protein 446 [Source:HGNC Symbol;Acc:HGNC:21036]
1530	ENSG00000083844.11	801.234244935712	0.0264482565471234	0.0685777303303348	0.385668298144656	0.699742344213725	0.933453989405363	ZNF264	zinc finger protein 264 [Source:HGNC Symbol;Acc:HGNC:13057]
1531	ENSG00000083845.9	9625.09336773056	0.0917593474325227	0.15588579019357	0.58863189081302	0.55610823601732	0.89236492570893	RPS5	ribosomal protein S5 [Source:HGNC Symbol;Acc:HGNC:10426]
1532	ENSG00000083857.15	3117.84796475419	0.0869560106607876	0.147131017617729	0.591010733621878	0.554513229123933	0.892101339047461	FAT1	FAT atypical cadherin 1 [Source:HGNC Symbol;Acc:HGNC:3595]
1533	ENSG00000083896.13	1159.07659681532	0.0670269540087252	0.0528918068009555	1.26724644255326	0.205067184217128	0.732672694300188	YTHDC1	YTH N6-methyladenosine RNA binding protein C1 [Source:HGNC Symbol;Acc:HGNC:30626]
1534	ENSG00000083937.10	1118.60891166584	-0.0365413566835848	0.0766864119190734	-0.476503669543787	0.633715593693545	0.918845766180078	CHMP2B	charged multivesicular body protein 2B [Source:HGNC Symbol;Acc:HGNC:24537]
1535	ENSG00000084070.12	743.557305893725	-0.0938416707182082	0.0850313057848827	-1.10361319107123	0.269760966587602	0.769974573065375	SMAP2	small ArfGAP2 [Source:HGNC Symbol;Acc:HGNC:25082]
1536	ENSG00000084072.17	689.953473949053	-0.100667188750956	0.0543415487985268	-1.85249023954365	0.0639554578496902	0.613407654185872	PPIE	peptidylprolyl isomerase E [Source:HGNC Symbol;Acc:HGNC:9258]
1537	ENSG00000084073.10	2387.46891995006	-0.0930999147912546	0.124526218753427	-0.747633034418246	0.45468153339224	0.857117573705267	ZMPSTE24	zinc metallopeptidase STE24 [Source:HGNC Symbol;Acc:HGNC:12877]
1538	ENSG00000084090.14	2394.89770326753	-0.10303683817502	0.0545246061379192	-1.88973099437692	0.0587939466265676	0.606761081588664	STARD7	StAR related lipid transfer domain containing 7 [Source:HGNC Symbol;Acc:HGNC:18063]
1539	ENSG00000084092.7	560.58955153257	-0.0359051900141676	0.0990863060201654	-0.362362787112686	0.717080944158205	0.936558863056179	NOA1	nitric oxide associated 1 [Source:HGNC Symbol;Acc:HGNC:28473]
1540	ENSG00000084093.19	803.758542283643	0.100752278727936	0.0736846530365902	1.36734414258426	0.17151746159234	0.709278203424111	REST	RE1 silencing transcription factor [Source:HGNC Symbol;Acc:HGNC:9966]
1541	ENSG00000084110.11	2.62008118405875	-0.0554715888492744	0.305557248996717	-0.181542375549632	0.855941874822928	0.971302505767879	HAL	histidine ammonia-lyase [Source:HGNC Symbol;Acc:HGNC:4806]
1542	ENSG00000084112.15	584.362685814022	0.117042872653116	0.100470494962526	1.16494770625717	0.244040161107659	0.755635258094872	SSH1	slingshot protein phosphatase 1 [Source:HGNC Symbol;Acc:HGNC:30579]
1543	ENSG00000084207.18	1559.8528877886	-0.166083065326606	0.181012927210135	-0.917520466004081	0.358869973454888	0.81871364811201	GSTP1	glutathione S-transferase pi 1 [Source:HGNC Symbol;Acc:HGNC:4638]
1544	ENSG00000084234.18	13626.830366091	-0.251075174890102	0.106269732102998	-2.3626216978392	0.018146182438127	0.500359172125062	APLP2	amyloid beta precursor like protein 2 [Source:HGNC Symbol;Acc:HGNC:598]
1545	ENSG00000084444.14	465.567042942858	-0.262444441808439	0.166522227314331	-1.57603249752985	0.115018314033769	0.670105043537657	FAM234B	family with sequence similarity 234 member B [Source:HGNC Symbol;Acc:HGNC:29288]
1546	ENSG00000084453.17	108.161594864397	1.24214081644887	0.409635469928913	3.03230776540036	0.00242691622827084	0.378316732048824	SLCO1A2	solute carrier organic anion transporter family member 1A2 [Source:HGNC Symbol;Acc:HGNC:10956]
1547	ENSG00000084463.8	541.922446614311	-0.0759094621275368	0.107776513210358	-0.704322860950021	0.481231732638443	0.86759638495082	WBP11	WW domain binding protein 11 [Source:HGNC Symbol;Acc:HGNC:16461]
1548	ENSG00000084623.12	3244.35751820387	-0.0977837801117853	0.0887352142738351	-1.1019726600313	0.270473557732421	0.77027898119338	EIF3I	eukaryotic translation initiation factor 3 subunit I [Source:HGNC Symbol;Acc:HGNC:3272]
1549	ENSG00000084628.10	368.299805496901	0.471916606873187	0.338236239494294	1.3952278075784	0.162947154031924	0.702966869493798	NKAIN1	sodium/potassium transporting ATPase interacting 1 [Source:HGNC Symbol;Acc:HGNC:25743]
1550	ENSG00000084636.18	1049.57928899893	0.338759486471198	0.173392144923945	1.95371876055739	0.0507344863815642	0.598002431406516	COL16A1	collagen type XVI alpha 1 chain [Source:HGNC Symbol;Acc:HGNC:2193]
1551	ENSG00000084652.16	1030.65844681582	0.0267705605036046	0.0731961453134079	0.365737299265961	0.714561110765096	0.936083085055639	TXLNA	taxilin alpha [Source:HGNC Symbol;Acc:HGNC:30685]
1552	ENSG00000084674.15	7.63846663627289	0.531229799992245	0.25035945892866	2.12186830194269	0.0338487989639476	0.571157574758877	APOB	apolipoprotein B [Source:HGNC Symbol;Acc:HGNC:603]
1553	ENSG00000084676.16	1191.83244595141	-0.0235386638972754	0.11047386876733	-0.213069969938777	0.831272387327969	0.965537291451243	NCOA1	nuclear receptor coactivator 1 [Source:HGNC Symbol;Acc:HGNC:7668]
1554	ENSG00000084693.16	711.938977739409	-0.0221650615885758	0.0740115165268499	-0.299481251414903	0.764572875174679	0.946115249903024	AGBL5	AGBL carboxypeptidase 5 [Source:HGNC Symbol;Acc:HGNC:26147]
1555	ENSG00000084710.14	25.0318086831993	0.182301900151974	0.147631191337745	1.23484677255574	0.216887536232593	0.73863004284227	EFR3B	EFR3 homolog B [Source:HGNC Symbol;Acc:HGNC:29155]
1556	ENSG00000084731.15	117.023105646879	0.178572468915029	0.120604905000563	1.4806401855231	0.138702480889501	0.690858427941539	KIF3C	kinesin family member 3C [Source:HGNC Symbol;Acc:HGNC:6321]
1557	ENSG00000084733.11	2464.50524778731	-0.0674773142634096	0.0711837383018144	-0.947931590461156	0.343164281492952	0.811309496262829	RAB10	RAB10, member RAS oncogene family [Source:HGNC Symbol;Acc:HGNC:9759]
1558	ENSG00000084734.9	3.40117462882358	0.363657764254594	0.28553866268368	1.27358502290618	0.202810522889293	0.732672694300188	GCKR	glucokinase regulator [Source:HGNC Symbol;Acc:HGNC:4196]
1559	ENSG00000084754.12	2754.3473539302	-0.100480773803376	0.0564525399364892	-1.77991590664336	0.075089724071785	0.630343910474821	HADHA	hydroxyacyl-CoA dehydrogenase trifunctional multienzyme complex subunit alpha [Source:HGNC Symbol;Acc:HGNC:4801]
1560	ENSG00000084764.12	335.903320032643	-0.0206413604106416	0.0768714427189086	-0.268517926561099	0.788300677973752	0.953098745392869	MAPRE3	microtubule associated protein RP/EB family member 3 [Source:HGNC Symbol;Acc:HGNC:6892]
1561	ENSG00000084774.14	428.060931810501	0.137229232577989	0.10052851641943	1.36507766617619	0.172228640749054	0.710041621376202	CAD	carbamoyl-phosphate synthetase 2, aspartate transcarbamylase, and dihydroorotase [Source:HGNC Symbol;Acc:HGNC:1424]
1562	ENSG00000085063.18	3853.99428384733	-0.147331370909284	0.093651856142737	-1.57318153614311	0.115676789369137	0.671616733773341	CD59	CD59 molecule (CD59 blood group) [Source:HGNC Symbol;Acc:HGNC:1689]
1563	ENSG00000085117.13	602.351538638071	-0.227728703948546	0.143914529933214	-1.58238854724556	0.113560897609822	0.668939184619015	CD82	CD82 molecule [Source:HGNC Symbol;Acc:HGNC:6210]
1564	ENSG00000085185.16	213.265944305252	-0.0573577235490165	0.10848584736108	-0.528711578000671	0.597005544253165	0.905943747175817	BCORL1	BCL6 corepressor like 1 [Source:HGNC Symbol;Acc:HGNC:25657]
1565	ENSG00000085224.23	1295.96314667552	0.136558009560479	0.102948276422427	1.32647203339414	0.18468339266642	0.720726431320338	ATRX	ATRX chromatin remodeler [Source:HGNC Symbol;Acc:HGNC:886]
1566	ENSG00000085231.14	343.6970370211	-0.170798932469465	0.120499248623714	-1.41742736506866	0.156358016664196	0.699558884300792	AK6	adenylate kinase 6 [Source:HGNC Symbol;Acc:HGNC:49151]
1567	ENSG00000085265.12	46.9377795938501	-0.498647406536992	0.258424613386027	-1.92956622824517	0.0536606066802991	0.601364575409965	FCN1	ficolin 1 [Source:HGNC Symbol;Acc:HGNC:3623]
1568	ENSG00000085274.16	341.087186589412	0.117377558428436	0.0902193532912754	1.30102416107418	0.193250184720616	0.725994669010671	MYNN	myoneurin [Source:HGNC Symbol;Acc:HGNC:14955]
1569	ENSG00000085276.19	192.503219025687	0.241003962964819	0.129740006535072	1.85759172826671	0.0632270140691442	0.613407654185872	MECOM	MDS1 and EVI1 complex locus [Source:HGNC Symbol;Acc:HGNC:3498]
1570	ENSG00000085365.18	1811.69997945731	-0.123687178505933	0.0891523444189139	-1.38736877097415	0.165329342572549	0.704506027749387	SCAMP1	secretory carrier membrane protein 1 [Source:HGNC Symbol;Acc:HGNC:10563]
1571	ENSG00000085377.15	628.898806514847	-0.0965180865664064	0.107069316719913	-0.901454212310818	0.367346868282328	0.822568705658787	PREP	prolyl endopeptidase [Source:HGNC Symbol;Acc:HGNC:9358]
1572	ENSG00000085382.12	198.930278206027	0.0934558034041711	0.105775192394585	0.883532341454344	0.376948716497518	0.826041631775187	HACE1	HECT domain and ankyrin repeat containing E3 ubiquitin protein ligase 1 [Source:HGNC Symbol;Acc:HGNC:21033]
1573	ENSG00000085415.16	542.983201543453	-0.0801692828869501	0.0761150936106722	-1.05326393339296	0.292220043927721	0.780223443317073	SEH1L	SEH1 like nucleoporin [Source:HGNC Symbol;Acc:HGNC:30379]
1574	ENSG00000085433.17	214.418147966457	0.0838730847042321	0.0732988361143466	1.14426216227212	0.252514930198832	0.761359689189444	WDR47	WD repeat domain 47 [Source:HGNC Symbol;Acc:HGNC:29141]
1575	ENSG00000085449.15	940.272749349501	-0.0702652405882855	0.0841544350048337	-0.834955883005448	0.403742548491114	0.838889348020576	WDFY1	WD repeat and FYVE domain containing 1 [Source:HGNC Symbol;Acc:HGNC:20451]
1576	ENSG00000085465.13	134.313157686388	-0.142719228365274	0.194283189599147	-0.734593809478518	0.462586909275759	0.859661018068869	OVGP1	oviductal glycoprotein 1 [Source:HGNC Symbol;Acc:HGNC:8524]
1577	ENSG00000085491.17	452.758962582824	0.15406812071498	0.106183509374158	1.45096090365681	0.146790747166279	0.694722743976172	SLC25A24	solute carrier family 25 member 24 [Source:HGNC Symbol;Acc:HGNC:20662]
1578	ENSG00000085511.20	505.837797142081	0.0795814768740806	0.0785191443638793	1.01352959865785	0.310807265686673	0.791955218703715	MAP3K4	mitogen-activated protein kinase kinase kinase 4 [Source:HGNC Symbol;Acc:HGNC:6856]
1579	ENSG00000085514.16	55.9631179927259	-0.0214777402358647	0.138719840139881	-0.154828178969981	0.87695677547366	0.977670065031176	PILRA	paired immunoglobin like type 2 receptor alpha [Source:HGNC Symbol;Acc:HGNC:20396]
1580	ENSG00000085552.18	217.045237538326	0.222131235632371	0.111664535765428	1.98927290665497	0.0466710884734131	0.592769096762035	IGSF9	immunoglobulin superfamily member 9 [Source:HGNC Symbol;Acc:HGNC:18132]
1581	ENSG00000085563.15	261.591081350531	0.0609855999074413	0.149119980465475	0.408970010035381	0.682561669832046	0.929286859805416	ABCB1	ATP binding cassette subfamily B member 1 [Source:HGNC Symbol;Acc:HGNC:40]
1582	ENSG00000085644.15	302.470105523908	-0.0571579304364979	0.0853514010131751	-0.669677706024706	0.503063266490095	0.875010203669001	ZNF213	zinc finger protein 213 [Source:HGNC Symbol;Acc:HGNC:13005]
1583	ENSG00000085662.14	351.679962486573	0.0729970116093679	0.12824169505168	0.569214338440794	0.569210691246653	0.896139970336765	AKR1B1	aldo-keto reductase family 1 member B [Source:HGNC Symbol;Acc:HGNC:381]
1584	ENSG00000085719.13	3510.11773923724	-0.129668542878881	0.10392838560406	-1.24767205922821	0.212151177560188	0.73650519652867	CPNE3	copine 3 [Source:HGNC Symbol;Acc:HGNC:2316]
1585	ENSG00000085721.13	807.856629441972	-0.0620552752320796	0.0616524883928435	-1.00653318056961	0.314159158820808	0.79479480716206	RRN3	RRN3 homolog, RNA polymerase I transcription factor [Source:HGNC Symbol;Acc:HGNC:30346]
1586	ENSG00000085733.16	2557.90170750085	0.0248011813733758	0.0661105079203973	0.375147342737686	0.707550889387135	0.934314783725629	CTTN	cortactin [Source:HGNC Symbol;Acc:HGNC:3338]
1587	ENSG00000085741.14	62.5690814497207	-0.114260557305904	0.240938926415769	-0.474230374500523	0.635335635439108	0.91931978573047	WNT11	Wnt family member 11 [Source:HGNC Symbol;Acc:HGNC:12776]
1588	ENSG00000085760.15	504.889148900647	-0.0284958884790196	0.0653544201379193	-0.436020829484585	0.662821617019251	0.922619552146623	MTIF2	mitochondrial translational initiation factor 2 [Source:HGNC Symbol;Acc:HGNC:7441]
1589	ENSG00000085788.14	813.023994447301	0.0459393205614951	0.0804716782800467	0.570875636539147	0.568083947075324	0.895899759261954	DDHD2	DDHD domain containing 2 [Source:HGNC Symbol;Acc:HGNC:29106]
1590	ENSG00000085831.16	1005.08801259228	-0.105100570292116	0.127903118255799	-0.821720156047493	0.411236184889789	0.842680879007136	TTC39A	tetratricopeptide repeat domain 39A [Source:HGNC Symbol;Acc:HGNC:18657]
1591	ENSG00000085832.18	1862.22845784226	-0.0238351058763546	0.0643530167264935	-0.370380552284846	0.711098962138937	0.935261296494012	EPS15	epidermal growth factor receptor pathway substrate 15 [Source:HGNC Symbol;Acc:HGNC:3419]
1592	ENSG00000085840.13	13.5548795143413	0.0669506724320855	0.146333794997494	0.457520236068721	0.647297160632407	0.920870189576389	ORC1	origin recognition complex subunit 1 [Source:HGNC Symbol;Acc:HGNC:8487]
1593	ENSG00000085871.9	1118.08273854373	-0.0968323971581586	0.100983143023461	-0.958896646103221	0.337610814548775	0.808620243876682	MGST2	microsomal glutathione S-transferase 2 [Source:HGNC Symbol;Acc:HGNC:7063]
1594	ENSG00000085872.15	402.125128953118	-0.0219054418249342	0.0941816463157403	-0.232587161956131	0.816081997222862	0.960990404037918	CHERP	calcium homeostasis endoplasmic reticulum protein [Source:HGNC Symbol;Acc:HGNC:16930]
1595	ENSG00000085978.22	623.604158371408	-0.0316594421135689	0.0568726363152815	-0.556672666588908	0.577751095343024	0.899174111487341	ATG16L1	autophagy related 16 like 1 [Source:HGNC Symbol;Acc:HGNC:21498]
1596	ENSG00000085982.16	771.764723723375	-0.0374381813261873	0.0888451204474563	-0.421387028771361	0.673472489430152	0.926234238472342	USP40	ubiquitin specific peptidase 40 [Source:HGNC Symbol;Acc:HGNC:20069]
1597	ENSG00000085998.15	1901.72945078122	-0.122559129740901	0.0692942239569684	-1.7686774270971	0.0769477213670602	0.633442525420208	POMGNT1	protein O-linked mannose N-acetylglucosaminyltransferase 1 (beta 1,2-) [Source:HGNC Symbol;Acc:HGNC:19139]
1598	ENSG00000085999.13	9.02368308508344	0.492235601586455	0.22448199950264	2.19276201511501	0.028324530019081	0.551157511726089	RAD54L	RAD54 like [Source:HGNC Symbol;Acc:HGNC:9826]
1599	ENSG00000086015.23	885.975122783164	0.0392286898459945	0.11012707811274	0.356212936166663	0.721681104851749	0.936623930649358	MAST2	microtubule associated serine/threonine kinase 2 [Source:HGNC Symbol;Acc:HGNC:19035]
1600	ENSG00000086061.16	3148.63594386848	-0.158120991730066	0.0710116828236531	-2.22668982683787	0.0259680108056781	0.540185865359722	DNAJA1	DnaJ heat shock protein family (Hsp40) member A1 [Source:HGNC Symbol;Acc:HGNC:5229]
1601	ENSG00000086062.14	1965.89073339282	0.0134541894519091	0.0994805077615428	0.13524447909091	0.89241858089629	0.980074014540483	B4GALT1	beta-1,4-galactosyltransferase 1 [Source:HGNC Symbol;Acc:HGNC:924]
1602	ENSG00000086065.14	1480.08318988391	-0.036650626854613	0.0822898740931524	-0.445384407966457	0.656041978136017	0.921062364394691	CHMP5	charged multivesicular body protein 5 [Source:HGNC Symbol;Acc:HGNC:26942]
1603	ENSG00000086102.19	737.429639194504	0.0743681116409984	0.0729256074903447	1.01978048864173	0.307832578714044	0.790121300065187	NFX1	nuclear transcription factor, X-box binding 1 [Source:HGNC Symbol;Acc:HGNC:7803]
1604	ENSG00000086159.14	2.06367448406163	0.289365770218438	0.396368391154139	0.730042497525767	0.465364208187274	0.861160337197383	AQP6	aquaporin 6 [Source:HGNC Symbol;Acc:HGNC:639]
1605	ENSG00000086189.11	206.482623381906	0.140989893912089	0.109765763894041	1.28446146512667	0.198980538457069	0.72973527676083	DIMT1	DIM1 rRNA methyltransferase and ribosome maturation factor [Source:HGNC Symbol;Acc:HGNC:30217]
1606	ENSG00000086200.17	381.112095427141	-0.0717662842843907	0.0835873432247315	-0.858578362652837	0.390573179875676	0.832175177202071	IPO11	importin 11 [Source:HGNC Symbol;Acc:HGNC:20628]
1607	ENSG00000086205.18	5471.26722599418	-0.312376937521057	0.21629012760038	-1.44424963352099	0.148668767897359	0.69599674122108	FOLH1	folate hydrolase 1 [Source:HGNC Symbol;Acc:HGNC:3788]
1608	ENSG00000086232.13	3092.77720059287	-0.0282866089869165	0.0868699716066455	-0.325620101673345	0.744711801469806	0.941822512601014	EIF2AK1	eukaryotic translation initiation factor 2 alpha kinase 1 [Source:HGNC Symbol;Acc:HGNC:24921]
1609	ENSG00000086288.12	7.15655020919717	0.438979651835641	0.271994180450279	1.61393030949751	0.106542543453106	0.664224158331962	NME8	NME/NM23 family member 8 [Source:HGNC Symbol;Acc:HGNC:16473]
1610	ENSG00000086289.13	818.585426763581	-0.032449516368864	0.125812279806541	-0.257920104609511	0.796468568438722	0.9554344439613	EPDR1	ependymin related 1 [Source:HGNC Symbol;Acc:HGNC:17572]
1611	ENSG00000086300.17	166.591076800429	0.134468299295139	0.137727563855439	0.976335422851734	0.328898271472806	0.802815856816625	SNX10	sorting nexin 10 [Source:HGNC Symbol;Acc:HGNC:14974]
1612	ENSG00000086475.15	793.640386542337	-0.0617315094996829	0.0452784452244023	-1.36337520411177	0.17276429163875	0.710773934901906	SEPHS1	selenophosphate synthetase 1 [Source:HGNC Symbol;Acc:HGNC:19685]
1613	ENSG00000086504.18	726.710756424161	-0.225973466241757	0.0943722394003847	-2.39449087652821	0.016643457508082	0.485576042118276	MRPL28	mitochondrial ribosomal protein L28 [Source:HGNC Symbol;Acc:HGNC:14484]
1614	ENSG00000086544.4	525.05937307693	-0.121514104575329	0.0594575299425944	-2.04371262466923	0.0409819452839151	0.587987818245139	ITPKC	inositol-trisphosphate 3-kinase C [Source:HGNC Symbol;Acc:HGNC:14897]
1615	ENSG00000086548.9	35.6837840458858	-0.0996869841269809	0.248002411248928	-0.401959737508044	0.687713657687911	0.930328692934172	CEACAM6	CEA cell adhesion molecule 6 [Source:HGNC Symbol;Acc:HGNC:1818]
1616	ENSG00000086570.13	89.1923173923119	-0.143892464635814	0.239729587367456	-0.600228224709102	0.548354145738776	0.890908640214113	FAT2	FAT atypical cadherin 2 [Source:HGNC Symbol;Acc:HGNC:3596]
1617	ENSG00000086589.12	706.053466645919	-0.018053519926192	0.0459731812597571	-0.392696773020475	0.694543454350415	0.93215985961961	RBM22	RNA binding motif protein 22 [Source:HGNC Symbol;Acc:HGNC:25503]
1618	ENSG00000086598.11	7818.432220875	-0.0965594628127149	0.107976801863326	-0.894261185239926	0.371182162305345	0.823827811038485	TMED2	transmembrane p24 trafficking protein 2 [Source:HGNC Symbol;Acc:HGNC:16996]
1619	ENSG00000086619.15	571.305161172742	0.162682914145313	0.144105596465984	1.12891461632938	0.258933854285538	0.765493566977924	ERO1B	endoplasmic reticulum oxidoreductase 1 beta [Source:HGNC Symbol;Acc:HGNC:14355]
1620	ENSG00000086666.20	1089.67654395835	-0.0629303295347632	0.0749398136398753	-0.839744943017554	0.401051409132827	0.837302171119321	ZFAND6	zinc finger AN1-type containing 6 [Source:HGNC Symbol;Acc:HGNC:30164]
1621	ENSG00000086696.11	7.22860168317475	-0.195009960930986	0.327231813170087	-0.595938270921183	0.551216465295684	0.892002350204636	HSD17B2	hydroxysteroid 17-beta dehydrogenase 2 [Source:HGNC Symbol;Acc:HGNC:5211]
1622	ENSG00000086712.13	271.591074982455	0.0592741366180419	0.0698176452801098	0.848985043540681	0.395889614738044	0.835374876831566	TXLNG	taxilin gamma [Source:HGNC Symbol;Acc:HGNC:18578]
1623	ENSG00000086717.19	9.84780387549959	-0.430441375772725	0.257619741151317	-1.67084002898636	0.0947532796221825	0.655968021462354	PPEF1	protein phosphatase with EF-hand domain 1 [Source:HGNC Symbol;Acc:HGNC:9243]
1624	ENSG00000086730.17	255.630918350885	-0.54289951308489	0.153407259629998	-3.53894277490066	0.000401732930263628	0.273687456496339	LAT2	linker for activation of T cells family member 2 [Source:HGNC Symbol;Acc:HGNC:12749]
1625	ENSG00000086758.17	2534.48945513012	0.0624412912330823	0.113227300678296	0.551468513856849	0.58131254498592	0.901021898277639	HUWE1	HECT, UBA and WWE domain containing E3 ubiquitin protein ligase 1 [Source:HGNC Symbol;Acc:HGNC:30892]
1626	ENSG00000086827.9	263.863039023365	-0.0160944980210633	0.09304657878733	-0.172972485725127	0.862673054816132	0.973418618670207	ZW10	zw10 kinetochore protein [Source:HGNC Symbol;Acc:HGNC:13194]
1627	ENSG00000086848.15	142.56181401255	-0.109475982917233	0.063640617885985	-1.72022187329112	0.0853921184912607	0.644436267538893	ALG9	ALG9 alpha-1,2-mannosyltransferase [Source:HGNC Symbol;Acc:HGNC:15672]
1628	ENSG00000086967.10	4.33443826984971	0.150953856592867	0.359289552925188	0.420145410195933	0.674379231106948	0.926817104104385	MYBPC2	myosin binding protein C2 [Source:HGNC Symbol;Acc:HGNC:7550]
1629	ENSG00000086991.13	53.1286872174918	0.558846811263291	0.228842056054221	2.44206340783304	0.0146035814236955	0.485576042118276	NOX4	NADPH oxidase 4 [Source:HGNC Symbol;Acc:HGNC:7891]
1630	ENSG00000087008.16	329.703422359437	-0.238610602671709	0.105394276659995	-2.2639806470846	0.0235753051020138	0.528954878991793	ACOX3	acyl-CoA oxidase 3, pristanoyl [Source:HGNC Symbol;Acc:HGNC:121]
1631	ENSG00000087053.20	931.799693877917	0.0118687042476322	0.106269291324743	0.111685173578163	0.91107303554418	0.982960728145895	MTMR2	myotubularin related protein 2 [Source:HGNC Symbol;Acc:HGNC:7450]
1632	ENSG00000087074.9	1009.89970636663	0.0733120936708283	0.148919243000332	0.492294294503398	0.622511312934856	0.913896787293303	PPP1R15A	protein phosphatase 1 regulatory subunit 15A [Source:HGNC Symbol;Acc:HGNC:14375]
1633	ENSG00000087076.9	233.971854210941	-0.0721025084349964	0.170483586941318	-0.422929325506359	0.672346826093557	0.92560218415728	HSD17B14	hydroxysteroid 17-beta dehydrogenase 14 [Source:HGNC Symbol;Acc:HGNC:23238]
1634	ENSG00000087077.14	491.000660967142	-0.0479743199508988	0.140057191911586	-0.342533784207122	0.731949223817579	0.937895710851151	TRIP6	thyroid hormone receptor interactor 6 [Source:HGNC Symbol;Acc:HGNC:12311]
1635	ENSG00000087085.16	51.4047494244315	0.0389963304526213	0.179941054178676	0.216717250160705	0.828428703790476	0.964948084064025	ACHE	acetylcholinesterase (Yt blood group) [Source:HGNC Symbol;Acc:HGNC:108]
1636	ENSG00000087086.16	13146.4833512238	-0.196202908889268	0.121045875999077	-1.62089709599659	0.105039709776722	0.663768895338584	FTL	ferritin light chain [Source:HGNC Symbol;Acc:HGNC:3999]
1637	ENSG00000087087.20	1199.43441952327	0.0790228845596612	0.0862469761225616	0.916239480064383	0.359541302582449	0.81871364811201	SRRT	serrate, RNA effector molecule [Source:HGNC Symbol;Acc:HGNC:24101]
1638	ENSG00000087088.21	573.526054242059	0.00560956848203105	0.0829081476214053	0.067660038765391	0.946056260824	0.991657046727885	BAX	BCL2 associated X, apoptosis regulator [Source:HGNC Symbol;Acc:HGNC:959]
1639	ENSG00000087095.13	429.323631868298	0.00899825689348245	0.0621620000345845	0.144754944957951	0.884904356163367	0.978631256687193	NLK	nemo like kinase [Source:HGNC Symbol;Acc:HGNC:29858]
1640	ENSG00000087111.22	813.005935341003	-0.0420772292740495	0.0961351307298087	-0.437688376295124	0.661612196721219	0.922262829258107	PIGS	phosphatidylinositol glycan anchor biosynthesis class S [Source:HGNC Symbol;Acc:HGNC:14937]
1641	ENSG00000087116.17	278.117721231409	0.386947203853347	0.180493918360993	2.1438240543897	0.0320469871990518	0.563397759101039	ADAMTS2	ADAM metallopeptidase with thrombospondin type 1 motif 2 [Source:HGNC Symbol;Acc:HGNC:218]
1642	ENSG00000087128.10	29.6879319270366	0.791066445604505	0.359553912351544	2.20013304939667	0.0277974566620876	0.551157511726089	TMPRSS11E	transmembrane serine protease 11E [Source:HGNC Symbol;Acc:HGNC:24465]
1643	ENSG00000087152.16	792.549896606395	0.00425170257864674	0.0775149215862818	0.0548501177791191	0.956257872254854	0.994210895486888	ATXN7L3	ataxin 7 like 3 [Source:HGNC Symbol;Acc:HGNC:25416]
1644	ENSG00000087157.19	211.788857809516	0.0960526300816406	0.0785862597462108	1.22225730543528	0.221610339218279	0.741441702545498	PGS1	phosphatidylglycerophosphate synthase 1 [Source:HGNC Symbol;Acc:HGNC:30029]
1645	ENSG00000087191.14	1695.85283394994	-0.150047963293083	0.0656159527827929	-2.28676041312368	0.0222098112957958	0.518975171030028	PSMC5	proteasome 26S subunit, ATPase 5 [Source:HGNC Symbol;Acc:HGNC:9552]
1646	ENSG00000087206.17	278.344362468331	0.132361648316153	0.0494929081291241	2.67435584853549	0.00748729572200923	0.448690296799764	UIMC1	ubiquitin interaction motif containing 1 [Source:HGNC Symbol;Acc:HGNC:30298]
1647	ENSG00000087237.12	11.3072734360248	-0.129563291878557	0.20125535838399	-0.643775613821689	0.519720949327443	0.880144723670582	CETP	cholesteryl ester transfer protein [Source:HGNC Symbol;Acc:HGNC:1869]
1648	ENSG00000087245.13	1925.47899627795	0.170248736626571	0.166204481373601	1.02433300967306	0.305678011576863	0.788971779591727	MMP2	matrix metallopeptidase 2 [Source:HGNC Symbol;Acc:HGNC:7166]
1649	ENSG00000087250.9	8.20807652524994	-0.283621387139422	0.29901689836463	-0.948512905760815	0.34286840585496	0.811309496262829	MT3	metallothionein 3 [Source:HGNC Symbol;Acc:HGNC:7408]
1650	ENSG00000087253.13	270.456723580811	0.0703915575152791	0.106255295785696	0.66247575704133	0.507666366631997	0.875684360174888	LPCAT2	lysophosphatidylcholine acyltransferase 2 [Source:HGNC Symbol;Acc:HGNC:26032]
1651	ENSG00000087258.17	163.000380012773	0.157767564803665	0.189100134169254	0.834306995586025	0.404108010765057	0.838889348020576	GNAO1	G protein subunit alpha o1 [Source:HGNC Symbol;Acc:HGNC:4389]
1652	ENSG00000087263.17	394.216419725214	-0.0463059737447189	0.0498567616730716	-0.928780213371329	0.353003000748139	0.815237337059383	OGFOD1	2-oxoglutarate and iron dependent oxygenase domain containing 1 [Source:HGNC Symbol;Acc:HGNC:25585]
1653	ENSG00000087266.18	398.28061964126	0.0755559745860268	0.109699608981863	0.688753362817536	0.490978488807224	0.870930548587449	SH3BP2	SH3 domain binding protein 2 [Source:HGNC Symbol;Acc:HGNC:10825]
1654	ENSG00000087269.16	326.386306324638	0.0236024746476139	0.101817250199984	0.231812139900216	0.816683927592114	0.961435863360688	NOP14	NOP14 nucleolar protein [Source:HGNC Symbol;Acc:HGNC:16821]
1655	ENSG00000087274.19	3751.86727514726	-0.045324747295022	0.0716122860074324	-0.632918592911807	0.526786805432036	0.883316446991207	ADD1	adducin 1 [Source:HGNC Symbol;Acc:HGNC:243]
1656	ENSG00000087299.12	160.435927414626	0.0987672762385078	0.0992359418816523	0.995277259083172	0.319601434908774	0.79713503306311	L2HGDH	L-2-hydroxyglutarate dehydrogenase [Source:HGNC Symbol;Acc:HGNC:20499]
1657	ENSG00000087301.10	1520.88519590938	-0.306616357547193	0.123163969941961	-2.48949719379524	0.0127923928411136	0.483427085217249	TXNDC16	thioredoxin domain containing 16 [Source:HGNC Symbol;Acc:HGNC:19965]
1658	ENSG00000087302.9	1946.84933855497	-0.127970066533179	0.0740251525804341	-1.72873762595936	0.0838560639981074	0.643616226311825	RTRAF	RNA transcription, translation and transport factor [Source:HGNC Symbol;Acc:HGNC:23169]
1659	ENSG00000087303.19	117.177987933792	0.232132911874992	0.194637898707124	1.1926398374465	0.233010456905201	0.748652897910842	NID2	nidogen 2 [Source:HGNC Symbol;Acc:HGNC:13389]
1660	ENSG00000087338.5	770.313307701345	-0.144864887779414	0.0966625704563401	-1.49866579272114	0.133960355136772	0.688008111037735	GMCL1	germ cell-less 1, spermatogenesis associated [Source:HGNC Symbol;Acc:HGNC:23843]
1661	ENSG00000087365.16	2386.0520423001	-0.0314138675140001	0.0626574289189068	-0.501359025673665	0.616118471160667	0.91176556180372	SF3B2	splicing factor 3b subunit 2 [Source:HGNC Symbol;Acc:HGNC:10769]
1662	ENSG00000087448.11	686.074599800238	0.08742895932806	0.0721678464723517	1.21146692885668	0.225716501960032	0.744222940886328	KLHL42	kelch like family member 42 [Source:HGNC Symbol;Acc:HGNC:29252]
1663	ENSG00000087460.29	11948.3986774475	-0.0489078162131354	0.0718593283426813	-0.680604972814452	0.496121479506814	0.872243230217458	GNAS	GNAS complex locus [Source:HGNC Symbol;Acc:HGNC:4392]
1664	ENSG00000087470.21	1265.09070118378	-0.0119501654219652	0.057328955339908	-0.208449035066341	0.834878372638603	0.966412172862121	DNM1L	dynamin 1 like [Source:HGNC Symbol;Acc:HGNC:2973]
1665	ENSG00000087494.16	36.787513989455	0.14107897989369	0.190789236258935	0.7394493665367	0.459634174976245	0.857719341555059	PTHLH	parathyroid hormone like hormone [Source:HGNC Symbol;Acc:HGNC:9607]
1666	ENSG00000087495.17	2.00621346131605	0.396220531288037	0.319117270237169	1.24161419090093	0.214378943382057	0.737353877302057	PHACTR3	phosphatase and actin regulator 3 [Source:HGNC Symbol;Acc:HGNC:15833]
1667	ENSG00000087502.19	888.168861378774	0.0276765267936669	0.087890792303823	0.314896772098652	0.752840032516162	0.944113515052542	ERGIC2	ERGIC and golgi 2 [Source:HGNC Symbol;Acc:HGNC:30208]
1668	ENSG00000087510.7	283.008144787527	0.00700231761380799	0.0860907413517771	0.0813364771154158	0.935174365534701	0.98945168828263	TFAP2C	transcription factor AP-2 gamma [Source:HGNC Symbol;Acc:HGNC:11744]
1669	ENSG00000087586.18	46.0794374255955	0.119764767590526	0.145335231687371	0.824058737857523	0.409906183836232	0.841684597645115	AURKA	aurora kinase A [Source:HGNC Symbol;Acc:HGNC:11393]
1670	ENSG00000087589.17	19.0808194890144	0.222124250690979	0.144410395742712	1.53814584849366	0.124012957876581	0.678672047092393	CASS4	Cas scaffold protein family member 4 [Source:HGNC Symbol;Acc:HGNC:15878]
1671	ENSG00000087842.11	176.038892343368	0.0489266549755084	0.0913905243259991	0.535358072801751	0.592402276565837	0.905332816951457	PIR	pirin [Source:HGNC Symbol;Acc:HGNC:30048]
1672	ENSG00000087884.16	121.914174814925	0.0208665954336302	0.10817502520017	0.192896608020363	0.847039941554572	0.968929810298384	AAMDC	adipogenesis associated Mth938 domain containing [Source:HGNC Symbol;Acc:HGNC:30205]
1673	ENSG00000087903.13	66.6414401508617	0.265663219344614	0.113560956426088	2.33938870986458	0.019315325309387	0.500442333155955	RFX2	regulatory factor X2 [Source:HGNC Symbol;Acc:HGNC:9983]
1674	ENSG00000087995.16	398.967011540915	0.027008829473205	0.0638325865368639	0.42311977218105	0.672207877227668	0.925527218652526	METTL2A	methyltransferase 2A, tRNA N3-cytidine [Source:HGNC Symbol;Acc:HGNC:25755]
1675	ENSG00000088002.12	349.780194422173	-0.357120433418317	0.197444549451661	-1.80871254440857	0.0704956731041791	0.622943730341134	SULT2B1	sulfotransferase family 2B member 1 [Source:HGNC Symbol;Acc:HGNC:11459]
1676	ENSG00000088035.18	315.039599222698	-0.0306349062958919	0.095381140628855	-0.321184105095763	0.748070876847625	0.943375056837129	ALG6	ALG6 alpha-1,3-glucosyltransferase [Source:HGNC Symbol;Acc:HGNC:23157]
1677	ENSG00000088038.20	600.0539215366	0.0324348762212545	0.0970175146325503	0.334319801368858	0.738138249901266	0.940232921105646	CNOT3	CCR4-NOT transcription complex subunit 3 [Source:HGNC Symbol;Acc:HGNC:7879]
1678	ENSG00000088053.11	4.75269046097619	0.0507838491405163	0.276875495282621	0.183417637189881	0.854470338135314	0.970682938144397	GP6	glycoprotein VI platelet [Source:HGNC Symbol;Acc:HGNC:14388]
1679	ENSG00000088179.9	381.664169835253	0.0295794983390954	0.0776555463841127	0.380906447979702	0.703272667746253	0.93417500316008	PTPN4	protein tyrosine phosphatase non-receptor type 4 [Source:HGNC Symbol;Acc:HGNC:9656]
1680	ENSG00000088205.13	796.02208526396	-0.0524738258221755	0.0665589878418994	-0.788380766047991	0.430474017871492	0.849603341897212	DDX18	DEAD-box helicase 18 [Source:HGNC Symbol;Acc:HGNC:2741]
1681	ENSG00000088247.19	1606.64140617545	0.00628676662751301	0.0861722704676922	0.0729557964922144	0.941841293015365	0.990899329703025	KHSRP	KH-type splicing regulatory protein [Source:HGNC Symbol;Acc:HGNC:6316]
1682	ENSG00000088256.9	1259.66191859225	-0.0677526780471543	0.0859559284332253	-0.788225771998819	0.430564656850168	0.849603341897212	GNA11	G protein subunit alpha 11 [Source:HGNC Symbol;Acc:HGNC:4379]
1683	ENSG00000088280.21	711.122198143963	0.081777353887186	0.109271266068002	0.748388454072582	0.454225884732954	0.857117573705267	ASAP3	ArfGAP with SH3 domain, ankyrin repeat and PH domain 3 [Source:HGNC Symbol;Acc:HGNC:14987]
1684	ENSG00000088298.13	552.829659391659	-0.0407498796423922	0.0916454948166405	-0.444646839693783	0.656574992212376	0.921227593072978	EDEM2	ER degradation enhancing alpha-mannosidase like protein 2 [Source:HGNC Symbol;Acc:HGNC:15877]
1685	ENSG00000088305.19	29.1738395820283	0.276103643836457	0.171740383143408	1.60768037652451	0.107905198525468	0.665149750810754	DNMT3B	DNA methyltransferase 3 beta [Source:HGNC Symbol;Acc:HGNC:2979]
1686	ENSG00000088320.4	43.3527667562902	0.0229317405520547	0.154703974872745	0.148229808386744	0.882161407972521	0.978549156863979	REM1	RRAD and GEM like GTPase 1 [Source:HGNC Symbol;Acc:HGNC:15922]
1687	ENSG00000088325.16	82.5969150054849	0.0783916586736034	0.201246125523677	0.389531269084634	0.696883184189519	0.932656956020544	TPX2	TPX2 microtubule nucleation factor [Source:HGNC Symbol;Acc:HGNC:1249]
1688	ENSG00000088356.6	298.047492226766	-0.0270904116528605	0.0592134710997158	-0.457504198786794	0.647308685027085	0.920870189576389	PDRG1	p53 and DNA damage regulated 1 [Source:HGNC Symbol;Acc:HGNC:16119]
1689	ENSG00000088367.23	736.324344081635	-0.0259259793074631	0.0954802978707048	-0.271532241579	0.785981705620606	0.952435765730948	EPB41L1	erythrocyte membrane protein band 4.1 like 1 [Source:HGNC Symbol;Acc:HGNC:3378]
1690	ENSG00000088386.17	33.4849650262202	-0.466347132434843	0.325708178842313	-1.43179435681478	0.152202682770967	0.697219329558263	SLC15A1	solute carrier family 15 member 1 [Source:HGNC Symbol;Acc:HGNC:10920]
1691	ENSG00000088387.22	697.964958275244	0.0399063369347949	0.097956857450033	0.407386863703246	0.683723873548634	0.929717589872911	DOCK9	dedicator of cytokinesis 9 [Source:HGNC Symbol;Acc:HGNC:14132]
1692	ENSG00000088448.14	1129.30076756422	0.164322898759346	0.163907114279085	1.00253670795248	0.31608444679326	0.795781837419454	ANKRD10	ankyrin repeat domain 10 [Source:HGNC Symbol;Acc:HGNC:20265]
1693	ENSG00000088451.11	189.812239790544	0.12668212918009	0.120390965174769	1.05225611403802	0.292682060628532	0.780476953112857	TGDS	TDP-glucose 4,6-dehydratase [Source:HGNC Symbol;Acc:HGNC:20324]
1694	ENSG00000088538.13	25.4242018885152	0.393570332968496	0.225433041804201	1.7458413807428	0.0808385181900285	0.638860519171671	DOCK3	dedicator of cytokinesis 3 [Source:HGNC Symbol;Acc:HGNC:2989]
1695	ENSG00000088543.15	150.453482443222	-0.025707008194653	0.115153350516535	-0.223241512985432	0.82334754438379	0.963536919384496	C3orf18	chromosome 3 open reading frame 18 [Source:HGNC Symbol;Acc:HGNC:24837]
1696	ENSG00000088682.14	559.019311804703	-0.0351316029626539	0.0690173528340386	-0.509025651087089	0.610734244338629	0.910699144752338	COQ9	coenzyme Q9 [Source:HGNC Symbol;Acc:HGNC:25302]
1697	ENSG00000088726.16	18.8385174135199	0.200163404369913	0.248146018212129	0.806635568090404	0.419876475460289	0.845129963604523	TMEM40	transmembrane protein 40 [Source:HGNC Symbol;Acc:HGNC:25620]
1698	ENSG00000088727.14	166.570581268346	-0.0201096253198061	0.121516033073697	-0.165489481602893	0.868558728153889	0.974955899659301	KIF9	kinesin family member 9 [Source:HGNC Symbol;Acc:HGNC:16666]
1699	ENSG00000088756.13	371.232395834204	0.321707156463001	0.222261761183558	1.44742467057711	0.147778020259401	0.695728915406482	ARHGAP28	Rho GTPase activating protein 28 [Source:HGNC Symbol;Acc:HGNC:25509]
1700	ENSG00000088766.12	35.9048351650816	-0.111222457717092	0.136855901727469	-0.812697562276687	0.416391479217275	0.844102765420379	CRLS1	cardiolipin synthase 1 [Source:HGNC Symbol;Acc:HGNC:16148]
1701	ENSG00000088808.18	775.618345375828	-0.0952819980737068	0.0866759371951869	-1.09929008161907	0.271641557201251	0.770801017268125	PPP1R13B	protein phosphatase 1 regulatory subunit 13B [Source:HGNC Symbol;Acc:HGNC:14950]
1702	ENSG00000088812.18	994.140200540202	0.00160811767587892	0.0920977755638175	0.01746098280913	0.986068859305191	0.99747649165245	ATRN	attractin [Source:HGNC Symbol;Acc:HGNC:885]
1703	ENSG00000088826.18	476.548706615013	0.103794384817787	0.144991932890832	0.715863170787141	0.474075841446516	0.86380709893741	SMOX	spermine oxidase [Source:HGNC Symbol;Acc:HGNC:15862]
1704	ENSG00000088827.14	56.5253744861768	0.0367034901492475	0.192542017493469	0.190625872872099	0.848818718264922	0.969464412495663	SIGLEC1	sialic acid binding Ig like lectin 1 [Source:HGNC Symbol;Acc:HGNC:11127]
1705	ENSG00000088832.18	2661.56772216122	0.0803852634000784	0.102318670869008	0.785636313659613	0.432080583688372	0.85029572514817	FKBP1A	FKBP prolyl isomerase 1A [Source:HGNC Symbol;Acc:HGNC:3711]
1706	ENSG00000088833.18	947.229947073548	-0.129659716656991	0.0639879209435284	-2.02631550994476	0.0427324628660922	0.591234512527693	NSFL1C	NSFL1 cofactor [Source:HGNC Symbol;Acc:HGNC:15912]
1707	ENSG00000088836.14	41.3860033335812	-0.122224767655564	0.163484094924078	-0.747624823762367	0.45468648725163	0.857117573705267	SLC4A11	solute carrier family 4 member 11 [Source:HGNC Symbol;Acc:HGNC:16438]
1708	ENSG00000088854.13	394.504792905763	0.144934145278927	0.09589844428609	1.51132947315132	0.130704528344276	0.685829676599353	DNAAF9	dynein axonemal assembly factor 9 [Source:HGNC Symbol;Acc:HGNC:17721]
1709	ENSG00000088876.13	157.86127566724	0.0577543622327367	0.0647925571304173	0.891373404455795	0.372728880709928	0.82450012568886	ZNF343	zinc finger protein 343 [Source:HGNC Symbol;Acc:HGNC:16017]
1710	ENSG00000088881.22	419.726575846478	-0.0745877951725185	0.125859806649295	-0.592626011101029	0.553431467506638	0.892101339047461	EBF4	EBF family member 4 [Source:HGNC Symbol;Acc:HGNC:29278]
1711	ENSG00000088882.8	107.793066026699	0.0366392209504855	0.181561167516168	0.201800976782234	0.840072317897889	0.967028120705745	CPXM1	carboxypeptidase X, M14 family member 1 [Source:HGNC Symbol;Acc:HGNC:15771]
1712	ENSG00000088888.18	1646.44417572657	0.0807899950821887	0.0876433499855918	0.921804051253976	0.356630793900029	0.81750617787699	MAVS	mitochondrial antiviral signaling protein [Source:HGNC Symbol;Acc:HGNC:29233]
1713	ENSG00000088899.16	266.508180959146	-0.0214809347091501	0.128870294644717	-0.166686471605974	0.867616750704517	0.974686597665679	LZTS3	leucine zipper tumor suppressor family member 3 [Source:HGNC Symbol;Acc:HGNC:30139]
1714	ENSG00000088930.8	1381.73944413356	0.00867174309754649	0.0855228759855631	0.101396766626632	0.919235503105259	0.985066189281357	XRN2	5'-3' exoribonuclease 2 [Source:HGNC Symbol;Acc:HGNC:12836]
1715	ENSG00000088970.16	336.332369218539	-0.0114355384263864	0.0706327772129697	-0.161901299617687	0.871383579375348	0.975804685234294	KIZ	kizuna centrosomal protein [Source:HGNC Symbol;Acc:HGNC:15865]
1716	ENSG00000088986.11	2947.21965164761	-0.00394577068050206	0.102110419912703	-0.0386421942430108	0.969175661257745	0.996051942150848	DYNLL1	dynein light chain LC8-type 1 [Source:HGNC Symbol;Acc:HGNC:15476]
1717	ENSG00000088992.18	298.053073988063	-0.0100262729878031	0.202548563689154	-0.0495005879340133	0.960520368672231	0.994535819555172	TESC	tescalcin [Source:HGNC Symbol;Acc:HGNC:26065]
1718	ENSG00000089006.17	921.542296408909	-0.0174939748082271	0.0482102515320654	-0.362868357917435	0.716703224714061	0.936558863056179	SNX5	sorting nexin 5 [Source:HGNC Symbol;Acc:HGNC:14969]
1719	ENSG00000089009.16	6158.86406579609	-0.00251577447562647	0.114835853974453	-0.0219075697054174	0.982521686473507	0.997428510611757	RPL6	ribosomal protein L6 [Source:HGNC Symbol;Acc:HGNC:10362]
1720	ENSG00000089012.14	21.3530709632017	-0.0112873634709837	0.211868510381574	-0.0532753236932435	0.957512541113409	0.994256103036802	SIRPG	signal regulatory protein gamma [Source:HGNC Symbol;Acc:HGNC:15757]
1721	ENSG00000089022.15	597.516632177856	0.0620096081972147	0.0669763406534751	0.925843478341741	0.354527328352076	0.815805670755869	MAPKAPK5	MAPK activated protein kinase 5 [Source:HGNC Symbol;Acc:HGNC:6889]
1722	ENSG00000089041.17	33.7463958903938	0.102521595303253	0.169854185967534	0.60358592117859	0.546118975376566	0.890535816132396	P2RX7	purinergic receptor P2X 7 [Source:HGNC Symbol;Acc:HGNC:8537]
1723	ENSG00000089048.15	258.636424976305	0.0184324980962423	0.0708224827742763	0.260263370813897	0.794660625068647	0.954951253313875	ESF1	ESF1 nucleolar pre-rRNA processing protein homolog [Source:HGNC Symbol;Acc:HGNC:15898]
1724	ENSG00000089050.16	571.324011711016	0.010933829296286	0.0764489661946041	0.143021283877842	0.886273371889704	0.979034408260066	RBBP9	RB binding protein 9, serine hydrolase [Source:HGNC Symbol;Acc:HGNC:9892]
1725	ENSG00000089053.13	1893.63510915652	-0.0235285243518739	0.0688687749588437	-0.341642847080329	0.732619687992243	0.937895710851151	ANAPC5	anaphase promoting complex subunit 5 [Source:HGNC Symbol;Acc:HGNC:15713]
1726	ENSG00000089057.15	786.161415577015	-0.0809393243617498	0.101655460960782	-0.796212260480286	0.425908672511112	0.847646701325749	SLC23A2	solute carrier family 23 member 2 [Source:HGNC Symbol;Acc:HGNC:10973]
1727	ENSG00000089060.12	446.749457525221	-0.113636312401689	0.0703305765786949	-1.61574549690401	0.106149349843091	0.664066734225103	SLC8B1	solute carrier family 8 member B1 [Source:HGNC Symbol;Acc:HGNC:26175]
1728	ENSG00000089063.16	2540.44495707674	-0.149719910312819	0.0882010821393733	-1.69748382538249	0.0896052265070415	0.648509863434829	TMEM230	transmembrane protein 230 [Source:HGNC Symbol;Acc:HGNC:15876]
1729	ENSG00000089091.17	59.1738576863662	0.24069579313036	0.114463896598922	2.10280970928109	0.035482406958415	0.574977072139474	DZANK1	double zinc ribbon and ankyrin repeat domains 1 [Source:HGNC Symbol;Acc:HGNC:15858]
1730	ENSG00000089094.21	239.416997179454	0.038560710087803	0.0721420263479361	0.534511047718944	0.592988008035732	0.905332816951457	KDM2B	lysine demethylase 2B [Source:HGNC Symbol;Acc:HGNC:13610]
1731	ENSG00000089101.19	4.35028351953593	-0.406377543341317	0.284566292029635	-1.42805931244659	0.153274787310327	0.697837525655271	CFAP61	cilia and flagella associated protein 61 [Source:HGNC Symbol;Acc:HGNC:15872]
1732	ENSG00000089123.16	143.92611703052	0.120858238244491	0.0655438904612716	1.84392835692144	0.0651935818361089	0.614400814126451	TASP1	taspase 1 [Source:HGNC Symbol;Acc:HGNC:15859]
1733	ENSG00000089127.15	274.876750414868	0.248705054977235	0.176564706554822	1.40857739822434	0.158960165936946	0.701777452715049	OAS1	2'-5'-oligoadenylate synthetase 1 [Source:HGNC Symbol;Acc:HGNC:8086]
1734	ENSG00000089154.11	1275.3801824398	0.0173334615412861	0.0737278238345757	0.235100680310021	0.814130590683045	0.960392877368908	GCN1	GCN1 activator of EIF2AK4 [Source:HGNC Symbol;Acc:HGNC:4199]
1735	ENSG00000089157.16	13949.5133850275	-0.00841083629775323	0.138024458275862	-0.0609372889618082	0.951409152316054	0.992652431780607	RPLP0	ribosomal protein lateral stalk subunit P0 [Source:HGNC Symbol;Acc:HGNC:10371]
1736	ENSG00000089159.17	823.81672506114	0.00449584714852722	0.100522243496749	0.0447248986108496	0.964326587330879	0.99489740303888	PXN	paxillin [Source:HGNC Symbol;Acc:HGNC:9718]
1737	ENSG00000089163.5	22.8954569007736	-0.0510310085847502	0.111729318942472	-0.456737847037493	0.647859484098124	0.921061302896311	SIRT4	sirtuin 4 [Source:HGNC Symbol;Acc:HGNC:14932]
1738	ENSG00000089169.15	1.76950147991328	0.419037261239958	0.554404226961364	0.755833453032385	0.449749056878334	0.856549658473978	RPH3A	rabphilin 3A [Source:HGNC Symbol;Acc:HGNC:17056]
1739	ENSG00000089177.20	362.713680617805	0.180350737284614	0.123820543243616	1.45654939447143	0.145240805414495	0.694314529026002	KIF16B	kinesin family member 16B [Source:HGNC Symbol;Acc:HGNC:15869]
1740	ENSG00000089195.15	224.689436269302	0.0251446930254941	0.0627970295734191	0.400412140451583	0.688852983764421	0.930790071647163	TRMT6	tRNA methyltransferase 6 non-catalytic subunit [Source:HGNC Symbol;Acc:HGNC:20900]
1741	ENSG00000089199.10	59.4890413656435	-0.199165479308008	0.292677189733605	-0.680495393198523	0.496190837801271	0.872243230217458	CHGB	chromogranin B [Source:HGNC Symbol;Acc:HGNC:1930]
1742	ENSG00000089220.5	7062.04029050319	-0.216761843128133	0.0780179667907581	-2.7783580121933	0.00546343851634654	0.416232528563113	PEBP1	phosphatidylethanolamine binding protein 1 [Source:HGNC Symbol;Acc:HGNC:8630]
1743	ENSG00000089225.20	40.4294244900789	0.230596269183609	0.30067001448851	0.76694135787332	0.443116382496406	0.854791526414451	TBX5	T-box transcription factor 5 [Source:HGNC Symbol;Acc:HGNC:11604]
1744	ENSG00000089234.16	368.391048856762	-0.0830772002792565	0.0431199954100572	-1.92665141749713	0.0540230861966839	0.601364575409965	BRAP	BRCA1 associated protein [Source:HGNC Symbol;Acc:HGNC:1099]
1745	ENSG00000089248.7	3143.89750180881	-0.266455214449388	0.110359377303505	-2.41443202163597	0.0157597634575138	0.485576042118276	ERP29	endoplasmic reticulum protein 29 [Source:HGNC Symbol;Acc:HGNC:13799]
1746	ENSG00000089250.20	32.7600621919771	-0.247150606902565	0.257640576739837	-0.959284480845328	0.337415451304111	0.808620243876682	NOS1	nitric oxide synthase 1 [Source:HGNC Symbol;Acc:HGNC:7872]
1747	ENSG00000089280.20	2122.64752418423	0.0366215976799644	0.0699762984649652	0.523342881565815	0.600735664925502	0.907483500365235	FUS	FUS RNA binding protein [Source:HGNC Symbol;Acc:HGNC:4010]
1748	ENSG00000089289.16	1353.54570352658	-0.090578700452002	0.0923453816631691	-0.980868764854846	0.326657462389451	0.801241158874684	IGBP1	immunoglobulin binding protein 1 [Source:HGNC Symbol;Acc:HGNC:5461]
1749	ENSG00000089327.16	356.659757928047	-0.103507688802179	0.148392714379389	-0.697525409081377	0.485474043618446	0.869128320075827	FXYD5	FXYD domain containing ion transport regulator 5 [Source:HGNC Symbol;Acc:HGNC:4029]
1750	ENSG00000089335.22	665.921295819987	0.0114860705062309	0.0663640374571529	0.173076728697327	0.862591116695576	0.973418618670207	ZNF302	zinc finger protein 302 [Source:HGNC Symbol;Acc:HGNC:13848]
1751	ENSG00000089351.15	1129.86046635438	-0.0381687292140514	0.0734104612379462	-0.519935831629426	0.603108300233483	0.908676625184242	GRAMD1A	GRAM domain containing 1A [Source:HGNC Symbol;Acc:HGNC:29305]
1752	ENSG00000089356.19	58.1595195848328	-0.120536647645455	0.173807472020424	-0.693506707417568	0.487991617991452	0.869891048573021	FXYD3	FXYD domain containing ion transport regulator 3 [Source:HGNC Symbol;Acc:HGNC:4027]
1753	ENSG00000089472.18	442.599672906017	0.0648934452384179	0.156182395654545	0.415497822058983	0.677777509192233	0.927722785756912	HEPH	hephaestin [Source:HGNC Symbol;Acc:HGNC:4866]
1754	ENSG00000089486.17	380.75994397122	-0.105473363816895	0.122018181458572	-0.864406947850681	0.387364377487948	0.831217081681912	CDIP1	cell death inducing p53 target 1 [Source:HGNC Symbol;Acc:HGNC:13234]
1755	ENSG00000089505.18	2.82489253877238	0.526485228528071	0.234832200300373	2.24196352908437	0.024963729524982	0.534795510197407	CMTM1	CKLF like MARVEL transmembrane domain containing 1 [Source:HGNC Symbol;Acc:HGNC:19172]
1756	ENSG00000089558.9	3.51332077553772	0.268979586169252	0.259187941098499	1.03777816602599	0.299373344099417	0.784096717983156	KCNH4	potassium voltage-gated channel subfamily H member 4 [Source:HGNC Symbol;Acc:HGNC:6253]
1757	ENSG00000089597.18	5633.25579201814	-0.0828080579502488	0.101565893676034	-0.815313634854463	0.414892806035919	0.843962236205132	GANAB	glucosidase II alpha subunit [Source:HGNC Symbol;Acc:HGNC:4138]
1758	ENSG00000089639.11	190.789932915074	-0.0290448936045709	0.0922665306119256	-0.314793386203435	0.75291853368214	0.944165012110721	GMIP	GEM interacting protein [Source:HGNC Symbol;Acc:HGNC:24852]
1759	ENSG00000089682.18	281.077591560006	0.161435238302925	0.0996406151726382	1.62017504632243	0.105194680162786	0.663768895338584	RBM41	RNA binding motif protein 41 [Source:HGNC Symbol;Acc:HGNC:25617]
1760	ENSG00000089685.15	83.5398323082225	0.0928203929902641	0.204493398376049	0.453904105107461	0.64989784878344	0.921062364394691	BIRC5	baculoviral IAP repeat containing 5 [Source:HGNC Symbol;Acc:HGNC:593]
1761	ENSG00000089692.9	51.9598818131357	-0.21528179209424	0.172908741261072	-1.24506020068234	0.213109622266562	0.736671206075268	LAG3	lymphocyte activating 3 [Source:HGNC Symbol;Acc:HGNC:6476]
1762	ENSG00000089693.11	2902.63767722714	-0.132845802285342	0.0706197000374006	-1.88114367825105	0.0599523767750417	0.609307167976682	MLF2	myeloid leukemia factor 2 [Source:HGNC Symbol;Acc:HGNC:7126]
1763	ENSG00000089723.10	49.7633867884658	-0.129107555791549	0.146109808124828	-0.883633737176949	0.376893960874856	0.826041631775187	OTUB2	OTU deubiquitinase, ubiquitin aldehyde binding 2 [Source:HGNC Symbol;Acc:HGNC:20351]
1764	ENSG00000089737.19	1975.74820941622	-0.085424425742655	0.0770261148348062	-1.10903199422508	0.267416380090263	0.76969894464762	DDX24	DEAD-box helicase 24 [Source:HGNC Symbol;Acc:HGNC:13266]
1765	ENSG00000089775.12	218.737319193931	0.124936737920621	0.0815663547565817	1.53171903162118	0.125591783912771	0.679145812420325	ZBTB25	zinc finger and BTB domain containing 25 [Source:HGNC Symbol;Acc:HGNC:13112]
1766	ENSG00000089818.18	709.562202592121	-0.0948923897404201	0.0666164438862023	-1.42445895044353	0.154313659869857	0.698435189526459	NECAP1	NECAP endocytosis associated 1 [Source:HGNC Symbol;Acc:HGNC:24539]
1767	ENSG00000089820.17	142.468426140647	0.0439844840229901	0.16045773685279	0.274118810882539	0.783993318317185	0.951716971893876	ARHGAP4	Rho GTPase activating protein 4 [Source:HGNC Symbol;Acc:HGNC:674]
1768	ENSG00000089847.13	52.5898358279314	-0.110723264684078	0.160661087370276	-0.689172882472119	0.490714479613161	0.870803722218932	ANKRD24	ankyrin repeat domain 24 [Source:HGNC Symbol;Acc:HGNC:29424]
1769	ENSG00000089876.12	759.935918164556	-0.0681978127960737	0.0759884585983098	-0.897475933241139	0.369465009974719	0.823552367972477	DHX32	DEAH-box helicase 32 (putative) [Source:HGNC Symbol;Acc:HGNC:16717]
1770	ENSG00000089902.10	606.741323283854	-0.0377925718430349	0.0851067577491191	-0.444060763710929	0.65699865292553	0.92124105021943	RCOR1	REST corepressor 1 [Source:HGNC Symbol;Acc:HGNC:17441]
1771	ENSG00000089916.18	555.57554699449	0.167320932986978	0.0859287381589951	1.9472057494593	0.0515100726837545	0.598719744141214	GPATCH2L	G-patch domain containing 2 like [Source:HGNC Symbol;Acc:HGNC:20210]
1772	ENSG00000090006.18	3601.68704577207	-0.0850662000073989	0.170299515570057	-0.499509348119106	0.617420602849099	0.912241373407784	LTBP4	latent transforming growth factor beta binding protein 4 [Source:HGNC Symbol;Acc:HGNC:6717]
1773	ENSG00000090013.11	1070.90678678866	-0.273665282466519	0.12519882847043	-2.18584539336289	0.0288269184547361	0.554366620216312	BLVRB	biliverdin reductase B [Source:HGNC Symbol;Acc:HGNC:1063]
1774	ENSG00000090020.11	549.418353434048	-0.0532210369374554	0.113844950906183	-0.46748702084569	0.640151475956093	0.920290115702469	SLC9A1	solute carrier family 9 member A1 [Source:HGNC Symbol;Acc:HGNC:11071]
1775	ENSG00000090054.16	1183.67884337088	-0.0258471161582879	0.0638158520336521	-0.405026577795403	0.685457974789923	0.92988407889149	SPTLC1	serine palmitoyltransferase long chain base subunit 1 [Source:HGNC Symbol;Acc:HGNC:11277]
1776	ENSG00000090060.19	2917.71761545869	-0.0193002100913513	0.0559500093532461	-0.34495454628966	0.730128542452946	0.937895710851151	PAPOLA	poly(A) polymerase alpha [Source:HGNC Symbol;Acc:HGNC:14981]
1777	ENSG00000090061.17	76.3986049695354	0.0842648208025037	0.161129212764936	0.522964267971903	0.600999119235271	0.907728052328532	CCNK	cyclin K [Source:HGNC Symbol;Acc:HGNC:1596]
1778	ENSG00000090097.22	557.937695085599	-0.0103234089776083	0.09326612176296	-0.110687662170039	0.911864030018507	0.98324226344283	PCBP4	poly(rC) binding protein 4 [Source:HGNC Symbol;Acc:HGNC:8652]
1779	ENSG00000090104.12	373.200485854759	0.187004338980381	0.209828703193232	0.891223822739678	0.372809106487349	0.82450012568886	RGS1	regulator of G protein signaling 1 [Source:HGNC Symbol;Acc:HGNC:9991]
1780	ENSG00000090238.12	572.48912111032	-0.143231986292378	0.13052484425087	-1.09735420191029	0.2724865854422	0.771228492552092	YPEL3	yippee like 3 [Source:HGNC Symbol;Acc:HGNC:18327]
1781	ENSG00000090263.16	904.243228744652	-0.0729034247484971	0.101446511885408	-0.718639048239008	0.47236334740712	0.863422823287424	MRPS33	mitochondrial ribosomal protein S33 [Source:HGNC Symbol;Acc:HGNC:16634]
1782	ENSG00000090266.13	1110.26055105493	-0.0675031135472318	0.0999617655163637	-0.675289328860259	0.49949196232576	0.87377449419747	NDUFB2	NADH:ubiquinone oxidoreductase subunit B2 [Source:HGNC Symbol;Acc:HGNC:7697]
1783	ENSG00000090273.14	1426.09576143461	-0.185184219034639	0.0820444553295429	-2.25712046342218	0.0240005485372625	0.53015187465732	NUDC	nuclear distribution C, dynein complex regulator [Source:HGNC Symbol;Acc:HGNC:8045]
1784	ENSG00000090316.16	912.100977087511	-0.0455330769110056	0.0418440482337642	-1.0881613714006	0.276523874447965	0.773629547233303	MAEA	macrophage erythroblast attacher, E3 ubiquitin ligase [Source:HGNC Symbol;Acc:HGNC:13731]
1785	ENSG00000090339.9	252.69489088466	0.0206797950699647	0.173462565270957	0.119217625068913	0.905102943446709	0.981757172996015	ICAM1	intercellular adhesion molecule 1 [Source:HGNC Symbol;Acc:HGNC:5344]
1786	ENSG00000090372.15	1146.52430456607	0.00623487739995098	0.0671420573124084	0.0928609823637132	0.926014003324902	0.986384194272488	STRN4	striatin 4 [Source:HGNC Symbol;Acc:HGNC:15721]
1787	ENSG00000090376.11	148.988204387863	0.142479246489708	0.120524311654672	1.18216187699907	0.237141476165559	0.751451943776336	IRAK3	interleukin 1 receptor associated kinase 3 [Source:HGNC Symbol;Acc:HGNC:17020]
1788	ENSG00000090382.7	557.881901045563	0.0488138730779054	0.270122367223173	0.180710222480673	0.856595034516029	0.971508020180335	LYZ	lysozyme [Source:HGNC Symbol;Acc:HGNC:6740]
1789	ENSG00000090402.8	83.9395145158828	-0.113578776098764	0.340971881450026	-0.333103057107689	0.739056491803269	0.940508930572369	SI	sucrase-isomaltase [Source:HGNC Symbol;Acc:HGNC:10856]
1790	ENSG00000090432.7	573.153812724872	-0.144738176357842	0.0920338960848185	-1.57266162267488	0.115797190618181	0.672170226207983	MUL1	mitochondrial E3 ubiquitin protein ligase 1 [Source:HGNC Symbol;Acc:HGNC:25762]
1791	ENSG00000090447.12	198.586265332733	-0.0403297132705781	0.091139805068295	-0.44250383507357	0.658124655736461	0.921718313031038	TFAP4	transcription factor AP-4 [Source:HGNC Symbol;Acc:HGNC:11745]
1792	ENSG00000090470.15	280.578582028857	0.0260700440807174	0.0583033468133059	0.447144898288545	0.654770443131031	0.921062364394691	PDCD7	programmed cell death 7 [Source:HGNC Symbol;Acc:HGNC:8767]
1793	ENSG00000090487.11	1851.29069140706	-0.102587924236228	0.0791102538523431	-1.29677152127088	0.194709812247413	0.727022639767269	SPG21	SPG21 abhydrolase domain containing, maspardin [Source:HGNC Symbol;Acc:HGNC:20373]
1794	ENSG00000090520.12	462.669687155426	-0.0556392860256075	0.0793091691044392	-0.701549223802084	0.482960326798768	0.868428159219943	DNAJB11	DnaJ heat shock protein family (Hsp40) member B11 [Source:HGNC Symbol;Acc:HGNC:14889]
1795	ENSG00000090530.10	1060.63367173721	-0.258472449354308	0.290525856587455	-0.889671068834804	0.373642533095699	0.82450012568886	P3H2	prolyl 3-hydroxylase 2 [Source:HGNC Symbol;Acc:HGNC:19317]
1796	ENSG00000090534.20	11.4674966735734	0.462885963382697	0.268932370292019	1.72119839229496	0.0852148294759056	0.644436267538893	THPO	thrombopoietin [Source:HGNC Symbol;Acc:HGNC:11795]
1797	ENSG00000090539.16	231.735871039579	0.349842859493363	0.194252588718821	1.80096884062512	0.0717077913229277	0.623620365452567	CHRD	chordin [Source:HGNC Symbol;Acc:HGNC:1949]
1798	ENSG00000090554.13	2.39707954126249	-0.00432290690777361	0.342865342125726	-0.0126081769623377	0.989940396785279	0.997879486369131	FLT3LG	fms related receptor tyrosine kinase 3 ligand [Source:HGNC Symbol;Acc:HGNC:3766]
1799	ENSG00000090565.17	883.827868984597	0.0456756539247427	0.0702840460070411	0.649872289938557	0.515774718675357	0.879506707539452	RAB11FIP3	RAB11 family interacting protein 3 [Source:HGNC Symbol;Acc:HGNC:17224]
1800	ENSG00000090581.11	827.11210298545	-0.133029961353276	0.0746227999677993	-1.78269860432307	0.074635378670845	0.630343910474821	GNPTG	N-acetylglucosamine-1-phosphate transferase subunit gamma [Source:HGNC Symbol;Acc:HGNC:23026]
1801	ENSG00000090612.22	518.930844827776	-0.0878567881752327	0.0601132564558455	-1.46152102473047	0.14387250999654	0.692803138689191	ZNF268	zinc finger protein 268 [Source:HGNC Symbol;Acc:HGNC:13061]
1802	ENSG00000090615.16	1462.03439325558	0.103909356435427	0.0986253606712186	1.05357644046366	0.292076880232435	0.780085706455444	GOLGA3	golgin A3 [Source:HGNC Symbol;Acc:HGNC:4426]
1803	ENSG00000090621.15	1423.62430796932	-0.118485937670481	0.0841560729445339	-1.40793092553848	0.159151524645185	0.701777452715049	PABPC4	poly(A) binding protein cytoplasmic 4 [Source:HGNC Symbol;Acc:HGNC:8557]
1804	ENSG00000090659.18	25.8644573342208	-0.141699128440313	0.18273409830598	-0.775438901408779	0.43808035565581	0.852941695414179	CD209	CD209 molecule [Source:HGNC Symbol;Acc:HGNC:1641]
1805	ENSG00000090661.13	2172.65083234107	-0.150214201471491	0.11409989595667	-1.31651479794982	0.188001314967047	0.721676347698579	CERS4	ceramide synthase 4 [Source:HGNC Symbol;Acc:HGNC:23747]
1806	ENSG00000090674.16	163.48403842542	-0.00315052937723449	0.0917918451549766	-0.0343225410919162	0.972619950265239	0.996605763630956	MCOLN1	mucolipin TRP cation channel 1 [Source:HGNC Symbol;Acc:HGNC:13356]
1807	ENSG00000090686.16	875.94553548006	0.0210402497434116	0.0472609583793549	0.445193040194519	0.656180255936185	0.921125917390628	USP48	ubiquitin specific peptidase 48 [Source:HGNC Symbol;Acc:HGNC:18533]
1808	ENSG00000090776.6	334.277310421087	-0.125282763771265	0.12338002941758	-1.01542173691048	0.309904835771749	0.79146580858334	EFNB1	ephrin B1 [Source:HGNC Symbol;Acc:HGNC:3226]
1809	ENSG00000090857.14	442.219495189293	-0.0537456324743282	0.115407980118808	-0.46570117958047	0.641429407919123	0.920290115702469	PDPR	pyruvate dehydrogenase phosphatase regulatory subunit [Source:HGNC Symbol;Acc:HGNC:30264]
1810	ENSG00000090861.17	1781.12909260785	-0.059486403347734	0.094515252519681	-0.629384165644028	0.529097581829892	0.883597904953166	AARS1	alanyl-tRNA synthetase 1 [Source:HGNC Symbol;Acc:HGNC:20]
1811	ENSG00000090863.12	2429.3118608816	-0.0958759682768328	0.0892416402326875	-1.07434117108165	0.282669798770782	0.776046264027672	GLG1	golgi glycoprotein 1 [Source:HGNC Symbol;Acc:HGNC:4316]
1812	ENSG00000090889.12	32.3072190778743	0.155153476393445	0.22919676988668	0.67694442844965	0.498441213843498	0.873363339796881	KIF4A	kinesin family member 4A [Source:HGNC Symbol;Acc:HGNC:13339]
1813	ENSG00000090905.19	741.916506189494	0.231151147410891	0.121259518907653	1.90625156270765	0.0566175752923207	0.60576238574063	TNRC6A	trinucleotide repeat containing adaptor 6A [Source:HGNC Symbol;Acc:HGNC:11969]
1814	ENSG00000090924.15	243.694017548468	0.228614264951296	0.132900933952878	1.72018554085071	0.0853987204690418	0.644436267538893	PLEKHG2	pleckstrin homology and RhoGEF domain containing G2 [Source:HGNC Symbol;Acc:HGNC:29515]
1815	ENSG00000090932.11	6.25284812264066	-0.355155853223722	0.319677108935398	-1.11098306164767	0.266575640283872	0.769510214503286	DLL3	delta like canonical Notch ligand 3 [Source:HGNC Symbol;Acc:HGNC:2909]
1816	ENSG00000090971.5	149.600518799283	-0.153125693532986	0.122676146298084	-1.24821082299826	0.211953861475402	0.73650519652867	NAT14	N-acetyltransferase 14 (putative) [Source:HGNC Symbol;Acc:HGNC:28918]
1817	ENSG00000090975.14	131.080204802192	0.0564651043429944	0.127112438313057	0.444213840064418	0.656887986941212	0.92124105021943	PITPNM2	phosphatidylinositol transfer protein membrane associated 2 [Source:HGNC Symbol;Acc:HGNC:21044]
1818	ENSG00000090989.18	451.081412183792	-0.0190858650878776	0.0498872730778595	-0.38257984272041	0.702031318394129	0.934032944019317	EXOC1	exocyst complex component 1 [Source:HGNC Symbol;Acc:HGNC:30380]
1819	ENSG00000091009.8	474.210130997431	-0.0392688067296436	0.0502449088582825	-0.781547974152021	0.434480272228057	0.851042389586057	RBM27	RNA binding motif protein 27 [Source:HGNC Symbol;Acc:HGNC:29243]
1820	ENSG00000091039.17	1255.04090773657	0.0424827939348268	0.113248585045704	0.375128695141595	0.707564757076423	0.934314783725629	OSBPL8	oxysterol binding protein like 8 [Source:HGNC Symbol;Acc:HGNC:16396]
1821	ENSG00000091073.20	256.39314832345	-0.0586565894776599	0.114801887974552	-0.510937498612065	0.609394822581335	0.910034338647522	DTX2	deltex E3 ubiquitin ligase 2 [Source:HGNC Symbol;Acc:HGNC:15973]
1822	ENSG00000091106.19	8.25061978461633	-0.265880790453829	0.151404675396167	-1.75609365931482	0.079072417621859	0.635935143055229	NLRC4	NLR family CARD domain containing 4 [Source:HGNC Symbol;Acc:HGNC:16412]
1823	ENSG00000091127.14	234.518767439946	0.176484033595954	0.103925283705736	1.69818187935544	0.0894734395162285	0.648398134478513	PUS7	pseudouridine synthase 7 [Source:HGNC Symbol;Acc:HGNC:26033]
1824	ENSG00000091128.13	2.49483813639646	0.454599051836502	0.396108258087773	1.14766365647385	0.251107440010931	0.759863810859984	LAMB4	laminin subunit beta 4 [Source:HGNC Symbol;Acc:HGNC:6491]
1825	ENSG00000091129.22	117.664032691558	-0.0699160944665785	0.240213956882923	-0.291057586219499	0.771007277536046	0.948181227653264	NRCAM	neuronal cell adhesion molecule [Source:HGNC Symbol;Acc:HGNC:7994]
1826	ENSG00000091136.15	672.371220775329	0.347477717205522	0.151297173100127	2.29665703651691	0.021638342165802	0.517735629654313	LAMB1	laminin subunit beta 1 [Source:HGNC Symbol;Acc:HGNC:6486]
1827	ENSG00000091137.14	261.236344115491	-0.491870452901641	0.268697282013889	-1.83057472414707	0.0671640440688375	0.617135829189058	SLC26A4	solute carrier family 26 member 4 [Source:HGNC Symbol;Acc:HGNC:8818]
1828	ENSG00000091138.13	34.9979996860869	1.29141388513054	0.404405173824691	3.19336637787519	0.00140624402608411	0.341749258725612	SLC26A3	solute carrier family 26 member 3 [Source:HGNC Symbol;Acc:HGNC:3018]
1829	ENSG00000091140.15	1259.46434956761	-0.0277107382860737	0.0692185911613176	-0.400336641083786	0.688908583758982	0.930790071647163	DLD	dihydrolipoamide dehydrogenase [Source:HGNC Symbol;Acc:HGNC:2898]
1830	ENSG00000091157.15	437.295194457969	-0.0303036982265174	0.0902976467711153	-0.335597873367959	0.737174127897776	0.939629794019261	WDR7	WD repeat domain 7 [Source:HGNC Symbol;Acc:HGNC:13490]
1831	ENSG00000091164.13	1667.61093938362	-0.0598677598481934	0.102944005412266	-0.581556542398341	0.560865422139377	0.894071349213327	TXNL1	thioredoxin like 1 [Source:HGNC Symbol;Acc:HGNC:12436]
1832	ENSG00000091181.20	109.369034532314	0.0982884392793595	0.434395628376822	0.226264798397322	0.820995475257454	0.96246472312548	IL5RA	interleukin 5 receptor subunit alpha [Source:HGNC Symbol;Acc:HGNC:6017]
1833	ENSG00000091262.17	46.2349903076207	-0.195573311218789	0.261147641532398	-0.748899396797833	0.453917843921384	0.857117573705267	ABCC6	ATP binding cassette subfamily C member 6 [Source:HGNC Symbol;Acc:HGNC:57]
1834	ENSG00000091317.8	2615.84488780083	-0.196733166760932	0.0999089673789659	-1.96912421299182	0.0489388290109018	0.594883218653288	CMTM6	CKLF like MARVEL transmembrane domain containing 6 [Source:HGNC Symbol;Acc:HGNC:19177]
1835	ENSG00000091409.17	1686.06942168211	-0.0579172569276623	0.0997663210268395	-0.580529143818796	0.561557839198674	0.894071349213327	ITGA6	integrin subunit alpha 6 [Source:HGNC Symbol;Acc:HGNC:6142]
1836	ENSG00000091428.18	180.248598190231	-0.235088998163892	0.188230385772116	-1.24894286966242	0.211685970296272	0.73650519652867	RAPGEF4	Rap guanine nucleotide exchange factor 4 [Source:HGNC Symbol;Acc:HGNC:16626]
1837	ENSG00000091436.17	1716.09921827991	0.0947681128644169	0.131493317728081	0.720706683060431	0.471089999727792	0.863102713124407	MAP3K20	mitogen-activated protein kinase kinase kinase 20 [Source:HGNC Symbol;Acc:HGNC:17797]
1838	ENSG00000091482.8	4.1579810481874	-0.203299736218764	0.455340728847244	-0.446478259771412	0.655251813169286	0.921062364394691	SMPX	small muscle protein X-linked [Source:HGNC Symbol;Acc:HGNC:11122]
1839	ENSG00000091483.8	814.142040463839	-0.0511193999084588	0.0718410589644326	-0.711562449737374	0.476735766577416	0.865232086412671	FH	fumarate hydratase [Source:HGNC Symbol;Acc:HGNC:3700]
1840	ENSG00000091490.11	1285.10345369289	0.0640139751622618	0.143534006464476	0.445984730302256	0.655608275987378	0.921062364394691	SEL1L3	SEL1L family member 3 [Source:HGNC Symbol;Acc:HGNC:29108]
1841	ENSG00000091513.16	113.124935215546	-0.510876969201639	0.257734288517788	-1.98218472264462	0.0474585699106487	0.592827411504487	TF	transferrin [Source:HGNC Symbol;Acc:HGNC:11740]
1842	ENSG00000091527.17	1570.64971731532	0.033637587661378	0.0975963775291281	0.344660206792396	0.730349837404572	0.937895710851151	CDV3	CDV3 homolog [Source:HGNC Symbol;Acc:HGNC:26928]
1843	ENSG00000091536.20	11.4730051710041	-0.022750907883672	0.193014791997252	-0.117871317779603	0.906169619883256	0.981941746169099	MYO15A	myosin XVA [Source:HGNC Symbol;Acc:HGNC:7594]
1844	ENSG00000091542.9	1674.11944430846	-0.0373836659140658	0.0749996369586521	-0.498451291633261	0.618165992373117	0.912332384658639	ALKBH5	alkB homolog 5, RNA demethylase [Source:HGNC Symbol;Acc:HGNC:25996]
1845	ENSG00000091583.11	0.909618713642156	-0.715811824462759	0.983639137259433	-0.727717917423577	0.46678627993401	0.861965550085946	APOH	apolipoprotein H [Source:HGNC Symbol;Acc:HGNC:616]
1846	ENSG00000091592.17	145.934982278348	0.308035257963162	0.188861643174512	1.63101015529411	0.102888176706577	0.662724118416104	NLRP1	NLR family pyrin domain containing 1 [Source:HGNC Symbol;Acc:HGNC:14374]
1847	ENSG00000091622.16	171.929815053761	0.061702219153105	0.148077900839291	0.416687559746476	0.676906954865421	0.927629918899081	PITPNM3	PITPNM family member 3 [Source:HGNC Symbol;Acc:HGNC:21043]
1848	ENSG00000091640.8	769.994678731205	-0.164947399620961	0.0841182789471433	-1.96089841215852	0.0498908746001678	0.597030191194888	SPAG7	sperm associated antigen 7 [Source:HGNC Symbol;Acc:HGNC:11216]
1849	ENSG00000091651.9	20.6995813356181	0.254239300133672	0.176844638086821	1.43764211843876	0.150535623923801	0.697219329558263	ORC6	origin recognition complex subunit 6 [Source:HGNC Symbol;Acc:HGNC:17151]
1850	ENSG00000091656.19	95.5048396564548	0.399118176807014	0.154319655227351	2.58630811622158	0.00970101680556081	0.461995848296086	ZFHX4	zinc finger homeobox 4 [Source:HGNC Symbol;Acc:HGNC:30939]
1851	ENSG00000091704.10	2.2676093678578	-0.661882479628273	0.322716539860601	-2.05097166669603	0.040269706040599	0.583180472123763	CPA1	carboxypeptidase A1 [Source:HGNC Symbol;Acc:HGNC:2296]
1852	ENSG00000091732.18	201.387011015797	-0.0619742099243973	0.0527976525166306	-1.17380616315993	0.240472674822338	0.752991479121339	ZC3HC1	zinc finger C3HC-type containing 1 [Source:HGNC Symbol;Acc:HGNC:29913]
1853	ENSG00000091831.25	450.333724201995	0.0565237921312616	0.177057029255763	0.319240599307761	0.749544072538091	0.943734560318449	ESR1	estrogen receptor 1 [Source:HGNC Symbol;Acc:HGNC:3467]
1854	ENSG00000091844.8	268.202458386139	0.265306075879079	0.269708896296136	0.983675657430955	0.325275012352568	0.800704519940971	RGS17	regulator of G protein signaling 17 [Source:HGNC Symbol;Acc:HGNC:14088]
1855	ENSG00000091879.14	81.4987873544733	-0.0131240170425424	0.18074423246278	-0.072610986606419	0.942115683753152	0.990899329703025	ANGPT2	angiopoietin 2 [Source:HGNC Symbol;Acc:HGNC:485]
1856	ENSG00000091947.10	607.474554559501	-0.195631312240143	0.11417434806896	-1.713443654804	0.0866309508788657	0.645361867646187	TMEM101	transmembrane protein 101 [Source:HGNC Symbol;Acc:HGNC:28653]
1857	ENSG00000091972.19	119.715286419834	0.157417640639061	0.150787676750879	1.04396887087222	0.296499792118369	0.782687055850911	CD200	CD200 molecule [Source:HGNC Symbol;Acc:HGNC:7203]
1858	ENSG00000091986.16	1434.32618650456	0.26220315305724	0.158000815587579	1.65950506066788	0.0970140617432245	0.658618374928019	CCDC80	coiled-coil domain containing 80 [Source:HGNC Symbol;Acc:HGNC:30649]
1859	ENSG00000092009.10	13.6552158182123	0.265300210255971	0.352532549053012	0.752555220698434	0.451717234914253	0.857117573705267	CMA1	chymase 1 [Source:HGNC Symbol;Acc:HGNC:2097]
1860	ENSG00000092010.15	2843.87125509211	-0.0906903898160602	0.0921394594844038	-0.984273082602694	0.324981260636658	0.800201814692816	PSME1	proteasome activator subunit 1 [Source:HGNC Symbol;Acc:HGNC:9568]
1861	ENSG00000092020.11	321.745978361489	-0.0483244758248135	0.0763972474615757	-0.632542106299295	0.527032703547418	0.883451131448164	PPP2R3C	protein phosphatase 2 regulatory subunit B''gamma [Source:HGNC Symbol;Acc:HGNC:17485]
1862	ENSG00000092036.19	154.295982146586	-0.0376140853542773	0.100619986145129	-0.373823201486279	0.708535856636447	0.934352696341569	HAUS4	HAUS augmin like complex subunit 4 [Source:HGNC Symbol;Acc:HGNC:20163]
1863	ENSG00000092051.18	269.463277745279	0.00137596618616298	0.24627296308725	0.00558715893500455	0.995542115340164	0.999446529341468	JPH4	junctophilin 4 [Source:HGNC Symbol;Acc:HGNC:20156]
1864	ENSG00000092054.14	1.03928331818209	0.499108262229867	0.625412441480297	0.798046583544966	0.424843457731436	0.847083129839179	MYH7	myosin heavy chain 7 [Source:HGNC Symbol;Acc:HGNC:7577]
1865	ENSG00000092068.21	1384.93700133238	-0.0966917014114584	0.157113555564884	-0.61542558224091	0.538273701093894	0.887901586479903	SLC7A8	solute carrier family 7 member 8 [Source:HGNC Symbol;Acc:HGNC:11066]
1866	ENSG00000092094.11	311.658836968638	0.0256418976799195	0.0818407239954671	0.313314648601346	0.754041622041883	0.944383593525176	OSGEP	O-sialoglycoprotein endopeptidase [Source:HGNC Symbol;Acc:HGNC:18028]
1867	ENSG00000092096.19	626.336813441892	-0.258253811767899	0.132738403096612	-1.94558474219351	0.0517046412701502	0.598830428495681	SLC22A17	solute carrier family 22 member 17 [Source:HGNC Symbol;Acc:HGNC:23095]
1868	ENSG00000092098.18	10.4879065075103	0.471069744569816	0.316280898667953	1.48940307983748	0.136381258055432	0.68912528098357	RNF31	ring finger protein 31 [Source:HGNC Symbol;Acc:HGNC:16031]
1869	ENSG00000092108.22	1081.63371702367	-0.0402976102540914	0.063227602300872	-0.63734205928501	0.523902060363959	0.882118942632409	SCFD1	sec1 family domain containing 1 [Source:HGNC Symbol;Acc:HGNC:20726]
1870	ENSG00000092140.16	303.228187878301	0.066364831447719	0.0816220907539454	0.813074387518199	0.416175410094169	0.844102765420379	G2E3	G2/M-phase specific E3 ubiquitin protein ligase [Source:HGNC Symbol;Acc:HGNC:20338]
1871	ENSG00000092148.14	1768.33090617043	0.0599014353912784	0.0970190517480921	0.617419303858083	0.536958192594988	0.8871655817018	HECTD1	HECT domain E3 ubiquitin protein ligase 1 [Source:HGNC Symbol;Acc:HGNC:20157]
1872	ENSG00000092199.19	3826.20078844892	-0.0122137289436643	0.0529333897221626	-0.230737706535929	0.817518578243206	0.961534014503237	HNRNPC	heterogeneous nuclear ribonucleoprotein C [Source:HGNC Symbol;Acc:HGNC:5035]
1873	ENSG00000092200.13	12.8996220655389	-0.0885303934552837	0.1929448647275	-0.458837780317798	0.646350662067987	0.920509594619948	RPGRIP1	RPGR interacting protein 1 [Source:HGNC Symbol;Acc:HGNC:13436]
1874	ENSG00000092201.10	1499.01163397915	-0.0304573613056816	0.0654874216562893	-0.465087195912783	0.641869014893635	0.920290115702469	SUPT16H	SPT16 homolog, facilitates chromatin remodeling subunit [Source:HGNC Symbol;Acc:HGNC:11465]
1875	ENSG00000092203.15	963.359957857076	-0.0400656536714548	0.0651616756427724	-0.614865306581458	0.538643676151678	0.887901586479903	TOX4	TOX high mobility group box family member 4 [Source:HGNC Symbol;Acc:HGNC:20161]
1876	ENSG00000092208.19	130.242638360146	0.202176536514843	0.110731665906545	1.82582403018731	0.0678767724186945	0.618626313237799	GEMIN2	gem nuclear organelle associated protein 2 [Source:HGNC Symbol;Acc:HGNC:10884]
1877	ENSG00000092295.12	26.4210417904961	0.00940146063419086	0.19904312431549	0.0472332850809215	0.96232729945894	0.994762271584542	TGM1	transglutaminase 1 [Source:HGNC Symbol;Acc:HGNC:11777]
1878	ENSG00000092330.19	952.172524260167	0.00858474959623895	0.0561680269469512	0.15284050487205	0.878524054708217	0.978274582443712	TINF2	TERF1 interacting nuclear factor 2 [Source:HGNC Symbol;Acc:HGNC:11824]
1879	ENSG00000092377.15	53.9381086844651	0.0119128127518026	0.156979540412605	0.0758876775947426	0.939508460443624	0.990371568366992	TBL1Y	transducin beta like 1 Y-linked [Source:HGNC Symbol;Acc:HGNC:18502]
1880	ENSG00000092421.17	324.851011830443	0.103375117674127	0.198835947973854	0.519901550637719	0.60313219458153	0.908676625184242	SEMA6A	semaphorin 6A [Source:HGNC Symbol;Acc:HGNC:10738]
1881	ENSG00000092439.16	765.759751961539	0.170366363080598	0.115626668208997	1.4734175577269	0.140638478818791	0.691167702319326	TRPM7	transient receptor potential cation channel subfamily M member 7 [Source:HGNC Symbol;Acc:HGNC:17994]
1882	ENSG00000092445.12	155.042596162791	0.117662796300775	0.12139833719641	0.969229060447579	0.332430914718576	0.805452528956664	TYRO3	TYRO3 protein tyrosine kinase [Source:HGNC Symbol;Acc:HGNC:12446]
1883	ENSG00000092470.12	57.8241809371856	0.064032481710602	0.111544950676718	0.574050921374129	0.565933343356499	0.895281870854812	WDR76	WD repeat domain 76 [Source:HGNC Symbol;Acc:HGNC:25773]
1884	ENSG00000092529.26	18.9601185487695	0.358739834616878	0.344879550792161	1.04018876675315	0.298252209367725	0.783744390300774	CAPN3	calpain 3 [Source:HGNC Symbol;Acc:HGNC:1480]
1885	ENSG00000092531.10	468.110529963428	-0.118105930857702	0.0921892213963002	-1.28112515833052	0.200149708406369	0.731418015781869	SNAP23	synaptosome associated protein 23 [Source:HGNC Symbol;Acc:HGNC:11131]
1886	ENSG00000092607.15	7.33222168246517	-0.291291081318877	0.277955192988459	-1.04797855433833	0.294648487649893	0.781791762482777	TBX15	T-box transcription factor 15 [Source:HGNC Symbol;Acc:HGNC:11594]
1887	ENSG00000092621.13	1232.49650063193	-0.0457640595179559	0.151589740142088	-0.30189417486342	0.762732736495664	0.945794178177573	PHGDH	phosphoglycerate dehydrogenase [Source:HGNC Symbol;Acc:HGNC:8923]
1888	ENSG00000092758.18	32.3391143716139	0.301923948715208	0.216250852237067	1.39617460736858	0.162661921311909	0.702753145972688	COL9A3	collagen type IX alpha 3 chain [Source:HGNC Symbol;Acc:HGNC:2219]
1889	ENSG00000092820.19	3616.60539921585	-0.241162024370577	0.084794184311216	-2.84408684781318	0.00445389060462986	0.406910458300245	EZR	ezrin [Source:HGNC Symbol;Acc:HGNC:12691]
1890	ENSG00000092841.19	13999.4467680887	-0.0755252635610417	0.143213500804452	-0.527361339097254	0.597942685639164	0.90606410428363	MYL6	myosin light chain 6 [Source:HGNC Symbol;Acc:HGNC:7587]
1891	ENSG00000092847.14	907.329478846075	-0.0681318925583737	0.071391962220876	-0.954335620410374	0.339913782930206	0.809740235666128	AGO1	argonaute RISC component 1 [Source:HGNC Symbol;Acc:HGNC:3262]
1892	ENSG00000092850.12	6.67743296878252	0.106227634451158	0.309312167668062	0.343431799828697	0.731273639829733	0.937895710851151	TEKT2	tektin 2 [Source:HGNC Symbol;Acc:HGNC:11725]
1893	ENSG00000092853.14	13.671547320165	0.133137585513601	0.244256329133712	0.545073226907943	0.585703155499906	0.902988500101403	CLSPN	claspin [Source:HGNC Symbol;Acc:HGNC:19715]
1894	ENSG00000092871.17	402.337097878275	0.171271258376767	0.114575950562969	1.4948272960881	0.134959520573019	0.688916688776157	RFFL	ring finger and FYVE like domain containing E3 ubiquitin protein ligase [Source:HGNC Symbol;Acc:HGNC:24821]
1895	ENSG00000092929.13	84.4536531261411	0.000559048286426267	0.161246633593203	0.00346703849853168	0.99723370905228	0.999533107586449	UNC13D	unc-13 homolog D [Source:HGNC Symbol;Acc:HGNC:23147]
1896	ENSG00000092931.12	330.152439076051	-0.0905082454120954	0.0619470348785483	-1.46105855735538	0.143999372106071	0.692803138689191	MFSD11	major facilitator superfamily domain containing 11 [Source:HGNC Symbol;Acc:HGNC:25458]
1897	ENSG00000092964.18	495.616166616728	0.0901064449059678	0.132614278332773	0.679462619250253	0.496844784935614	0.872303323585508	DPYSL2	dihydropyrimidinase like 2 [Source:HGNC Symbol;Acc:HGNC:3014]
1898	ENSG00000092969.12	297.077629876907	0.108741609721441	0.173643833094839	0.626233640339245	0.531161705141453	0.88460046680322	TGFB2	transforming growth factor beta 2 [Source:HGNC Symbol;Acc:HGNC:11768]
1899	ENSG00000092978.11	315.565131640029	0.123891225254703	0.0724077318961377	1.71102204157442	0.0870770439799231	0.645361867646187	GPATCH2	G-patch domain containing 2 [Source:HGNC Symbol;Acc:HGNC:25499]
1900	ENSG00000093000.19	923.633332101356	-0.108000279460304	0.0692130621038729	-1.56040314035262	0.118664643195653	0.67569758578963	NUP50	nucleoporin 50 [Source:HGNC Symbol;Acc:HGNC:8065]
1901	ENSG00000093009.11	20.8438372379725	0.0715396460902723	0.200230350382188	0.357286724783338	0.72087716711718	0.936592001732512	CDC45	cell division cycle 45 [Source:HGNC Symbol;Acc:HGNC:1739]
1902	ENSG00000093010.15	1696.53904821113	-0.163003435546013	0.0889558468122944	-1.83240833949866	0.0668906065185479	0.616589318330517	COMT	catechol-O-methyltransferase [Source:HGNC Symbol;Acc:HGNC:2228]
1903	ENSG00000093072.19	518.46697172894	-0.228474884738764	0.172664046572638	-1.32323369730968	0.185757673089586	0.721398425677576	ADA2	adenosine deaminase 2 [Source:HGNC Symbol;Acc:HGNC:1839]
1904	ENSG00000093144.19	839.570074433573	-0.0816967252837349	0.106318913631881	-0.768411964465718	0.442242474480775	0.854587764020074	ECHDC1	ethylmalonyl-CoA decarboxylase 1 [Source:HGNC Symbol;Acc:HGNC:21489]
1905	ENSG00000093167.18	1062.47470376526	-0.136318440317329	0.0801383330101849	-1.70103913067426	0.0889356395291661	0.648149596916554	LRRFIP2	LRR binding FLII interacting protein 2 [Source:HGNC Symbol;Acc:HGNC:6703]
1906	ENSG00000093183.14	2074.38433427904	-0.268457694832507	0.0994816348751514	-2.69856537007478	0.00696390595005856	0.443779807624767	SEC22C	SEC22 homolog C, vesicle trafficking protein [Source:HGNC Symbol;Acc:HGNC:16828]
1907	ENSG00000093217.11	106.490283115915	0.0516817289059758	0.139324990857984	0.370943709292295	0.710679458628474	0.935018285722884	XYLB	xylulokinase [Source:HGNC Symbol;Acc:HGNC:12839]
1908	ENSG00000094631.22	579.736638110006	0.0611742586997388	0.085715109471242	0.713692825886936	0.47541714353907	0.864841588393852	HDAC6	histone deacetylase 6 [Source:HGNC Symbol;Acc:HGNC:14064]
1909	ENSG00000094755.17	205.854741358962	0.0526807377157754	0.270022574852385	0.195097531177068	0.845316595277594	0.968524956292435	GABRP	gamma-aminobutyric acid type A receptor subunit pi [Source:HGNC Symbol;Acc:HGNC:4089]
1910	ENSG00000094804.12	69.7851381042949	-0.0911083775544514	0.167569310273484	-0.54370563085661	0.586644056980727	0.903425909936712	CDC6	cell division cycle 6 [Source:HGNC Symbol;Acc:HGNC:1744]
1911	ENSG00000094841.14	305.631625844528	-0.118634278997223	0.0821758811080801	-1.44366299938046	0.148833794237199	0.69599674122108	UPRT	uracil phosphoribosyltransferase homolog [Source:HGNC Symbol;Acc:HGNC:28334]
1912	ENSG00000094880.11	459.279171478505	-0.0217774568195604	0.0614451693455531	-0.354420974854656	0.723023417772173	0.936952995588968	CDC23	cell division cycle 23 [Source:HGNC Symbol;Acc:HGNC:1724]
1913	ENSG00000094914.14	522.068173852462	-0.0111676200531182	0.0619210865061992	-0.180352456380109	0.856875876529739	0.971508020180335	AAAS	aladin WD repeat nucleoporin [Source:HGNC Symbol;Acc:HGNC:13666]
1914	ENSG00000094916.16	1672.92686195297	-0.0550960823277131	0.102166438881585	-0.539277701472711	0.589695252614208	0.904907497623426	CBX5	chromobox 5 [Source:HGNC Symbol;Acc:HGNC:1555]
1915	ENSG00000094963.14	137.846921136652	0.218416817227601	0.188850157878891	1.15656147540883	0.247451569523979	0.758049343485694	FMO2	flavin containing dimethylaniline monoxygenase 2 [Source:HGNC Symbol;Acc:HGNC:3770]
1916	ENSG00000094975.15	1265.20394245413	-0.0206253296129446	0.0876095693743899	-0.235423250681721	0.813880241702585	0.960392877368908	SUCO	SUN domain containing ossification factor [Source:HGNC Symbol;Acc:HGNC:1240]
1917	ENSG00000095002.16	384.919556503768	0.132208786392407	0.0916625183524897	1.44234294200816	0.149205651626144	0.696031122096121	MSH2	mutS homolog 2 [Source:HGNC Symbol;Acc:HGNC:7325]
1918	ENSG00000095015.6	441.617932982721	0.0464831739043041	0.0854262874742587	0.544131967789315	0.586350663464301	0.903259637391833	MAP3K1	mitogen-activated protein kinase kinase kinase 1 [Source:HGNC Symbol;Acc:HGNC:6848]
1919	ENSG00000095059.17	36.6606621636697	0.0983008886862199	0.205338548827879	0.478725934547336	0.632133613282945	0.918555673620538	DHPS	deoxyhypusine synthase [Source:HGNC Symbol;Acc:HGNC:2869]
1920	ENSG00000095066.12	453.688098798178	0.0421530534849566	0.113869717944329	0.370186685678499	0.711243396332098	0.935261296494012	HOOK2	hook microtubule tethering protein 2 [Source:HGNC Symbol;Acc:HGNC:19885]
1921	ENSG00000095110.9	5.63135875302514	0.0682835642456874	0.322255588230185	0.211892568320376	0.832190848580789	0.965823042758181	NXPE1	neurexophilin and PC-esterase domain family member 1 [Source:HGNC Symbol;Acc:HGNC:28527]
1922	ENSG00000095139.15	3455.16907612975	-0.105484002517253	0.0870148536019339	-1.21225282984225	0.225415614205171	0.744182297760842	ARCN1	archain 1 [Source:HGNC Symbol;Acc:HGNC:649]
[truncated: 24,892 more rows]
